# Supplementary material for: Symmetry‐Breaking Triplet Excited State Enhances Red Afterglow Enabling Ubiquitous Afterglow Readout
Source: Adv Sci (Weinh). 2024 Feb 4;11(14):2308897. doi: 10.1002/advs.202308897 (PMC11005713; doi:10.1002/advs.202308897)
Supplement: Supplementary file 5 — Supporting cif [file ADVS-11-2308897-s003.zip]

Archive with 2 entries (2 files):
- CCDC2270771.cif
- CCDC2270770.cif
