# Supplementary material for: Symmetry‐Breaking Triplet Excited State Enhances Red Afterglow Enabling Ubiquitous Afterglow Readout
Source: Adv Sci (Weinh). 2024 Feb 4;11(14):2308897. doi: 10.1002/advs.202308897 (PMC11005713; doi:10.1002/advs.202308897)
Supplement: Supplementary file 5 — Supporting cif [file ADVS-11-2308897-s003.zip › CCDC2270771.cif]

data_DB-DBC
_audit_creation_date               2023-02-28
_audit_creation_method
;
Olex2 1.5-ac5-024
(compiled 2022.04.12 svn.rca3783a0 for Rigaku Oxford Diffraction, GUI svn.r6498)
;
_shelx_SHELXL_version_number       '2018/3'
_audit_contact_author_address      ?
_audit_contact_author_email        ?
_audit_contact_author_name         ''
_audit_contact_author_phone        ?
_publ_contact_author_id_orcid      ?
_publ_section_references
;
Dolomanov, O.V., Bourhis, L.J., Gildea, R.J, Howard, J.A.K. & Puschmann, H.
 (2009), J. Appl. Cryst. 42, 339-341.

Sheldrick, G.M. (2015). Acta Cryst. A71, 3-8.

Sheldrick, G.M. (2015). Acta Cryst. C71, 3-8.
;
_chemical_name_common              ?
_chemical_name_systematic          ?
_chemical_formula_moiety           'C26 H14 Br2'
_chemical_formula_sum              'C26 H14 Br2'
_chemical_formula_weight           486.19
_chemical_melting_point            ?
_chemical_oxdiff_formula           C26H14Br2
loop_
  _atom_type_symbol
  _atom_type_description
  _atom_type_scat_dispersion_real
  _atom_type_scat_dispersion_imag
  _atom_type_scat_source
 'C' 'C' 0.0033 0.0016 'International Tables Vol C Tables 4.2.6.8 and 6.1.1.4'
 'H' 'H' 0.0000 0.0000 'International Tables Vol C Tables 4.2.6.8 and 6.1.1.4'
 'Br' 'Br' -0.2901 2.4595
 'International Tables Vol C Tables 4.2.6.8 and 6.1.1.4'

_shelx_space_group_comment
;
The symmetry employed for this shelxl refinement is uniquely defined
by the following loop, which should always be used as a source of
symmetry information in preference to the above space-group names.
They are only intended as comments.
;
_space_group_crystal_system        'monoclinic'
_space_group_IT_number             14
_space_group_name_H-M_alt          'P 1 21/c 1'
_space_group_name_Hall             '-P 2ybc'
loop_
  _space_group_symop_operation_xyz
 'x, y, z'
 '-x, y+1/2, -z+1/2'
 '-x, -y, -z'
 'x, -y-1/2, z-1/2'

_cell_length_a                     12.3082(8)
_cell_length_b                     19.5021(11)
_cell_length_c                     7.9005(6)
_cell_angle_alpha                  90
_cell_angle_beta                   101.585(7)
_cell_angle_gamma                  90
_cell_volume                       1857.8(2)
_cell_formula_units_Z              4
_cell_measurement_reflns_used      4445
_cell_measurement_temperature      301(2)
_cell_measurement_theta_max        31.1380
_cell_measurement_theta_min        1.9920
_shelx_estimated_absorpt_T_max     0.880
_shelx_estimated_absorpt_T_min     0.155
_exptl_absorpt_coefficient_mu      4.373
_exptl_absorpt_correction_T_max    1.00000
_exptl_absorpt_correction_T_min    0.22063
_exptl_absorpt_correction_type     multi-scan
_exptl_absorpt_process_details
;
CrysAlisPro 1.171.42.72a (Rigaku Oxford Diffraction, 2022)
Empirical absorption correction using spherical harmonics,
implemented in SCALE3 ABSPACK scaling algorithm.
;
_exptl_absorpt_special_details     ?
_exptl_crystal_colour              colourless
_exptl_crystal_colour_primary      colourless
_exptl_crystal_density_diffrn      1.738
_exptl_crystal_density_meas        ?
_exptl_crystal_density_method      ?
_exptl_crystal_description         needle
_exptl_crystal_F_000               960
loop_
  _exptl_crystal_face_index_h
  _exptl_crystal_face_index_k
  _exptl_crystal_face_index_l
  _exptl_crystal_face_perp_dist
 9 8 -10 0.2355
 -1 -1 0 0.0264
 17 -5 0 0.0067
 -17 5 0 0.0201
 -4 -4 11 0.3972
 -3 27 0 0.0171
 3 -27 0 0.0095

_exptl_crystal_size_max            0.68
_exptl_crystal_size_mid            0.04
_exptl_crystal_size_min            0.03
loop_
  _exptl_oxdiff_crystal_face_indexfrac_h
  _exptl_oxdiff_crystal_face_indexfrac_k
  _exptl_oxdiff_crystal_face_indexfrac_l
  _exptl_oxdiff_crystal_face_x
  _exptl_oxdiff_crystal_face_y
  _exptl_oxdiff_crystal_face_z
 8.6999 7.6711 -10.0530 -0.4699 -0.4920 0.7328
 -1.0029 -1.0025 -0.0022 -0.0416 0.0295 -0.0471
 16.6704 -4.7847 0.1841 0.4822 0.2585 0.8371
 -16.6704 4.7847 -0.1841 -0.4822 -0.2585 -0.8371
 -4.0680 -3.6665 11.0358 0.7350 0.4035 -0.5449
 -3.0758 27.0315 -0.0775 0.1781 -0.9577 -0.2259
 2.7361 -27.1126 0.2055 -0.1791 0.9622 0.2051

_exptl_transmission_factor_max     ?
_exptl_transmission_factor_min     ?
_diffrn_reflns_av_R_equivalents    0.0623
_diffrn_reflns_av_unetI/netI       0.0657
_diffrn_reflns_Laue_measured_fraction_full  1.000
_diffrn_reflns_Laue_measured_fraction_max  0.811
_diffrn_reflns_limit_h_max         15
_diffrn_reflns_limit_h_min         -17
_diffrn_reflns_limit_k_max         24
_diffrn_reflns_limit_k_min         -28
_diffrn_reflns_limit_l_max         10
_diffrn_reflns_limit_l_min         -11
_diffrn_reflns_number              13948
_diffrn_reflns_point_group_measured_fraction_full  1.000
_diffrn_reflns_point_group_measured_fraction_max  0.811
_diffrn_reflns_theta_full          25.242
_diffrn_reflns_theta_max           31.722
_diffrn_reflns_theta_min           1.986
_diffrn_ambient_environment        air
_diffrn_ambient_temperature        301(2)
_diffrn_detector                   'Hybrid Pixel Array Detector'
_diffrn_detector_area_resol_mean   10.0000
_diffrn_detector_type              HyPix
_diffrn_measured_fraction_theta_full  1.000
_diffrn_measured_fraction_theta_max  0.811
_diffrn_measurement_details
;
List of Runs (angles in degrees, time in seconds):

  # Type    Start    End  Width  t~exp~   \w     \q     \k     \f   Frames
--------------------------------------------------------------------------
  1  \w     -8.00  36.52   0.42  144.65    --    6.18 -99.00-180.00  106
  2  \w     -6.00  78.42   0.42  144.65    --    6.18  57.00 -30.00  201
  3  \w     28.00  72.52   0.42  144.65    --    6.18  38.00-150.00  106
  4  \w    -13.00  23.12   0.42  144.65    --    6.18 -99.00  30.00   86
;
_diffrn_measurement_device         'four-circle diffractometer'
_diffrn_measurement_device_type    'XtaLAB Synergy R, DW system, HyPix'
_diffrn_measurement_method         '\w scans'
_diffrn_orient_matrix_type        
 'CrysAlisPro convention (1999,Acta A55,543-557)'
_diffrn_orient_matrix_UB_11        0.0309943000
_diffrn_orient_matrix_UB_12        0.0103495000
_diffrn_orient_matrix_UB_13        0.0814669000
_diffrn_orient_matrix_UB_21        0.0052308000
_diffrn_orient_matrix_UB_22        -0.0347578000
_diffrn_orient_matrix_UB_23        0.0269469000
_diffrn_orient_matrix_UB_31        0.0497674000
_diffrn_orient_matrix_UB_32        -0.0027847000
_diffrn_orient_matrix_UB_33        -0.0319542000
_diffrn_radiation_monochromator    mirror
_diffrn_radiation_probe            x-ray
_diffrn_radiation_type             'Mo K\a'
_diffrn_radiation_wavelength       0.71073
_diffrn_source                     'Rotating-anode X-ray tube'
_diffrn_source_type                'Rigaku (Mo) X-ray Source'
_reflns_Friedel_coverage           0.000
_reflns_Friedel_fraction_full      .
_reflns_Friedel_fraction_max       .
_reflns_number_gt                  2498
_reflns_number_total               5118
_reflns_special_details
;
 Reflections were merged by SHELXL according to the crystal
 class for the calculation of statistics and refinement.
 
 _reflns_Friedel_fraction is defined as the number of unique
 Friedel pairs measured divided by the number that would be
 possible theoretically, ignoring centric projections and
 systematic absences.
;
_reflns_threshold_expression       'I > 2\s(I)'
_computing_cell_refinement         'CrysAlisPro 1.171.42.72a (Rigaku OD, 2022)'
_computing_data_collection         'CrysAlisPro 1.171.42.72a (Rigaku OD, 2022)'
_computing_data_reduction          'CrysAlisPro 1.171.42.72a (Rigaku OD, 2022)'
_computing_molecular_graphics      'Olex2 1.5-ac5-024 (Dolomanov et al., 2009)'
_computing_publication_material    'Olex2 1.5-ac5-024 (Dolomanov et al., 2009)'
_computing_structure_refinement    'SHELXL 2018/3 (Sheldrick, 2015)'
_computing_structure_solution      'SHELXT 2018/2 (Sheldrick, 2018)'
_refine_diff_density_max           0.536
_refine_diff_density_min           -0.542
_refine_diff_density_rms           0.070
_refine_ls_extinction_coef         .
_refine_ls_extinction_method       none
_refine_ls_goodness_of_fit_ref     0.940
_refine_ls_hydrogen_treatment      constr
_refine_ls_matrix_type             full
_refine_ls_number_parameters       253
_refine_ls_number_reflns           5118
_refine_ls_number_restraints       0
_refine_ls_R_factor_all            0.1301
_refine_ls_R_factor_gt             0.0638
_refine_ls_restrained_S_all        0.940
_refine_ls_shift/su_max            0.001
_refine_ls_shift/su_mean           0.000
_refine_ls_structure_factor_coef   Fsqd
_refine_ls_weighting_details      
 'w=1/[\s^2^(Fo^2^)+(0.1000P)^2^] where P=(Fo^2^+2Fc^2^)/3'
_refine_ls_weighting_scheme        calc
_refine_ls_wR_factor_gt            0.1631
_refine_ls_wR_factor_ref           0.1937
_refine_special_details            ?
_olex2_refinement_description
;
1. Fixed Uiso
 At 1.2 times of:
  All C(H) groups
2.a Aromatic/amide H refined with riding coordinates:
 C00A(H00A), C00B(H00B), C00G(H00G), C00H(H00H), C00I(H00I), C00J(H00J),
 C00K(H00K), C00L(H00L), C00N(H00N), C00O(H00O), C00P(H00P), C00Q(H00Q),
 C00R(H00R), C00S(H00S)
;
_atom_sites_solution_hydrogens     geom
_atom_sites_solution_primary       dual
_atom_sites_solution_secondary     ?
loop_
  _atom_site_label
  _atom_site_type_symbol
  _atom_site_fract_x
  _atom_site_fract_y
  _atom_site_fract_z
  _atom_site_U_iso_or_equiv
  _atom_site_adp_type
  _atom_site_occupancy
  _atom_site_site_symmetry_order
  _atom_site_calc_flag
  _atom_site_refinement_flags_posn
  _atom_site_refinement_flags_adp
  _atom_site_refinement_flags_occupancy
  _atom_site_disorder_assembly
  _atom_site_disorder_group
 Br01 Br 0.86122(5) 0.40562(3) 0.91462(9) 0.0825(3) Uani 1 1 d . . . . .
 Br02 Br 0.64768(6) 1.02697(3) 0.77034(10) 0.0858(3) Uani 1 1 d . . . . .
 C003 C 0.8910(4) 0.7128(3) 0.5842(6) 0.0518(11) Uani 1 1 d . . . . .
 C004 C 0.7496(4) 0.8063(2) 0.6183(6) 0.0508(10) Uani 1 1 d . . . . .
 C005 C 0.7780(4) 0.7355(3) 0.6001(6) 0.0513(11) Uani 1 1 d . . . . .
 C006 C 0.7351(4) 0.6165(3) 0.6636(6) 0.0512(11) Uani 1 1 d . . . . .
 C007 C 0.8477(4) 0.5966(3) 0.6799(6) 0.0538(11) Uani 1 1 d . . . . .
 C008 C 0.9241(4) 0.6451(3) 0.6217(6) 0.0524(11) Uani 1 1 d . . . . .
 C009 C 0.6993(4) 0.6846(3) 0.6015(6) 0.0524(11) Uani 1 1 d . . . . .
 C00A C 0.6642(4) 0.5711(3) 0.7308(7) 0.0569(12) Uani 1 1 d . . . . .
 H00A H 0.590813 0.583850 0.726018 0.068 Uiso 1 1 calc R U . . .
 C00B C 0.8297(4) 0.8571(3) 0.6859(7) 0.0560(12) Uani 1 1 d . . . . .
 H00B H 0.904575 0.846108 0.702479 0.067 Uiso 1 1 calc R U . . .
 C00C C 0.5820(4) 0.7038(3) 0.5428(6) 0.0536(11) Uani 1 1 d . . . . .
 C00D C 0.5521(4) 0.7736(3) 0.5317(7) 0.0561(12) Uani 1 1 d . . . . .
 C00E C 0.8107(4) 0.4903(3) 0.8114(7) 0.0610(12) Uani 1 1 d . . . . .
 C00F C 0.6359(4) 0.8252(3) 0.5938(6) 0.0542(11) Uani 1 1 d . . . . .
 C00G C 0.9602(4) 0.7569(3) 0.5125(7) 0.0567(12) Uani 1 1 d . . . . .
 H00G H 0.937464 0.801434 0.481760 0.068 Uiso 1 1 calc R U . . .
 C00H C 0.7998(4) 0.9216(3) 0.7272(7) 0.0589(12) Uani 1 1 d . . . . .
 H00H H 0.853543 0.953827 0.772194 0.071 Uiso 1 1 calc R U . . .
 C00I C 0.8834(4) 0.5336(3) 0.7538(7) 0.0587(12) Uani 1 1 d . . . . .
 H00I H 0.957218 0.520693 0.764170 0.070 Uiso 1 1 calc R U . . .
 C00J C 0.6998(5) 0.5098(3) 0.8018(7) 0.0627(13) Uani 1 1 d . . . . .
 H00J H 0.651196 0.480852 0.843647 0.075 Uiso 1 1 calc R U . . .
 C00K C 0.5010(4) 0.6550(3) 0.4749(7) 0.0615(12) Uani 1 1 d . . . . .
 H00K H 0.519938 0.608811 0.478964 0.074 Uiso 1 1 calc R U . . .
 C00L C 0.6073(4) 0.8921(3) 0.6360(7) 0.0617(13) Uani 1 1 d . . . . .
 H00L H 0.533162 0.904989 0.619469 0.074 Uiso 1 1 calc R U . . .
 C00M C 0.6888(5) 0.9381(3) 0.7012(7) 0.0616(13) Uani 1 1 d . . . . .
 C00N C 1.0623(4) 0.7337(3) 0.4879(7) 0.0642(13) Uani 1 1 d . . . . .
 H00N H 1.107384 0.762719 0.438795 0.077 Uiso 1 1 calc R U . . .
 C00O C 1.0977(4) 0.6682(3) 0.5355(8) 0.0669(14) Uani 1 1 d . . . . .
 H00O H 1.167963 0.653826 0.524109 0.080 Uiso 1 1 calc R U . . .
 C00P C 1.0293(4) 0.6244(3) 0.5996(7) 0.0647(13) Uani 1 1 d . . . . .
 H00P H 1.053021 0.579881 0.629171 0.078 Uiso 1 1 calc R U . . .
 C00Q C 0.4418(4) 0.7922(3) 0.4580(7) 0.0675(14) Uani 1 1 d . . . . .
 H00Q H 0.420946 0.838101 0.453172 0.081 Uiso 1 1 calc R U . . .
 C00R C 0.3944(4) 0.6740(4) 0.4025(8) 0.0728(16) Uani 1 1 d . . . . .
 H00R H 0.341957 0.640696 0.359937 0.087 Uiso 1 1 calc R U . . .
 C00S C 0.3646(4) 0.7422(4) 0.3927(8) 0.0769(17) Uani 1 1 d . . . . .
 H00S H 0.292441 0.754791 0.342151 0.092 Uiso 1 1 calc R U . . .

loop_
  _atom_site_aniso_label
  _atom_site_aniso_U_11
  _atom_site_aniso_U_22
  _atom_site_aniso_U_33
  _atom_site_aniso_U_23
  _atom_site_aniso_U_13
  _atom_site_aniso_U_12
 Br01 0.0842(4) 0.0624(4) 0.0931(5) 0.0161(3) -0.0007(3) 0.0003(3)
 Br02 0.0975(5) 0.0601(4) 0.1033(5) -0.0037(3) 0.0290(4) 0.0159(3)
 C003 0.051(2) 0.057(3) 0.047(3) -0.001(2) 0.007(2) -0.001(2)
 C004 0.054(3) 0.052(3) 0.049(3) 0.005(2) 0.015(2) 0.002(2)
 C005 0.046(2) 0.060(3) 0.047(3) -0.001(2) 0.0095(19) 0.003(2)
 C006 0.055(3) 0.053(3) 0.046(3) -0.004(2) 0.012(2) 0.000(2)
 C007 0.057(3) 0.058(3) 0.045(3) -0.004(2) 0.005(2) 0.002(2)
 C008 0.051(2) 0.055(3) 0.051(3) -0.003(2) 0.010(2) 0.003(2)
 C009 0.052(2) 0.057(3) 0.050(3) -0.002(2) 0.013(2) 0.001(2)
 C00A 0.055(3) 0.054(3) 0.064(3) 0.001(2) 0.018(2) 0.005(2)
 C00B 0.052(2) 0.059(3) 0.058(3) 0.001(2) 0.012(2) 0.006(2)
 C00C 0.053(3) 0.058(3) 0.052(3) 0.005(2) 0.015(2) 0.000(2)
 C00D 0.051(2) 0.066(3) 0.053(3) 0.005(2) 0.013(2) 0.003(2)
 C00E 0.070(3) 0.053(3) 0.058(3) 0.000(2) 0.008(2) -0.003(2)
 C00F 0.055(3) 0.056(3) 0.053(3) 0.007(2) 0.015(2) 0.005(2)
 C00G 0.054(3) 0.060(3) 0.058(3) -0.002(2) 0.014(2) -0.003(2)
 C00H 0.060(3) 0.056(3) 0.060(3) 0.005(2) 0.011(2) 0.001(2)
 C00I 0.055(3) 0.059(3) 0.058(3) -0.003(2) 0.003(2) 0.004(2)
 C00J 0.072(3) 0.057(3) 0.060(3) -0.004(2) 0.013(2) -0.013(3)
 C00K 0.060(3) 0.065(3) 0.060(3) -0.003(3) 0.012(2) -0.005(3)
 C00L 0.057(3) 0.066(3) 0.064(3) 0.013(3) 0.018(2) 0.012(2)
 C00M 0.083(4) 0.047(3) 0.058(3) 0.007(2) 0.022(3) 0.008(3)
 C00N 0.059(3) 0.071(3) 0.065(3) -0.002(3) 0.020(2) -0.008(3)
 C00O 0.053(3) 0.074(4) 0.077(4) -0.001(3) 0.021(2) 0.006(3)
 C00P 0.056(3) 0.069(3) 0.069(4) -0.005(3) 0.014(2) 0.006(3)
 C00Q 0.057(3) 0.072(4) 0.070(4) 0.011(3) 0.005(2) 0.010(3)
 C00R 0.054(3) 0.086(4) 0.077(4) -0.010(3) 0.010(3) -0.008(3)
 C00S 0.050(3) 0.101(5) 0.078(4) 0.004(4) 0.008(3) 0.005(3)

_geom_special_details
;
 All esds (except the esd in the dihedral angle between two l.s. planes)
 are estimated using the full covariance matrix.  The cell esds are taken
 into account individually in the estimation of esds in distances, angles
 and torsion angles; correlations between esds in cell parameters are only
 used when they are defined by crystal symmetry.  An approximate (isotropic)
 treatment of cell esds is used for estimating esds involving l.s. planes.
;
loop_
  _geom_bond_atom_site_label_1
  _geom_bond_atom_site_label_2
  _geom_bond_distance
  _geom_bond_site_symmetry_2
  _geom_bond_publ_flag
 Br01 C00E 1.892(5) . ?
 Br02 C00M 1.915(5) . ?
 C003 C005 1.489(6) . ?
 C003 C008 1.397(7) . ?
 C003 C00G 1.406(7) . ?
 C004 C005 1.440(7) . ?
 C004 C00B 1.424(7) . ?
 C004 C00F 1.422(6) . ?
 C005 C009 1.387(7) . ?
 C006 C007 1.419(7) . ?
 C006 C009 1.454(7) . ?
 C006 C00A 1.420(7) . ?
 C007 C008 1.470(7) . ?
 C007 C00I 1.394(7) . ?
 C008 C00P 1.399(7) . ?
 C009 C00C 1.473(7) . ?
 C00A C00J 1.356(7) . ?
 C00B C00H 1.369(7) . ?
 C00C C00D 1.409(7) . ?
 C00C C00K 1.405(7) . ?
 C00D C00F 1.454(7) . ?
 C00D C00Q 1.413(7) . ?
 C00E C00I 1.372(7) . ?
 C00E C00J 1.404(8) . ?
 C00F C00L 1.409(7) . ?
 C00G C00N 1.385(7) . ?
 C00H C00M 1.377(7) . ?
 C00K C00R 1.373(7) . ?
 C00L C00M 1.367(8) . ?
 C00N C00O 1.379(8) . ?
 C00O C00P 1.367(8) . ?
 C00Q C00S 1.387(9) . ?
 C00R C00S 1.378(9) . ?

loop_
  _geom_angle_atom_site_label_1
  _geom_angle_atom_site_label_2
  _geom_angle_atom_site_label_3
  _geom_angle
  _geom_angle_site_symmetry_1
  _geom_angle_site_symmetry_3
  _geom_angle_publ_flag
 C008 C003 C005 120.0(4) . . ?
 C008 C003 C00G 119.3(4) . . ?
 C00G C003 C005 120.3(5) . . ?
 C00B C004 C005 122.8(4) . . ?
 C00F C004 C005 119.2(4) . . ?
 C00F C004 C00B 117.3(4) . . ?
 C004 C005 C003 122.9(4) . . ?
 C009 C005 C003 117.0(4) . . ?
 C009 C005 C004 120.0(4) . . ?
 C007 C006 C009 120.3(4) . . ?
 C007 C006 C00A 117.3(5) . . ?
 C00A C006 C009 121.9(4) . . ?
 C006 C007 C008 118.1(4) . . ?
 C00I C007 C006 119.9(5) . . ?
 C00I C007 C008 122.0(4) . . ?
 C003 C008 C007 119.7(4) . . ?
 C003 C008 C00P 119.0(5) . . ?
 C00P C008 C007 121.3(5) . . ?
 C005 C009 C006 119.4(4) . . ?
 C005 C009 C00C 117.3(4) . . ?
 C006 C009 C00C 123.3(4) . . ?
 C00J C00A C006 122.2(5) . . ?
 C00H C00B C004 122.0(4) . . ?
 C00D C00C C009 119.5(4) . . ?
 C00K C00C C009 121.6(5) . . ?
 C00K C00C C00D 118.3(5) . . ?
 C00C C00D C00F 119.3(4) . . ?
 C00C C00D C00Q 119.4(5) . . ?
 C00Q C00D C00F 121.3(5) . . ?
 C00I C00E Br01 120.0(4) . . ?
 C00I C00E C00J 120.5(5) . . ?
 C00J C00E Br01 119.4(4) . . ?
 C004 C00F C00D 118.6(5) . . ?
 C00L C00F C004 119.6(5) . . ?
 C00L C00F C00D 121.8(4) . . ?
 C00N C00G C003 119.8(5) . . ?
 C00B C00H C00M 119.0(5) . . ?
 C00E C00I C007 120.6(5) . . ?
 C00A C00J C00E 119.4(5) . . ?
 C00R C00K C00C 121.5(6) . . ?
 C00M C00L C00F 119.8(5) . . ?
 C00H C00M Br02 118.7(4) . . ?
 C00L C00M Br02 119.0(4) . . ?
 C00L C00M C00H 122.2(5) . . ?
 C00O C00N C00G 120.7(5) . . ?
 C00P C00O C00N 119.7(5) . . ?
 C00O C00P C008 121.3(5) . . ?
 C00S C00Q C00D 120.2(6) . . ?
 C00K C00R C00S 120.4(6) . . ?
 C00R C00S C00Q 120.2(5) . . ?

_shelx_res_file
;
TITL bs07d_autored_a.res in P2(1)/c
    bs07d_autored.res
    created by SHELXL-2018/3 at 13:41:18 on 28-Feb-2023
REM Old TITL BS07d_autored in P2(1)/c
REM SHELXT solution in P2(1)/c: R1 0.196, Rweak 0.048, Alpha 0.029
REM <I/s> 0.492 for 128 systematic absences, Orientation as input
REM Formula found by SHELXT: C26 Br2
CELL 0.71073 12.3082 19.5021 7.9005 90 101.585 90
ZERR 4 0.0008 0.0011 0.0006 0 0.007 0
LATT 1
SYMM -X,0.5+Y,0.5-Z
SFAC C H Br
UNIT 104 56 8

L.S. 4
PLAN  5
SIZE 0.03 0.04 0.68
TEMP 28
BOND
list 4
fmap 2
ACTA
REM <olex2.extras>
REM <HklSrc "%.\\BS07d_autored.hkl">
REM </olex2.extras>

WGHT    0.100000
FVAR       0.35450
BR01  3    0.861216    0.405615    0.914618    11.00000    0.08419    0.06244 =
         0.09310    0.01606   -0.00073    0.00030
BR02  3    0.647676    1.026972    0.770338    11.00000    0.09749    0.06013 =
         0.10334   -0.00373    0.02902    0.01586
C003  1    0.891035    0.712808    0.584170    11.00000    0.05051    0.05714 =
         0.04680   -0.00091    0.00732   -0.00076
C004  1    0.749580    0.806297    0.618333    11.00000    0.05399    0.05153 =
         0.04860    0.00480    0.01467    0.00163
C005  1    0.778029    0.735451    0.600100    11.00000    0.04637    0.06032 =
         0.04714   -0.00108    0.00951    0.00252
C006  1    0.735145    0.616516    0.663612    11.00000    0.05506    0.05276 =
         0.04641   -0.00390    0.01201    0.00022
C007  1    0.847692    0.596631    0.679869    11.00000    0.05652    0.05813 =
         0.04465   -0.00352    0.00549    0.00246
C008  1    0.924144    0.645050    0.621671    11.00000    0.05089    0.05525 =
         0.05119   -0.00324    0.01028    0.00315
C009  1    0.699311    0.684644    0.601468    11.00000    0.05181    0.05696 =
         0.04956   -0.00203    0.01282    0.00110
C00A  1    0.664179    0.571103    0.730817    11.00000    0.05525    0.05385 =
         0.06391    0.00108    0.01762    0.00492
AFIX  43
H00A  2    0.590813    0.583850    0.726018    11.00000   -1.20000
AFIX   0
C00B  1    0.829654    0.857095    0.685897    11.00000    0.05177    0.05858 =
         0.05818    0.00099    0.01229    0.00593
AFIX  43
H00B  2    0.904575    0.846108    0.702479    11.00000   -1.20000
AFIX   0
C00C  1    0.582020    0.703802    0.542835    11.00000    0.05267    0.05809 =
         0.05184    0.00511    0.01475   -0.00017
C00D  1    0.552099    0.773631    0.531703    11.00000    0.05072    0.06599 =
         0.05280    0.00518    0.01310    0.00289
C00E  1    0.810686    0.490338    0.811389    11.00000    0.07046    0.05306 =
         0.05751   -0.00029    0.00827   -0.00347
C00F  1    0.635940    0.825204    0.593782    11.00000    0.05511    0.05616 =
         0.05294    0.00738    0.01467    0.00547
C00G  1    0.960196    0.756885    0.512529    11.00000    0.05389    0.05959 =
         0.05792   -0.00234    0.01450   -0.00332
AFIX  43
H00G  2    0.937464    0.801434    0.481760    11.00000   -1.20000
AFIX   0
C00H  1    0.799751    0.921612    0.727200    11.00000    0.06042    0.05618 =
         0.05974    0.00450    0.01150    0.00146
AFIX  43
H00H  2    0.853543    0.953827    0.772194    11.00000   -1.20000
AFIX   0
C00I  1    0.883422    0.533572    0.753795    11.00000    0.05528    0.05894 =
         0.05838   -0.00337    0.00296    0.00399
AFIX  43
H00I  2    0.957218    0.520693    0.764170    11.00000   -1.20000
AFIX   0
C00J  1    0.699785    0.509777    0.801755    11.00000    0.07189    0.05669 =
         0.05963   -0.00354    0.01323   -0.01350
AFIX  43
H00J  2    0.651196    0.480852    0.843647    11.00000   -1.20000
AFIX   0
C00K  1    0.500955    0.655026    0.474866    11.00000    0.05960    0.06468 =
         0.06014   -0.00297    0.01182   -0.00454
AFIX  43
H00K  2    0.519938    0.608811    0.478964    11.00000   -1.20000
AFIX   0
C00L  1    0.607310    0.892141    0.635955    11.00000    0.05736    0.06571 =
         0.06429    0.01254    0.01770    0.01151
AFIX  43
H00L  2    0.533162    0.904989    0.619469    11.00000   -1.20000
AFIX   0
C00M  1    0.688829    0.938132    0.701159    11.00000    0.08299    0.04660 =
         0.05831    0.00729    0.02170    0.00782
C00N  1    1.062286    0.733735    0.487936    11.00000    0.05939    0.07073 =
         0.06541   -0.00229    0.01965   -0.00789
AFIX  43
H00N  2    1.107384    0.762719    0.438795    11.00000   -1.20000
AFIX   0
C00O  1    1.097741    0.668178    0.535544    11.00000    0.05260    0.07409 =
         0.07741   -0.00088    0.02144    0.00576
AFIX  43
H00O  2    1.167963    0.653826    0.524109    11.00000   -1.20000
AFIX   0
C00P  1    1.029259    0.624356    0.599626    11.00000    0.05639    0.06917 =
         0.06912   -0.00485    0.01414    0.00624
AFIX  43
H00P  2    1.053021    0.579881    0.629171    11.00000   -1.20000
AFIX   0
C00Q  1    0.441812    0.792197    0.457962    11.00000    0.05699    0.07240 =
         0.06997    0.01098    0.00525    0.00951
AFIX  43
H00Q  2    0.420946    0.838101    0.453172    11.00000   -1.20000
AFIX   0
C00R  1    0.394356    0.674040    0.402537    11.00000    0.05427    0.08581 =
         0.07687   -0.00966    0.00995   -0.00750
AFIX  43
H00R  2    0.341957    0.640696    0.359937    11.00000   -1.20000
AFIX   0
C00S  1    0.364555    0.742235    0.392696    11.00000    0.04981    0.10103 =
         0.07778    0.00383    0.00773    0.00464
AFIX  43
H00S  2    0.292441    0.754791    0.342151    11.00000   -1.20000
AFIX   0
HKLF 4


REM  bs07d_autored_a.res in P2(1)/c
REM wR2 = 0.1937, GooF = S = 0.940, Restrained GooF = 0.940 for all data
REM R1 = 0.0638 for 2498 Fo > 4sig(Fo) and 0.1301 for all 5118 data
REM 253 parameters refined using 0 restraints

END

WGHT      0.0575      0.3983

REM Highest difference peak  0.536,  deepest hole -0.542,  1-sigma level  0.070
Q1    1   0.2607  0.7781  0.2620  11.00000  0.05    0.54
Q2    1   1.2079  0.6281  0.5352  11.00000  0.05    0.38
Q3    1   0.8124  0.4303  0.9743  11.00000  0.05    0.29
Q4    1   0.7375  1.0900  0.8383  11.00000  0.05    0.28
Q5    1   0.8252  0.7175  0.5650  11.00000  0.05    0.27
;
_shelx_res_checksum                43120
_shelx_hkl_file
;
   0   0  -1    0.03    1.39
   0   0  -1    1.16    2.02
   0   0   1    0.58    1.34
   0   0  -2   68.30    4.23
   0   0   2   66.96    4.62
   0   0  -2   68.37    4.84
   0   0  -3   -0.34    3.26
   0   0   3    0.28    3.25
   0   0  -3   -1.25    3.75
   0   0  -4   23.54    4.26
   0   0   4   16.51    4.30
   0   0  -5   -0.28    3.55
   0   0   5    1.21    3.99
   0   0  -6  344.93   13.31
   0   0   6  321.14   13.59
   0   0  -7   -0.74    4.11
   0   0   7   -2.44    4.21
   0   0   8    0.91    4.42
   0   0  -8   -2.26    4.32
   0   0   9    1.51    4.13
   0   0  -9   -0.23    4.28
   0   0 -10    2.60    3.95
   0   1  -1  258.42    5.46
   0   1   1  265.37    6.24
   0  -1   1  266.24    6.00
   0   1  -1  266.85    6.28
   0   1  -2 4112.96   58.52
   0  -1  -2 3671.48   61.60
   0   1   2 4026.84   59.64
   0  -1   2 4033.35   59.18
   0  -1  -2 4042.46   59.79
   0   1  -2 4022.73   60.03
   0  -1  -3    2.70    3.76
   0   1  -3    4.36    3.25
   0  -1  -3    5.04    4.02
   0  -1   3    4.51    3.35
   0   1   3    1.45    3.29
   0   1  -4   94.10    6.18
   0  -1  -4   90.70    6.54
   0   1   4   88.78    6.66
   0  -1   4   88.54    6.36
   0  -1  -4   83.23    6.77
   0  -1  -5  165.33    9.07
   0   1  -5  153.95    8.20
   0  -1   5  153.71    8.82
   0   1   5  162.48    9.33
   0   1  -6    2.37    3.92
   0  -1  -6    2.56    4.30
   0  -1   6    0.51    4.11
   0   1   6   -0.18    4.16
   0   1  -7    5.54    4.16
   0  -1  -7    6.74    4.39
   0  -1   7    9.50    4.72
   0   1   7    8.08    4.44
   0   1  -8   19.59    5.28
   0  -1  -8   15.69    5.22
   0  -1   8   18.73    5.64
   0   1   8   16.19    5.30
   0   1   9    1.51    4.42
   0   1  -9   -0.43    3.94
   0  -1  -9   -0.69    4.24
   0  -1 -10    3.47    4.11
   0   1 -10   -2.20    3.47
   0   2   0  214.44    3.54
   0   2   1    5.11    3.22
   0   2  -2 8594.88  120.97
   0  -2   2 8528.67  121.13
   0   2   2 9074.99  123.03
   0  -2  -3 1034.54   22.08
   0   2  -3  884.19   18.15
   0  -2   3  891.14   18.64
   0   2   3  904.08   19.93
   0  -2   3  895.30   19.09
   0   2  -4  468.69   13.15
   0  -2  -4  484.12   14.63
   0   2   4  469.80   14.58
   0  -2   4  452.47   13.60
   0   2  -5    2.03    3.56
   0  -2  -5    0.15    4.02
   0  -2   5   -0.43    3.47
   0   2   5    0.16    3.98
   0  -2  -6   52.94    6.58
   0   2  -6   50.54    5.83
   0  -2   6   47.13    5.98
   0   2   6   56.45    6.87
   0   2  -7    4.64    3.95
   0  -2  -7    5.85    4.57
   0   2   7    9.65    4.47
   0   2  -8    3.09    4.01
   0  -2  -8    2.84    4.33
   0   2   8    4.48    4.89
   0   2   9    3.05    4.40
   0  -2  -9    5.06    4.43
   0   2  -9    5.06    4.02
   0   2  10    1.09    3.79
   0  -2 -10    0.25    3.92
   0  -2 -11    3.42    3.65
   0   3   0    2.15    0.80
   0   3   1  358.15    8.10
   0  -3   2 2875.56   43.36
   0   3   2 2896.35   46.32
   0   3  -3   31.18    3.56
   0  -3   3   29.43    3.94
   0   3   3   30.24    4.68
   0   3   4   20.62    4.64
   0  -3  -4   22.66    5.08
   0  -3   4   19.95    4.34
   0   3  -4   23.37    3.98
   0   3   5    6.98    4.20
   0  -3  -5    5.77    4.21
   0   3  -5    9.77    3.76
   0   3   6    9.54    4.87
   0  -3  -6   14.05    4.85
   0   3  -6   14.00    4.24
   0   3  -7   10.68    5.74
   0   3   7   10.00    4.96
   0  -3  -7   11.32    4.95
   0   3  -7    9.22    4.07
   0   3   8   18.26    5.49
   0  -3  -8   19.28    5.66
   0   3  -8   18.62    4.63
   0   3   9    1.81    4.40
   0  -3  -9    1.73    4.22
   0  -3 -10   -1.31    3.99
   0  -3 -11   -1.11    3.52
   0   4   0   67.70    2.03
   0   4   1  220.35    7.68
   0  -4   2  651.93   12.92
   0   4   2  577.44   14.47
   0   4   3 1698.04   31.51
   0  -4   3 1728.77   29.82
   0   4   3 1727.50   33.73
   0   4   4 1092.13   24.79
   0   4   4 1108.36   27.61
   0  -4   4 1126.14   23.26
   0   4   5    1.81    4.16
   0  -4  -5    6.25    4.47
   0   4  -5    2.57    3.14
   0   4   6   -0.77    4.30
   0  -4  -6    2.79    4.51
   0   4  -6    0.67    3.19
   0   4   7    2.20    4.22
   0   4  -7    1.13    5.37
   0  -4  -7    2.24    4.65
   0   4   8    7.53    4.84
   0  -4  -8    4.12    4.66
   0   4   9    2.85    4.45
   0  -4  -9    0.77    4.34
   0  -4 -10   -1.65    4.31
   0   5   0    2.41    1.16
   0   5   1 1072.53   18.29
   0  -5   2    5.77    1.66
   0   5   2   20.17    4.69
   0  -5   3    7.12    3.28
   0   5   3    7.69    5.59
   0   5   4    4.64    3.96
   0   5   4   -4.15    7.20
   0  -5   4    5.55    3.53
   0   5   5  187.01   10.07
   0  -5  -5  194.23   11.20
   0  -5   5  198.84    9.61
   0   5   5  173.09   12.61
   0   5   6  117.30    8.75
   0   5  -6  101.83    9.57
   0  -5  -6  121.06    9.65
   0   5   6   93.00   11.35
   0   5  -7   43.56    7.63
   0   5   7   53.24    7.08
   0   5   7   43.09    9.57
   0  -5  -7   58.13    7.47
   0   5   8    1.96    4.45
   0  -5  -8    3.58    4.96
   0   5   9    2.63    4.78
   0  -5  -9    3.80    4.47
   0  -5 -10    0.28    4.09
   0   6   0  212.48    4.68
   0   6   1 1489.28   23.31
   0   6  -1 1442.57   20.73
   0   6   2  593.97   15.17
   0  -6   2  623.17    9.70
   0  -6   3   99.94    5.71
   0   6   3   98.11    7.43
   0   6   4   88.00    6.87
   0  -6   4   98.71    6.28
   0   6   4   96.46    9.08
   0   6   5  266.47   11.95
   0   6  -5  269.49   13.31
   0   6   5  283.57   14.85
   0  -6  -5  253.64   13.82
   0  -6   5  292.33   11.23
   0   6  -6   12.02    5.46
   0   6   6   14.09    4.89
   0  -6  -6   13.45    5.70
   0   6   6    5.59    8.83
   0   6  -7   24.34    6.76
   0   6   7   23.04    5.54
   0  -6  -7   24.86    6.21
   0   6   7   14.95    8.77
   0   6   8    1.96    4.78
   0  -6  -8    1.60    4.94
   0   6   9   -0.79    4.31
   0  -6  -9    5.08    5.17
   0  -6 -10   -0.87    4.21
   0  -7   0    3.81    2.39
   0   7   0    1.34    1.45
   0  -7  -1  530.03   12.71
   0  -7   1  530.29    9.97
   0   7   1  514.55   10.42
   0  -7  -2  343.08   11.74
   0   7   2  338.03   10.78
   0   7   3   69.01    6.77
   0  -7   3   44.36    4.16
   0  -7   3   44.79    2.48
   0   7  -4  178.29    9.87
   0   7   4  189.98   10.66
   0  -7   4  204.20    8.44
   0   7  -5   14.20    5.39
   0   7   5   13.22    4.52
   0  -7   5   11.18    4.01
   0   7   5   16.59    7.97
   0   7   6   27.05    5.45
   0   7  -6   21.80    6.21
   0  -7  -6   23.99    6.23
   0   7   6   23.75    9.04
   0   7  -7    1.76    4.80
   0   7   7    5.93    4.54
   0  -7  -7    4.86    5.25
   0   7   7   -1.17    8.04
   0  -7  -8    0.55    5.06
   0   7   8    2.66    4.44
   0  -7  -9   -0.59    4.82
   0   7   9    1.32    4.66
   0  -7 -10   -0.31    4.30
   0  -8   0  160.35    4.94
   0   8   0  161.68    4.52
   0  -8  -1 1520.05   25.60
   0   8   1 1431.63   23.00
   0  -8   1 1427.89   22.37
   0   8   2   42.61    5.89
   0  -8  -2   30.97    5.42
   0  -8   3    9.29    1.34
   0   8   3    1.04    7.91
   0  -8   4   10.43    2.32
   0  -8   4    6.83    3.31
   0   8  -4    7.49    4.53
   0   8  -5  187.41   11.15
   0   8   5  209.89   12.42
   0  -8   5  197.74    9.07
   0  -8   6   32.03    5.06
   0   8  -6   30.55    6.41
   0   8   6   27.43    5.26
   0   8   6   39.92    8.97
   0  -8  -6   34.44    6.65
   0   8  -7   46.00    7.58
   0   8   7   53.33    7.00
   0   8   7   62.30    9.84
   0  -8  -7   71.91    8.71
   0  -8  -8    2.00    4.95
   0   8   8   -1.21    4.19
   0  -8  -9    3.70    5.25
   0   8   9    1.06    4.31
   0  -8 -10    2.88    4.61
   0  -9   0    8.31    2.68
   0   9   0   -0.41    1.59
   0  -9  -1  243.52    9.15
   0   9   1  241.38    6.75
   0  -9   1  212.21    5.40
   0  -9  -2  271.41   10.59
   0   9   2  267.37    9.12
   0  -9   2  289.14    8.42
   0   9   3   16.66    7.31
   0  -9   4  299.10    6.54
   0   9   4  299.49   14.01
   0  -9   4  311.07   10.39
   0  -9   5   16.58    3.97
   0  -9   5   19.98    2.86
   0   9  -5   17.15    5.39
   0   9  -6    4.87    5.08
   0  -9   6    5.08    3.50
   0  -9  -6    6.86    5.84
   0   9  -7    0.59    4.84
   0  -9  -7    1.38    5.51
   0   9   7   14.51    7.70
   0  -9  -8    0.30    5.09
   0   9   8   -0.24    4.34
   0  -9  -9    5.08    5.53
   0   9   9   -0.26    4.20
   0  10   0  497.66   10.09
   0 -10   0  486.54   10.18
   0 -10  -1 1512.38   26.94
   0 -10   1 1482.59   23.35
   0  10   1 1545.95   24.25
   0 -10  -2   68.05    6.37
   0 -10   2   66.16    4.16
   0  10   2   66.50    5.57
   0 -10  -3   29.70    6.83
   0  10   3   42.32    7.46
   0 -10   4  196.33    4.56
   0  10   4  207.29   12.75
   0 -10   4  197.03    8.20
   0 -10   5  109.43    4.12
   0  10  -5  113.57    8.96
   0  10   5  111.50   11.92
   0 -10   5  113.60    6.84
   0 -10   6   32.37    3.06
   0  10  -6   27.71    6.52
   0 -10  -6   27.67    7.83
   0  10   6   50.25    8.69
   0 -10   6   30.21    4.58
   0  10  -7   18.86    6.13
   0 -10  -7   35.66    7.09
   0 -10   7   26.12    3.18
   0 -10  -8   11.63    5.75
   0 -10   8   10.70    2.85
   0 -10  -9    1.63    5.06
   0  10   9    0.26    4.41
   0 -11   0   15.49    3.33
   0  11   0   -0.35    1.82
   0 -11  -1  552.83   14.30
   0  11   1  563.95   11.31
   0 -11   1  580.34   11.02
   0 -11  -2  259.56   10.30
   0  11   2  253.80    8.07
   0 -11   2  254.05    7.29
   0  11   3   34.71    6.97
   0 -11  -3   17.96    6.33
   0  11   4    7.92    8.55
   0 -11   4    1.09    2.62
   0 -11   5  104.07    3.46
   0  11  -5  104.11    9.04
   0  11   5  124.10   12.47
   0 -11   5  107.67    6.47
   0 -11   6   -0.39    1.90
   0  11  -6   -1.06    4.48
   0 -11   6    3.65    3.20
   0 -11   7   12.59    2.48
   0 -11  -7   18.53    6.42
   0 -11   8    2.83    2.22
   0 -11  -8    0.31    5.05
   0 -11  -9    1.33    4.93
   0 -12   0  149.63    5.82
   0  12   0  119.12    4.98
   0  12   1  159.33    5.45
   0 -12   1  161.02    5.36
   0 -12  -1  166.86    8.61
   0 -12   2  171.67    5.72
   0  12   2  168.77    6.61
   0 -12  -2  168.95    8.88
   0 -12   3  924.22   18.89
   0  12   3  825.38   19.19
   0 -12  -3  855.51   22.80
   0  12   4   35.59    8.55
   0  12   5   47.38    9.85
   0 -12   5   36.64    4.32
   0  12  -5   37.27    6.29
   0  12  -6    1.35    4.27
   0 -12   6   -0.13    2.61
   0  12   6   -5.39    9.61
   0 -12   6    0.03    1.34
   0 -12   7   25.35    4.41
   0 -12  -7   22.16    6.35
   0 -12   7   20.83    2.32
   0 -12  -8    4.49    5.49
   0 -12  -9   -2.04    4.88
   0 -13   0    1.83    4.23
   0  13   0   -1.19    2.21
   0 -13  -1    6.84    6.59
   0  13   1   12.61    2.15
   0 -13   1    2.80    2.64
   0 -13  -2  257.99   10.31
   0  13   2  244.05    8.15
   0 -13   2  236.85    6.70
   0 -13   3   12.81    3.16
   0 -13  -3    3.96    6.46
   0  13   4   23.19    7.66
   0  13  -5   34.88    6.35
   0  13   5   53.75    9.12
   0 -13   5   35.96    4.07
   0  13   6    2.07    8.53
   0  13  -6    3.10    4.83
   0 -13   6    1.48    2.56
   0 -13   7    8.11    2.82
   0 -13  -7    9.96    6.12
   0 -13   7    6.62    1.50
   0 -13  -8    4.23    5.19
   0 -14   0  288.91    9.49
   0  14   0  308.07    9.04
   0 -14  -1   20.28    6.88
   0 -14   1   18.47    3.61
   0  14   1   18.39    2.36
   0 -14  -2   42.12    6.18
   0  14   2   25.65    3.76
   0 -14   2   27.62    2.63
   0 -14  -3  464.17   16.31
   0 -14   3  478.48   11.60
   0  14   3  453.07   12.25
   0 -14   4    0.90    3.35
   0  14   4    5.13    6.56
   0 -14   5    4.11    2.42
   0  14   5   17.38    7.15
   0 -14   6   15.88    3.21
   0  14   6   32.29    8.53
   0 -14   7    0.84    2.08
   0 -14  -7    0.93    5.14
   0 -14  -8    4.26    5.25
   0 -15   0    1.63    5.51
   0  15   0   -1.63    2.67
   0 -15  -1   42.90    7.88
   0 -15   1   44.93    4.25
   0  15   1   43.82    3.18
   0 -15  -2   58.05    6.43
   0  15   2   29.51    3.64
   0 -15   2   20.95    3.05
   0 -15  -3    8.33    6.00
   0  15   3   25.80    4.35
   0 -15   3   18.44    2.85
   0 -15   4   -0.42    2.99
   0  15   4   13.68    4.80
   0 -15   5   74.85    5.11
   0  15   5  100.45    8.53
   0 -15   6   11.32    2.83
   0  15   6   12.58    5.06
   0  15   7   -0.25    3.95
   0 -15  -7    1.88    5.17
   0 -15   7   -0.11    1.84
   0 -15  -8   -1.64    4.75
   0 -16   0  484.29   13.05
   0  16   0  494.03   13.04
   0 -16  -1   32.45    7.96
   0 -16   1   49.13    4.50
   0  16   1   32.46    3.09
   0 -16   2    0.64    2.94
   0  16   2    1.59    3.16
   0 -16  -3   -4.65    6.13
   0  16   3    0.99    3.60
   0 -16   3    3.22    2.08
   0  16   4   28.55    4.92
   0 -16   4   18.22    3.30
   0  16   5    8.73    5.85
   0 -16   5    2.46    3.28
   0 -16   5    4.71    2.30
   0 -16   6   20.77    3.08
   0  16   7    3.31    4.33
   0 -16   7    2.05    1.71
   0 -16  -7    2.23    5.34
   0 -17   0    3.98    5.67
   0 -17   1   55.91    4.57
   0 -17  -1   29.39    7.63
   0  17   1   37.51    3.43
   0 -17  -2   32.37    5.58
   0  17   2   11.98    2.66
   0 -17   2    9.91    3.02
   0 -17  -3    0.52    5.98
   0  17   3    6.59    3.36
   0 -17   3   11.33    2.32
   0 -17   4   13.08    2.88
   0  17   4   15.69    4.26
   0 -17   5   46.62    4.62
   0 -17   5   22.93    3.08
   0  17   5   42.52    5.48
   0 -17   6    3.10    1.84
   0 -17   6    2.65    3.45
   0 -17  -7   -0.97    4.76
   0  17   7   -1.33    3.89
   0 -18   0  163.46    8.34
   0 -18   1   44.51    4.50
   0 -18  -1   12.17    6.91
   0  18   1   20.73    3.15
   0 -18  -2   63.22    6.34
   0 -18   2   47.87    4.39
   0  18   2   43.47    3.49
   0 -18  -3   28.34    6.23
   0 -18   3   23.89    3.33
   0  18   3   23.22    3.74
   0 -18   4   41.04    3.63
   0  18   4   29.47    4.56
   0 -18   5   -0.09    1.59
   0 -18   5   -2.07    2.62
   0 -18   6   11.91    3.60
   0 -18   6    5.95    1.90
   0 -18   7    0.81    3.34
   0 -18  -7    3.57    4.83
   0  18   7    5.34    4.52
   0 -18   8   -1.80    3.43
   0 -19   0    9.23    5.72
   0 -19  -1   -3.30    7.32
   0  19   1    4.85    2.63
   0 -19  -2   40.71    5.67
   0  19   2   23.22    2.89
   0 -19   2   32.84    4.32
   0 -19  -3   16.72    5.83
   0  19   3   19.74    3.29
   0 -19   3   25.10    3.43
   0 -19   4   19.28    2.70
   0  19   4    9.81    3.56
   0 -19   5    0.19    2.25
   0 -19   5   -0.09    1.39
   0 -19   6   -0.96    2.68
   0 -19   7    0.29    2.84
   0 -20   0    9.01    5.96
   0 -20  -1  -11.21    7.18
   0 -20   1   -1.00    4.68
   0  20   1   -0.69    2.70
   0 -20  -2   68.09    6.45
   0  20   2   53.56    4.18
   0 -20   2   69.32    5.04
   0 -20  -3   18.24    5.55
   0  20   3   18.73    3.05
   0 -20   3   27.47    3.69
   0 -20   4   45.90    3.74
   0  20   4   27.23    3.90
   0 -20   5    2.52    2.14
   0 -20   5    0.53    1.31
   0 -20   6    1.29    2.30
   0 -20   7   -0.13    2.48
   0 -21   0    1.96    5.55
   0 -21   1   39.67    5.79
   0 -21  -1   54.35    6.04
   0  21   1   27.67    4.21
   0  21  -1   31.10    2.56
   0 -21  -2    5.08    4.50
   0  21   2   -0.30    2.09
   0 -21   2    7.89    3.57
   0 -21  -3   -2.90    5.37
   0 -21   3    4.61    3.17
   0  21   3    5.02    2.00
   0 -21   4   -0.87    3.01
   0 -21   5    0.99    1.92
   0 -21   6    2.37    2.16
   0 -21   7    1.52    2.09
   0 -22   0    0.49    5.69
   0  22   1   29.19    4.56
   0  22  -1   25.39    2.34
   0 -22  -1   50.95    5.53
   0 -22   1   32.14    5.64
   0 -22  -2   28.91    5.38
   0  22   2   25.25    3.64
   0 -22   2   46.34    4.76
   0 -22   3   -0.27    3.18
   0 -22   4   13.16    3.17
   0 -22   5   -1.77    2.66
   0 -22   6    2.07    1.86
   0 -23   0    2.70    5.65
   0 -23  -1   16.75    4.51
   0 -23   1   11.15    5.20
   0  23  -1    4.25    1.52
   0 -23   2   19.51    4.48
   0 -23  -2   15.78    4.89
   0  23   2    8.43    2.90
   0 -23   3    4.44    3.24
   0 -23   4    0.64    2.94
   0 -23   6    2.12    1.68
   0 -24   0    9.16    5.92
   0 -24  -1   37.90    5.11
   0 -24   1   30.25    5.90
   0 -24  -2    5.45    4.34
   0 -24   2   12.06    4.68
   0 -24   3    8.51    3.42
   0 -24   4    0.60    3.07
   0 -24   5    0.46    2.63
   0 -24   6   -2.90    2.50
   0 -25   0   -1.56    5.63
   0 -25  -1   11.76    4.19
   0 -25   1    8.65    5.35
   0 -25  -2   -4.79    4.36
   0 -25   2    5.15    4.62
   0 -25   3   11.61    3.64
   0 -25   4    8.96    3.20
   0 -25   5    0.10    2.47
   0 -26   0   12.81    4.72
   0 -26  -1   11.24    4.04
   0 -26   1    5.15    5.03
   0 -26  -2   -4.30    4.44
   0 -26   2    3.00    4.52
   0 -26  -3   -4.81    5.00
   0 -26   3   -0.65    3.73
   0 -26   4    4.26    2.90
   0 -27   0    8.85    3.68
   0 -27   1   -2.10    4.85
   0 -27  -1   -0.89    3.27
   0 -27   2    3.63    4.29
   0 -27  -2   -3.33    4.04
   0 -27   3    1.33    3.79
   0 -28   0    3.25    3.07
   0 -28  -1   -0.61    3.19
   0 -28  -2   -2.99    3.81
   1   0 -10    2.19    4.21
   1   0  -9    4.21    4.48
  -1   0   9    0.75    4.33
  -1   0   8   11.20    4.63
   1   0  -8    7.52    4.61
   1   0  -7    2.52    4.27
  -1   0   7    2.84    4.38
  -1   0   6   51.00    6.37
   1   0  -6   45.91    5.93
   1   0  -5   -1.29    3.83
  -1   0   5   -0.15    3.83
  -1   0   4  193.55    8.88
   1   0  -4  190.49    8.85
   1   0  -3   -0.37    3.52
  -1   0   3    0.09    3.31
  -1   0   2   34.07    3.51
   1   0  -2   29.69    3.75
   1   0  -1   -0.46    1.73
  -1   0   1   -0.16    2.29
  -1   0   1    0.08    1.38
   1   0   1    0.35    1.95
  -1   0  -1   -0.04    2.40
  -1   0  -2 1726.39   29.68
   1   0   2 1702.13   28.95
  -1   0  -3    0.99    3.20
  -1   0  -3    1.35    3.85
   1   0   3    0.59    3.58
  -1   0  -4  321.42   12.79
   1   0   4  334.86   11.93
  -1   0  -4  347.66   11.29
  -1   0  -5    0.13    3.52
   1   0   5   -0.15    3.84
  -1   0  -5    1.36    4.60
  -1   0  -6   80.59    8.41
   1   0   6   80.36    7.40
  -1   0  -6   77.25    6.86
  -1   0  -7    0.28    5.10
  -1   0  -7    3.54    3.94
   1   0   7    2.66    4.38
  -1   0  -8    1.60    4.03
   1   0   8    1.38    4.48
  -1   0  -9   -0.43    3.59
  -1   0 -10    4.51    3.81
   1  -1 -11    0.51    3.28
   1  -1 -10   -0.51    3.91
   1   1 -10   -1.61    4.01
  -1   1  10    0.54    4.22
   1  -1  -9    1.68    4.21
  -1   1   9    3.50    4.63
   1   1  -9    0.67    3.92
  -1   1   8    1.85    4.52
   1  -1  -8    0.66    4.39
  -1  -1   8    2.65    4.40
   1   1  -8    0.21    4.30
  -1   1   7   24.32    5.73
   1  -1  -7   23.18    5.44
   1   1  -7   19.52    5.02
   1   1  -7   19.94    5.97
  -1  -1   7   21.68    5.41
  -1   1   6    1.09    4.39
  -1  -1   6    0.85    4.14
   1   1  -6    1.08    4.58
   1   1  -6    1.81    3.99
   1  -1  -6    0.70    3.98
  -1   1   5   18.87    4.68
  -1  -1   5   18.14    4.56
   1   1  -5   17.58    4.58
   1  -1  -5   18.48    4.51
  -1  -1   4   23.25    4.45
  -1  -1   4   27.17    4.95
   1  -1  -4   23.47    4.79
   1   1  -4   26.77    4.63
  -1   1   4   28.00    4.88
   1   1  -3 1212.34   23.19
  -1  -1   3 1135.83   23.60
   1  -1  -3 1191.65   23.80
  -1   1   3 1197.35   23.47
  -1  -1   3 1183.13   22.96
   1  -1  -2  213.30    7.47
   1   1  -2  216.51    7.16
  -1   1   2  210.11    7.07
  -1  -1   2  214.24    6.81
   1  -1  -1   51.54    3.12
  -1   1   1   53.94    3.44
  -1  -1   1   46.22    3.38
  -1  -1   1   52.04    2.33
  -1   1   0  449.03    7.12
   1   1   0  407.93    6.58
  -1   1  -1  294.74    7.25
  -1  -1  -1  284.33    6.97
  -1  -1  -1  263.96    7.54
   1   1   1  284.37    7.51
  -1   1  -2 1593.07   25.43
   1  -1   2 1594.15   27.25
  -1  -1  -2 1582.84   27.72
  -1   1  -2 1699.02   28.50
   1   1   2 1507.13   27.22
  -1   1  -3 1190.82   21.95
   1  -1   3 1138.61   23.32
  -1   1  -3 1251.71   25.20
   1   1   3 1145.12   23.64
  -1  -1  -3 1148.39   24.41
  -1   1  -4  236.82    8.98
  -1  -1  -4  238.99    9.82
  -1  -1  -4  219.98   10.52
   1  -1   4  235.37    9.99
  -1   1  -4  244.95   11.22
   1   1   4  231.60   10.22
   1   1   5   36.47    5.70
   1  -1   5   36.33    5.49
  -1   1  -5   33.66    5.92
  -1  -1  -5   34.38    5.75
  -1   1  -5   40.05    5.03
  -1  -1  -5   41.62    5.42
  -1   1  -6   20.73    5.98
   1   1   6   25.80    5.58
  -1  -1  -6   21.89    5.73
  -1  -1  -6   26.66    5.06
  -1   1  -6   22.51    4.65
   1  -1   6   22.04    4.85
  -1   1  -7   47.98    5.88
  -1  -1  -7   48.08    6.14
   1   1   7   44.07    6.64
   1  -1   7   42.71    6.30
  -1  -1  -8    4.87    4.03
  -1   1  -8    5.82    3.94
   1   1   8    3.71    4.40
  -1  -1  -9    9.56    4.57
  -1   1  -9    7.62    4.12
   1   1   9    7.16    4.63
  -1   1 -10    2.12    3.41
  -1  -1 -10    0.24    3.45
   1  -2 -11    1.89    3.68
  -1   2  10   -0.27    4.13
   1  -2 -10    1.08    4.30
  -1   2   9    0.77    4.50
   1   2  -9    1.06    3.75
   1  -2  -9    2.21    4.51
  -1   2   8   49.27    6.86
   1   2  -8   36.98    7.46
   1   2  -8   46.69    6.33
   1  -2  -8   48.21    6.96
   1   2  -7   -1.83    4.78
  -1   2   7    0.21    4.11
   1  -2  -7    1.03    4.30
   1   2  -7    1.48    4.15
  -1  -2   7    1.16    4.14
  -1   2   6    2.42    4.16
   1   2  -6    3.56    4.62
  -1  -2   6    1.98    4.04
   1   2  -6    1.30    3.90
   1  -2  -6    5.88    4.39
   1   2  -5  417.86   13.88
  -1  -2   5  374.04   15.92
   1  -2  -5  409.63   14.59
  -1   2   5  402.11   14.43
  -1  -2   5  403.27   13.55
   1   2  -5  371.34   14.71
   1  -2  -4   70.92    6.30
   1   2  -4   67.59    5.83
  -1  -2   4   64.65    6.12
  -1   2   4   70.97    6.12
  -1  -2   4   72.38    5.80
   1  -2  -3   94.45    6.49
   1   2  -3   84.90    5.34
  -1  -2   3   85.50    6.04
  -1   2   3   82.54    5.83
  -1  -2   3   83.70    5.29
   1  -2  -2 5099.11   75.84
  -1  -2   2 5181.87   73.97
   1  -2  -1  206.60    6.37
   1   2   0   21.87    1.47
  -1  -2   0   28.82    1.53
   1   2   1  488.03   10.26
  -1  -2  -1  517.96   10.94
   1  -2   1  490.91    8.65
  -1   2  -2  589.10   13.96
   1   2   2  559.61   14.59
  -1   2  -2  579.96   10.98
  -1   2  -3   15.55    4.69
   1   2   3   16.02    4.20
  -1  -2  -3   14.82    4.13
  -1   2  -3   15.90    3.09
  -1   2  -4  342.64   10.65
   1  -2   4  346.57   11.94
   1   2   4  347.52   12.43
  -1  -2  -4  337.68   12.77
  -1   2  -4  342.23   13.50
  -1   2  -5   12.92    3.70
  -1  -2  -5   20.46    4.91
   1   2   5   10.83    4.42
  -1   2  -5   13.86    5.33
   1  -2   5   16.18    4.44
   1   2   6   20.56    5.25
  -1  -2  -6   19.23    5.02
  -1   2  -6   21.70    4.50
   1   2   7   11.11    5.12
  -1  -2  -7    8.74    4.71
  -1   2  -7    8.60    3.88
   1   2   8    6.38    4.92
  -1  -2  -8    7.60    4.48
  -1   2  -8    6.45    4.24
   1   2   9    7.88    4.71
  -1  -2  -9    3.71    4.13
  -1   2  -9    6.76    4.00
  -1  -2 -10    0.24    3.65
  -1   2 -10    0.40    3.05
   1  -3 -11   -0.28    3.57
   1  -3 -10    1.62    4.02
  -1   3  10    2.72    4.26
  -1   3   9    1.03    4.66
   1  -3  -9    0.77    4.45
  -1   3   8    0.96    4.11
   1  -3  -8   -2.10    4.43
   1   3  -8    2.66    3.88
   1   3  -7    5.10    5.23
  -1   3   7    4.55    4.36
   1  -3  -7    9.50    4.78
   1   3  -7   10.34    4.10
   1   3  -6  170.33    9.18
   1  -3  -6  162.58   10.14
  -1   3   6  174.13   10.32
   1   3  -6  163.94   10.88
  -1   3   5   20.78    4.93
   1   3  -5   21.47    5.45
  -1  -3   5   22.52    4.67
   1   3  -5   25.05    4.62
  -1  -3   5   23.59    5.25
   1  -3  -5   25.26    5.35
  -1   3   4  514.82   15.35
  -1  -3   4  524.60   14.55
   1   3  -4  520.17   14.02
  -1  -3   4  544.33   15.54
   1  -3  -4  559.12   16.51
   1  -3  -3    0.56    3.77
  -1  -3   3    0.28    3.37
  -1   3   3    4.73    3.68
   1  -3  -2  186.61    8.68
  -1   3   1  100.39    4.39
   1   3   0  390.02    6.80
  -1  -3   0  391.79    6.98
  -1  -3  -1  749.22   14.30
   1   3   1  740.24   14.78
   1  -3   1  736.66   11.89
  -1   3  -2 1855.66   27.53
   1  -3   2 1831.40   27.72
   1   3   2 1801.99   31.72
  -1   3  -3   93.94    6.82
  -1   3  -3   98.11    4.68
   1   3   3   78.14    7.80
  -1   3  -4   43.39    6.31
  -1   3  -4   40.32    4.12
   1   3   4   27.46    7.12
   1   3   5   63.28    6.72
  -1  -3  -5   66.40    6.59
  -1   3  -5   75.41    5.49
   1   3   5   46.93    8.87
   1   3   6  156.59   10.06
   1   3   6  119.31   12.17
  -1   3  -6  154.21    8.33
  -1  -3  -6  165.07    9.96
   1   3   7   12.58    8.87
   1   3   7   32.86    6.04
  -1  -3  -7   36.06    6.10
  -1   3  -7   32.65    5.04
   1   3   8    0.71    4.41
  -1  -3  -8   -0.68    4.32
  -1   3  -8    0.17    3.50
   1   3   9    3.35    4.30
  -1  -3  -9   -0.96    3.94
  -1   3  -9    1.08    3.38
  -1  -3 -10   -0.26    3.67
   1  -4 -10    2.23    4.18
  -1   4  10   -1.66    4.25
   1  -4  -9   -0.79    4.39
  -1   4   9   -1.05    4.23
   1  -4  -8    1.48    4.72
  -1   4   8    8.73    4.97
   1  -4  -7   45.61    6.69
   1   4  -7   29.10    6.43
  -1   4   7   35.65    6.40
  -1   4   6  244.59   12.24
   1   4  -6  234.24   13.02
   1  -4  -6  258.83   13.00
  -1   4   5  346.07   13.56
   1   4  -5  351.00   14.41
  -1  -4   5  369.81   13.78
   1  -4  -5  369.85   14.54
   1   4  -4  897.39   22.41
  -1   4   4  886.44   21.53
   1  -4  -4  951.63   23.27
  -1  -4   4  920.86   21.52
   1  -4  -3   23.25    5.60
  -1  -4   3   25.64    4.19
  -1   4   2  139.49    7.51
  -1   4   1   83.93    4.25
   1   4   0 1350.48   19.91
  -1   4   0 1341.58   19.11
   1  -4   1 1884.24   26.95
  -1   4  -1 1864.75   27.09
   1   4   1 1934.14   29.45
  -1  -4  -1 1688.53   29.91
   1   4   2  173.12    7.63
  -1  -4  -2  148.72    8.21
   1  -4   2  156.97    4.67
   1   4   3  167.48    9.23
   1  -4   3  171.38    6.13
  -1   4  -3  175.58    8.64
  -1   4  -4 1238.05   23.08
   1   4   4 1261.27   29.78
  -1   4  -5   -0.10    2.92
   1   4   5   -9.37    8.83
  -1  -4  -5   -0.82    5.13
  -1   4  -6    1.00    3.18
   1   4   6  -10.98    9.31
  -1  -4  -6    1.77    4.45
   1   4   6   -0.19    4.28
  -1   4  -7   11.48    3.67
   1   4   7   -2.16    8.69
  -1  -4  -7   13.32    5.16
   1   4   7   11.76    4.71
  -1  -4  -8    0.48    4.48
   1   4   8   -1.46    4.43
  -1  -4  -9    6.38    4.52
   1   4   9    2.88    4.35
  -1  -4 -10   -0.53    3.76
   1  -5 -10    0.29    4.46
   1  -5  -9    1.36    4.63
  -1   5   9   -0.79    4.39
   1  -5  -8    0.26    4.91
  -1   5   8    0.24    4.65
  -1   5   7    9.16    8.97
   1   5  -7   24.06    6.46
  -1   5   7   29.79    5.86
   1  -5  -7   38.01    6.85
   1   5  -6   15.69    5.75
  -1   5   6   11.74    5.12
  -1  -5   6   12.06    5.07
   1  -5  -6    9.35    5.16
  -1   5   5    2.24    3.97
   1   5  -5    3.17    4.49
   1  -5  -5    0.94    4.59
  -1  -5   5    1.85    3.83
  -1   5   4   31.16    4.89
   1   5  -4   29.85    5.41
  -1   5   4   14.69    6.88
  -1  -5   4   29.00    4.83
   1  -5  -4   27.67    5.77
  -1  -5   3  379.48   11.77
  -1   5   3  382.43   13.27
   1   5  -3  359.12   11.54
  -1   5   2   12.28    4.56
  -1   5   1 1645.75   24.90
   1  -5  -1 1544.79   25.48
   1  -5   0  375.73    6.94
   1   5   0  455.31    7.85
  -1   5   0  432.32    7.02
   1   5   1   16.77    4.67
  -1   5  -1   14.63    2.04
   1   5   2  309.74   11.71
   1  -5   2  352.05    7.66
   1  -5   2  336.52    7.05
   1  -5   3   15.42    2.87
   1   5   3   20.37    5.83
   1   5   4   17.77    6.80
   1   5   5  241.11   13.90
  -1  -5  -6   33.23    6.31
   1   5   6   20.72    8.81
  -1  -5  -7   -1.15    4.66
   1   5   7   -4.92    8.71
   1   5   8   -0.25    4.27
  -1  -5  -8   -2.52    4.72
   1   5   9    1.82    4.64
  -1  -5  -9    0.27    4.62
  -1  -5 -10    1.64    3.75
   1  -6 -10   -3.01    4.60
  -1   6   9    9.76    5.17
   1  -6  -9    8.03    5.10
  -1   6   8    3.83    4.65
   1  -6  -8   -0.27    4.81
  -1   6   7   -0.43    4.31
   1   6  -7    2.17    5.00
   1  -6  -7   -2.47    4.87
   1  -6  -6  249.96   13.08
  -1  -6   6  236.30   11.89
  -1   6   6  211.46   11.32
   1   6  -6  228.39   12.98
  -1   6   6  210.21   14.69
   1  -6  -5   53.42    7.28
  -1  -6   5   61.70    6.28
   1   6  -5   51.20    6.56
  -1   6   5   54.21    6.26
  -1   6   5   41.08    8.78
   1  -6  -4  610.80   20.33
  -1  -6   4  685.75   17.64
   1   6  -4  626.02   18.04
  -1   6   4  677.83   20.14
  -1   6   3  467.54   14.45
  -1  -6   3  480.04   13.23
  -1   6   2  280.07    8.77
  -1   6   1  599.04   11.21
   1  -6  -1  573.65   11.93
   1  -6   0 1231.85   19.35
   1   6   0 1360.69   20.00
  -1   6   0 1350.10   19.44
  -1   6  -1   37.69    2.25
   1   6   1   56.09    4.61
   1  -6   2   25.50    2.00
   1   6   2   26.23    6.75
   1  -6   3    7.65    2.44
   1  -6   3    4.06    2.44
   1  -6   4  484.90   12.32
   1   6   4  448.91   15.93
   1   6   5   10.36    7.56
  -1  -6  -6    4.11    4.96
   1   6   6    8.10    7.81
  -1  -6  -7    9.20    5.28
   1   6   7   -2.01    7.56
  -1  -6  -8    1.30    4.53
  -1  -6  -9    2.53    4.73
   1   6   9   -0.79    4.30
  -1  -6 -10    5.24    4.77
   1  -7 -10    1.84    4.37
   1  -7  -9   -0.30    4.90
  -1   7   9    1.32    4.31
   1  -7  -8   19.96    6.19
  -1   7   8   18.51    5.73
   1   7  -7    8.01    5.35
  -1   7   7    8.46    4.62
  -1   7   7   -0.31    8.68
   1  -7  -7    9.27    5.57
   1  -7  -6   49.70    7.46
  -1  -7   6   50.56    6.31
  -1   7   6   40.75    9.62
  -1   7   6   47.91    6.22
   1   7  -6   42.38    6.78
  -1   7   5    0.97    3.91
   1   7  -5    3.07    4.51
  -1   7   5   -1.94    7.58
  -1  -7   5    0.30    3.60
   1  -7  -5   -0.63    4.79
  -1   7   4  407.50   15.35
   1   7  -4  412.23   14.35
  -1  -7   4  456.33   13.79
  -1   7   3   97.26    7.23
  -1   7   2   84.42    6.88
   1  -7  -2   86.51    6.49
   1  -7  -1  150.08    5.94
  -1   7   1  143.37    4.66
  -1   7   0    3.95    1.43
   1  -7   0   10.51    2.05
   1   7   0    6.49    1.63
  -1   7  -1   21.66    2.00
   1   7   1   42.99    3.95
   1  -7   1   25.87    2.37
   1   7   2 2061.49   34.65
   1  -7   3  107.74    4.01
   1  -7   3  110.63    5.01
   1   7   3   84.68    9.38
   1  -7   4  196.74    6.42
   1  -7   4  203.43    7.53
   1   7   4  191.52   10.72
   1   7   5  277.41   13.67
  -1  -7  -6   28.69    7.25
   1   7   6   43.33    9.12
  -1   7  -7    4.65    5.57
  -1  -7  -7    4.52    5.16
   1   7   7    6.94    7.83
  -1  -7  -8   20.85    6.23
  -1  -7  -9    0.29    4.53
  -1  -7 -10    2.12    4.21
   1  -8 -10    1.92    4.64
  -1   8   9   -1.05    4.58
   1  -8  -9    1.24    4.88
  -1   8   8    6.98    4.72
   1  -8  -8   12.29    5.76
   1  -8  -7   59.65    8.17
  -1  -8   7   54.31    6.78
  -1   8   7   50.52    9.60
   1   8  -7   38.59    7.22
  -1   8   7   50.67    6.60
   1   8  -6    2.36    4.51
  -1   8   6    3.82    4.33
  -1   8   6    0.25    7.92
  -1  -8   6    3.98    3.89
   1  -8  -6    5.63    5.17
  -1   8   5   28.51    5.08
  -1  -8   5   31.40    4.91
   1   8  -5   28.87    5.63
  -1   8   5   39.55    8.40
   1  -8  -5   36.86    7.00
  -1   8   4   55.14    7.61
   1   8  -4   40.33    5.55
  -1  -8   4   45.74    5.24
  -1   8   3 1107.80   22.86
  -1  -8   2  287.81    8.55
   1  -8  -2  263.25   10.11
  -1   8   2  264.42    9.26
   1  -8  -1 1335.47   23.06
  -1   8   1 1270.15   20.28
  -1   8   0  155.61    4.34
   1   8   0  157.50    4.56
   1  -8   0  160.00    4.55
   1  -8   1  564.97   10.38
   1   8   1  575.73   11.76
  -1   8  -1  573.87   10.33
   1   8   2    6.08    5.68
   1  -8   3  264.74    6.16
   1   8   3  252.08   11.84
   1  -8   3  274.06    7.90
   1  -8   4    2.08    2.34
   1  -8   4   -0.82    2.57
   1  -8   5    1.59    2.86
   1  -8   5    8.92    3.29
   1   8   6   29.91    8.05
  -1   8  -6    5.70    5.48
  -1   8  -7   56.63    8.49
  -1  -8  -7   72.87    8.74
   1   8   7   77.41    9.81
  -1  -8  -8   18.23    6.00
  -1  -8  -9   -0.92    4.65
  -1  -8 -10    0.95    4.34
   1  -9  -9    2.25    5.20
  -1   9   9    6.47    4.58
   1  -9  -8   -1.81    5.41
  -1   9   8   -1.44    4.61
   1   9  -7    0.56    4.64
  -1   9   7    3.23    4.21
   1  -9  -7    4.45    5.26
  -1  -9   7    2.66    3.68
  -1   9   7   -4.18    7.29
   1   9  -6    4.35    5.02
  -1   9   6    4.05    4.37
  -1  -9   6    5.84    3.89
   1  -9  -6    7.58    5.64
  -1   9   6   18.43    7.89
   1   9  -5   11.10    4.53
  -1   9   5   30.99    7.95
   1  -9  -5    6.97    6.46
  -1  -9   5    9.62    3.75
  -1  -9   4  195.28    4.37
  -1   9   4  220.22   10.84
  -1  -9   4  197.45    8.89
   1   9  -4  200.91   10.29
  -1   9   3   28.99    7.60
   1  -9  -2  450.17   13.44
  -1   9   2  426.80   11.27
  -1  -9   2  454.34   10.91
   1  -9  -1  328.90    9.91
  -1  -9   1  311.28    7.01
  -1   9   1  324.29    7.40
   1   9   0  286.65    6.88
  -1   9   0  275.49    6.52
  -1  -9   0  279.90    7.36
   1  -9   0  271.94    6.43
  -1  -9  -1  417.37   11.86
   1  -9   1  355.43    7.48
   1   9   1  392.63    9.46
   1   9   2 1008.97   19.79
  -1  -9  -2  958.71   21.70
   1   9   3  108.65    9.14
  -1  -9  -3  116.62    9.37
   1  -9   4   88.04    3.90
   1   9   4   76.71   11.08
   1  -9   4  100.11    5.35
  -1   9  -5    9.95    5.03
   1  -9   5    9.09    3.15
   1  -9   5   10.11    2.81
  -1   9  -6   13.94    5.83
   1  -9   6   20.33    3.34
  -1  -9  -7   -0.55    5.13
   1  -9   7    7.80    3.17
   1  -9   8   20.96    3.67
  -1  -9  -8   19.80    6.07
  -1  -9  -9    2.18    4.83
   1  -9   9    7.77    3.23
   1 -10  -9    1.00    5.03
  -1  10   9   -0.26    3.96
   1 -10  -8   19.44    6.65
  -1  10   8   10.84    4.99
  -1  10   7   15.34    7.52
  -1 -10   7    7.70    3.91
   1 -10  -7    4.04    5.55
   1  10  -7    3.10    4.74
  -1  10   7    6.92    4.36
  -1 -10   6   22.42    4.59
   1 -10  -6   25.88    6.77
   1  10  -6   18.22    5.55
  -1  10   6   22.15    5.02
  -1  10   6   56.53    8.61
  -1 -10   6   25.06    2.79
  -1 -10   5   46.78    2.59
  -1  10   5   88.72    9.35
   1  10  -5   39.88    6.11
  -1 -10   5   44.94    5.11
  -1 -10   4    3.29    3.15
  -1  10   4  -13.78   10.27
  -1  10   3  188.85    9.83
   1 -10  -2  179.29    8.79
  -1 -10   2  190.90    6.39
  -1  10   2  186.13    7.23
   1 -10  -1  108.22    6.98
  -1 -10   1  109.90    4.23
  -1  10   1  110.36    4.11
   1  10   0   43.31    2.98
  -1  10   0   41.51    2.85
   1 -10   0   54.15    3.38
  -1 -10   0   53.68    4.14
  -1 -10  -1   38.72    6.47
   1 -10   1   28.43    2.09
   1  10   1   25.93    3.41
  -1 -10  -2  151.58    8.56
   1 -10   2  155.32    5.95
   1  10   2  148.24    6.71
  -1 -10  -3  153.92   10.23
   1  10   3  148.75    9.35
   1 -10   4   89.81    3.58
   1  10   4   91.08   10.38
   1 -10   4   94.96    5.25
  -1  10  -5    4.84    4.85
   1 -10   5    6.60    2.93
   1  10   5   -5.25   11.03
   1 -10   5    1.87    2.46
  -1  10  -6   25.40    6.53
   1 -10   6   33.65    3.25
   1  10   6    7.64   10.36
  -1 -10  -7   19.41    6.58
   1 -10   7   12.22    2.85
  -1 -10  -8   -0.91    5.09
   1 -10   8    3.00    2.59
  -1 -10  -9   -0.32    4.88
  -1  11   9    1.31    4.19
   1 -11  -9    2.04    4.80
  -1  11   8    5.98    4.22
   1 -11  -8    2.86    5.31
  -1 -11   8    7.31    2.22
   1  11  -7    0.58    4.63
  -1  11   7    2.85    4.09
   1 -11  -7    1.47    5.24
  -1 -11   7    2.22    3.26
  -1 -11   7    4.24    2.03
   1  11  -6    4.97    4.41
  -1 -11   6    2.94    3.19
   1 -11  -6    1.90    5.53
  -1  11   6    4.36    4.10
  -1 -11   6    0.94    1.61
  -1 -11   5    6.48    3.32
  -1 -11   5    6.29    1.02
   1  11  -5   10.48    4.60
  -1  11   5   -8.06   11.19
  -1  11   4   52.09    9.19
  -1  11   3   43.77    6.71
  -1 -11   3   37.45    4.33
   1 -11  -2  279.48   10.68
  -1 -11   2  299.14    7.96
  -1  11   2  289.76    8.10
   1 -11  -1 1090.63   21.72
  -1  11   1 1125.70   18.70
  -1 -11   1 1203.82   19.41
   1  11   0  301.62    7.94
  -1  11   0  310.05    7.81
  -1 -11   0  313.88    8.56
   1 -11   0  306.76    7.60
   1  11   1   -1.46    2.90
  -1 -11  -1    4.03    6.04
   1 -11   2  437.58   10.23
  -1 -11  -2  375.00   13.09
   1  11   2  402.52   10.90
  -1  11  -2  489.60    9.31
   1  11   3    6.16    6.56
  -1 -11  -3   -3.26    7.08
   1  11   4  103.71   10.50
   1 -11   4  106.55    5.41
   1 -11   5  125.55    4.43
   1  11   5  145.40   12.36
   1 -11   5  136.40    6.54
   1  11   5  130.83    8.91
  -1  11  -5  124.23    9.93
  -1  11  -6   58.14    8.18
   1 -11   6   51.17    3.46
   1  11   6   48.01   11.03
   1 -11   7    3.96    2.33
  -1 -11  -7   13.72    6.42
   1 -11   8   -1.08    2.25
  -1 -11  -8   -0.31    4.75
  -1 -11  -9    1.99    4.81
   1 -12  -9   -2.78    5.20
  -1  12   8   -0.73    4.21
   1 -12  -8    0.65    5.19
  -1  12   7    6.31    4.56
  -1 -12   7    2.26    2.86
   1 -12  -7    1.80    5.38
  -1 -12   7    1.88    1.55
  -1 -12   6   -0.10    1.03
  -1  12   6   -7.92   10.23
   1  12  -6    1.26    4.75
  -1  12   6    0.20    4.20
   1 -12  -6   -0.85    5.48
  -1 -12   6   -0.15    3.01
   1  12  -5   57.28    7.22
  -1 -12   5   56.94    5.28
  -1  12   5   66.23   10.47
  -1  12   4  139.37   10.57
  -1  12   3    6.87    6.09
  -1 -12   3    1.08    2.88
   1 -12  -2  130.76    7.83
  -1 -12   2  140.16    5.26
  -1  12   2  141.85    5.79
   1 -12  -1   41.62    6.46
  -1  12   1   41.55    2.71
  -1 -12   1   35.95    3.43
   1  12   0  162.80    5.93
  -1  12   0  172.49    5.93
   1 -12   0  177.26    6.12
  -1 -12   0  191.31    6.80
  -1 -12  -1  490.98   14.09
   1  12   1  482.01   10.82
   1 -12   1  484.94    9.77
   1 -12   2    8.28    2.14
   1  12   2   15.23    4.08
  -1  12  -2   18.88    2.72
   1  12   3   10.31    6.14
  -1 -12  -3   16.91    7.04
   1  12   4   11.05    7.92
   1 -12   4    3.11    2.33
  -1  12  -5    3.75    5.00
   1  12   5   13.50    8.67
   1  12   5    1.49    3.82
   1 -12   5    3.53    2.48
  -1  12  -6    0.58    4.81
   1  12   6    0.21    4.09
   1 -12   6    0.43    2.56
   1 -12   6    0.80    1.53
   1  12   6    6.02    9.07
   1  12   7    2.98    4.25
  -1 -12  -7    2.96    5.95
   1 -12   7    5.48    1.87
  -1 -12  -8    4.42    5.23
   1  12   8    1.75    4.15
  -1 -12  -9   -0.68    5.16
   1 -13  -8   -1.32    5.31
  -1  13   8    1.23    4.10
   1 -13  -7    6.05    5.58
  -1 -13   7    2.31    2.63
   1  13  -6   29.96    6.27
   1 -13  -6   50.96    7.92
  -1 -13   6   30.09    4.32
  -1  13   6   33.24    9.31
   1  13  -5    5.43    4.74
  -1 -13   5    4.49    2.97
  -1  13   5   17.18    8.41
  -1 -13   4   28.86    4.55
  -1  13   4   31.09    7.72
  -1  13   3    3.52    4.92
   1 -13  -3   -8.82    6.82
  -1 -13   3    0.82    2.60
   1 -13  -2   89.79    7.08
  -1  13   2   97.33    5.31
  -1 -13   2   93.32    4.24
   1 -13  -1   87.68    7.74
  -1 -13   1   95.02    5.00
  -1  13   1   91.55    3.76
   1 -13   0  738.84   14.88
  -1 -13   0  770.19   15.78
  -1  13   0  760.80   15.29
   1  13   0  763.24   15.67
  -1 -13  -1   79.71    8.27
   1 -13   1   75.62    3.85
   1  13   1   71.75    4.20
  -1  13  -2    8.39    2.66
   1  13   2    4.32    3.93
   1 -13   2    2.36    1.88
  -1 -13  -3   -2.13    6.77
   1 -13   3    1.60    2.81
   1  13   4   71.60    8.38
   1 -13   4   57.87    4.07
   1  13   5   31.39    8.12
   1 -13   5   14.23    2.84
   1 -13   6   22.15    3.23
   1  13   6   27.18    5.47
   1  13   6   32.33    8.93
   1 -13   7    0.38    1.50
   1  13   7    1.63    4.40
   1  13   8   -0.51    4.07
  -1 -13  -8   -0.96    4.90
   1 -14  -8    4.97    5.35
   1 -14  -7    0.91    5.32
  -1 -14   7    0.86    2.33
   1  14  -6   11.39    4.95
  -1  14   6   21.53    8.67
  -1 -14   6   11.76    3.09
   1 -14  -6   18.66    6.65
  -1 -14   5   78.39    5.79
  -1  14   5  110.81    9.36
  -1  14   4    1.24    6.26
  -1 -14   4   -1.03    3.40
  -1  14   3   21.70    4.43
  -1 -14   3    0.83    2.37
   1 -14  -2  126.04    7.88
  -1  14   2  120.54    5.55
  -1 -14   2  143.45    5.16
   1 -14  -1   10.18    6.68
  -1  14   1   12.93    2.03
  -1 -14   1   15.17    3.68
   1 -14   0    7.83    4.69
  -1 -14   0    2.72    5.24
   1  14   0    2.56    2.35
  -1  14   0    3.68    2.35
  -1 -14  -1  315.54   12.37
   1 -14   1  334.97    8.41
   1  14   1  302.86    8.13
  -1  14  -2   35.43    3.09
  -1 -14  -2   57.49    6.69
   1  14   2   23.77    4.03
   1 -14   2   25.83    2.52
   1 -14   3   -0.68    2.42
  -1 -14  -3   -5.37    6.68
   1 -14   4    1.54    1.88
   1  14   4   -3.24    6.21
   1 -14   5   15.53    2.76
   1  14   5   19.81    7.16
   1 -14   6    1.91    2.01
   1  14   6    1.55    4.07
   1  14   7    9.25    4.62
  -1 -14  -8   -0.32    4.79
   1  14   8    0.26    3.74
   1 -15  -8    3.67    5.21
  -1 -15   7    4.75    2.41
   1 -15  -7    7.63    5.42
  -1  15   6   10.12    6.91
   1 -15  -6    2.58    5.49
  -1 -15   6    2.16    2.38
  -1  15   5   44.72    7.32
  -1 -15   5   28.88    3.80
  -1 -15   5   49.71    5.52
  -1  15   4   12.03    5.39
  -1 -15   4   16.91    3.44
   1 -15  -3   97.92    8.43
  -1  15   3  108.43    6.05
  -1 -15   3  113.27    5.27
   1 -15  -2   47.50    5.88
  -1  15   2   26.71    3.29
  -1 -15   2   22.51    3.38
   1 -15  -1    1.33    6.87
  -1 -15   1   15.27    3.89
  -1  15   1    7.49    2.05
   1 -15   0  156.77    7.46
  -1 -15   0  165.84    8.55
   1  15   0  158.43    6.87
  -1 -15  -1   64.58    8.62
   1 -15   1   65.02    4.39
   1  15   1   59.43    3.74
  -1  15  -2   28.19    3.09
   1 -15   2   15.56    2.49
   1  15   2   15.27    3.48
  -1 -15  -3  247.43   12.57
   1 -15   3  248.14    7.56
   1  15   3  230.85    8.90
   1  15   4   29.39    5.19
   1 -15   4   12.62    3.40
   1  15   5    6.04    6.46
   1 -15   5    0.17    1.90
   1  15   6   -0.23    4.04
   1 -15   6    3.78    2.04
   1  15   7    1.49    4.20
  -1 -15  -8   -1.63    5.11
   1  15   8   -0.52    3.77
   1 -16  -7    1.83    4.82
  -1 -16   7    1.16    2.00
  -1 -16   6    1.60    2.06
  -1 -16   6    0.48    3.94
  -1  16   5   15.97    5.97
  -1 -16   5    9.24    2.66
  -1 -16   5   24.55    4.30
  -1  16   4   27.55    4.60
  -1 -16   4   15.56    3.14
   1 -16  -3   43.98    6.74
  -1  16   3   56.03    4.98
  -1 -16   3   61.96    3.92
   1 -16  -2  230.71    9.76
  -1 -16   2  249.42    7.75
  -1  16   2  222.94    7.13
  -1 -16   1   48.55    4.74
   1 -16  -1   16.14    7.03
  -1  16   1   29.22    2.93
   1 -16   0    8.43    5.42
  -1 -16   0    7.34    6.09
   1  16   0    2.60    2.85
  -1 -16  -1   59.29    8.78
   1  16   1   50.73    3.75
   1 -16   1   71.50    4.62
   1  16   2   22.47    3.57
  -1 -16  -2   57.06    6.95
   1 -16   2   23.47    3.09
  -1  16  -2   40.28    3.26
   1  16   3   19.62    4.41
   1 -16   3   17.49    2.56
  -1 -16  -3    7.84    6.20
   1  16   4   96.40    6.54
   1 -16   4  105.19    5.73
   1  16   5   10.34    5.50
   1 -16   5    1.38    3.47
   1 -16   5    2.71    1.81
   1  16   6    5.85    4.62
   1 -16   6    3.93    1.77
   1  16   7    3.62    4.14
   1 -17  -7    2.44    4.77
  -1 -17   7   -0.88    3.90
  -1 -17   6    3.52    2.05
  -1 -17   6    8.90    3.94
  -1 -17   5    3.16    2.07
  -1 -17   5   -0.81    2.98
  -1  17   4   24.66    4.36
  -1 -17   4   22.33    3.19
   1 -17  -3   99.72    8.34
  -1  17   3  105.10    5.79
  -1 -17   3  128.89    5.33
   1 -17  -2    8.06    4.80
  -1 -17   2   -2.08    3.14
  -1  17   2    3.08    1.85
   1 -17  -1  -10.17    7.08
  -1  17   1   -0.60    2.02
   1 -17   0   33.55    5.87
   1  17   0   24.32    3.87
  -1 -17   0   35.94    6.72
  -1 -17  -1  199.21   11.07
   1  17   1  178.88    6.94
   1 -17   1  199.83    6.90
   1  17   2   25.79    3.54
  -1 -17  -2   58.78    6.59
   1 -17   2   32.92    3.51
  -1  17  -2   51.65    3.46
   1 -17   3  104.50    4.63
   1  17   3   99.35    6.01
  -1 -17  -3  108.40    9.01
   1 -17   4    0.90    2.17
   1  17   4    3.43    3.93
   1 -17   5   -3.10    3.09
   1 -17   5    1.02    1.66
   1 -17   6    2.52    1.62
   1  17   6    3.60    4.54
   1 -17   6    2.74    3.33
   1  17   7    3.53    4.26
  -1 -18   8   -1.29    3.44
   1 -18  -7    1.83    4.47
  -1 -18   7   -1.65    3.35
  -1 -18   6    3.68    1.88
  -1 -18   6    7.39    3.37
  -1 -18   5    4.68    2.01
  -1  18   5   12.00    4.00
  -1 -18   5    7.64    2.93
  -1  18   4   10.52    3.76
  -1 -18   4    8.49    2.46
   1 -18  -3   34.56    6.07
  -1  18   3   41.62    3.89
  -1 -18   3   43.69    4.02
   1 -18  -2   63.05    6.08
  -1 -18   2   72.49    5.17
  -1  18   2   55.65    3.74
   1 -18  -1   25.69    6.23
  -1 -18   1   63.24    5.20
  -1  18   1   34.62    3.70
   1 -18   0    9.26    5.31
  -1 -18   0    5.50    5.77
   1  18   0   -1.32    3.18
   1  18   1   56.45    4.32
  -1 -18  -1   65.35    8.38
   1 -18   1   89.22    5.07
  -1  18  -1   53.80    3.34
  -1 -18  -2   28.82    5.94
   1  18   2   13.75    2.57
   1 -18   2   13.41    3.27
  -1  18  -2   21.38    2.83
   1 -18   3   35.23    3.27
   1  18   3   31.76    4.07
  -1 -18  -3   31.97    6.82
   1  18   4    9.16    3.83
   1 -18   4    7.87    2.41
   1 -18   5    0.20    2.49
   1 -18   5    0.30    1.40
   1  18   6    0.27    4.30
   1 -18   6    0.80    3.05
   1 -18   7    4.53    3.26
   1  18   7    5.70    4.67
  -1 -19   7   -2.07    3.08
  -1 -19   6    7.89    3.03
  -1 -19   6    4.57    1.92
  -1 -19   5   -1.27    2.37
  -1  19   5    4.27    3.49
  -1  19   4    4.96    3.37
  -1 -19   4    9.80    2.47
   1 -19  -3   -3.18    5.80
  -1 -19   3   -0.30    3.12
  -1  19   3   -0.83    2.81
   1 -19  -2   17.33    4.93
  -1  19   2    9.96    2.42
  -1 -19   2   15.44    4.00
   1 -19  -1   84.92    6.31
  -1 -19   1   92.80    6.00
  -1  19   1   63.71    4.94
   1 -19   0   41.59    6.10
  -1 -19   0   40.03    6.64
  -1  19  -1   49.64    3.31
   1 -19   1   62.50    5.40
  -1 -19  -1   55.85    8.40
   1  19   1   43.55    4.19
   1  19   2   36.53    3.43
   1 -19   2   47.33    4.29
  -1 -19  -2   58.06    6.44
   1  19   3   17.52    3.32
   1 -19   3   24.68    3.25
  -1 -19  -3   26.74    6.59
   1 -19   4    1.46    1.94
   1  19   4   -0.89    3.44
   1 -19   5   11.39    2.73
   1 -19   5    5.56    1.59
   1 -19   6    5.07    2.68
   1 -19   7    0.73    2.83
  -1 -20   7   -0.13    2.38
   1 -20  -6   13.44    5.71
  -1 -20   6    9.35    2.77
  -1 -20   5   13.11    2.68
  -1 -20   4    4.06    2.71
  -1  20   4    4.52    2.81
   1 -20  -3   -6.08    5.65
  -1 -20   3    3.35    3.09
  -1  20   3    4.49    2.08
   1 -20  -2    2.36    4.11
  -1 -20   2    3.88    3.61
  -1  20   2    1.55    2.13
  -1  20   1   -1.85    3.15
  -1 -20   1   -4.03    5.10
   1 -20   0   68.23    6.71
  -1 -20   0   73.20    7.47
  -1  20  -1   16.61    2.28
  -1 -20  -1   10.61    7.15
   1 -20   1   20.05    4.87
   1  20   1   13.36    3.27
  -1 -20  -2   45.62    6.06
   1  20   2   19.51    3.00
   1 -20   2   31.82    3.96
  -1 -20  -3    8.17    5.76
   1 -20   3    8.23    2.94
   1  20   3    1.89    2.78
   1 -20   4   13.91    2.47
   1 -20   5    0.92    2.01
   1 -20   6    0.21    2.16
   1 -20   7   -0.13    2.41
  -1 -21   7    7.35    2.61
  -1 -21   6    1.64    2.08
  -1 -21   5    2.38    1.99
  -1 -21   4   -3.88    3.07
  -1  21   4   -2.43    2.83
   1 -21  -3   -7.32    5.74
  -1 -21   3    6.34    3.48
  -1  21   3    4.63    1.96
   1 -21  -2    0.82    4.15
  -1  21   2    1.39    2.27
  -1 -21   1  120.54    7.83
   1 -21  -1  106.62    6.48
   1 -21   0    7.51    5.56
  -1 -21   0   11.02    6.51
  -1  21  -1    7.53    1.95
  -1 -21  -1   -3.13    7.17
   1 -21   1   10.00    4.66
   1  21   1    7.59    3.18
  -1 -21  -2   13.39    5.05
   1  21   2    0.72    2.11
   1 -21   2   13.43    3.48
   1 -21   3   -0.86    2.89
   1 -21   4   -0.07    2.62
   1 -21   5   23.92    2.86
   1 -21   6    0.10    1.77
   1 -21   7    0.22    1.92
  -1 -22   6    2.36    1.90
  -1 -22   4    3.55    2.96
   1 -22  -3   -1.03    5.33
  -1  22   3   10.75    2.43
  -1 -22   3   16.52    4.03
   1 -22  -2   -4.11    4.44
  -1  22   2   -0.58    2.44
   1 -22  -1   17.50    4.13
  -1 -22   1    5.64    5.24
   1 -22   0   46.04    6.30
  -1 -22   0   55.66    7.34
  -1  22  -1    0.66    1.53
   1 -22   1    6.41    4.65
   1  22   1    1.33    3.14
  -1 -22  -2    8.63    4.79
   1  22   2    7.03    2.60
   1 -22   2   24.24    3.86
  -1 -22  -3   -3.20    5.65
   1 -22   3    5.78    3.16
   1 -22   4   -2.71    2.76
   1 -22   5   -0.32    2.38
   1 -22   6    2.13    1.72
   1 -22   7    0.10    1.73
  -1 -23   6    1.14    1.83
  -1 -23   4   -1.77    3.18
  -1 -23   3    8.10    3.58
   1 -23  -2   -4.81    4.41
  -1  23   2    0.83    2.64
   1  23  -1    7.02    1.50
  -1 -23   1   15.59    5.59
   1 -23  -1   15.01    3.96
  -1 -23   0    0.14    5.95
   1 -23   0   -1.66    5.31
  -1  23  -1    8.63    1.92
   1 -23   1   18.84    4.98
  -1 -23  -1   26.92    5.25
   1 -23   2   25.12    4.56
  -1 -23  -2   17.77    5.16
   1 -23   3    2.70    3.12
   1 -23   4    0.08    2.70
   1 -23   5   -2.10    2.72
   1 -23   6    2.07    1.66
  -1 -24   5   -3.94    3.00
  -1 -24   4    2.90    3.30
  -1 -24   3   15.64    3.90
  -1 -24   2    6.58    4.92
  -1 -24   1   17.47    5.69
   1 -24  -1   10.76    3.78
  -1 -24   0    4.01    6.25
   1 -24   0   -2.93    5.41
   1 -24   1    9.23    5.06
  -1 -24  -1   20.01    4.90
   1 -24   2    9.64    4.47
  -1 -24  -2   -1.71    4.62
   1 -24   3    5.19    3.13
   1 -24   4    1.49    2.84
   1 -24   5    0.17    2.38
   1 -24   6   -2.62    2.19
  -1 -25   5   -1.81    2.83
  -1 -25   4    6.08    3.29
  -1 -25   3   14.21    3.85
  -1 -25   2    6.89    5.01
  -1 -25   1    6.04    5.53
   1 -25  -1    2.02    3.40
   1 -25   0   11.45    4.14
  -1 -25   0   -2.66    6.28
   1 -25   1    3.21    4.65
  -1 -25  -1    9.69    4.46
   1 -25   2   20.19    4.66
  -1 -25  -2   10.11    4.71
   1 -25   3   13.77    3.42
  -1 -25  -3   -3.91    5.29
   1 -25   4    3.59    2.74
   1 -25   5   -0.56    2.39
  -1 -26   4    7.38    3.20
  -1 -26   3    3.23    3.85
   1 -26  -2   -3.42    4.18
  -1 -26   2   12.91    5.09
   1 -26  -1    4.65    3.44
  -1 -26   1    3.03    5.44
   1 -26   0   14.05    3.65
  -1 -26   0   -4.32    6.27
  -1 -26  -1    8.58    4.22
   1 -26   1   -3.39    4.66
  -1 -26  -2   -6.00    4.43
   1 -26   2    7.77    4.27
   1 -26   3   -1.63    3.49
  -1 -27   3    1.41    3.95
   1 -27  -2   -5.00    3.95
  -1 -27   2    5.45    4.77
   1 -27  -1    0.27    2.97
  -1 -27   1    0.30    5.12
   1 -27   0   10.29    3.32
  -1 -27   0   10.69    4.54
  -1 -27  -1    1.43    3.59
   1 -27   1   -7.17    4.77
  -1 -27  -2   -4.52    4.19
  -1 -28   2    6.06    4.61
  -1 -28   1   -1.60    4.82
  -1 -28   0    4.71    3.39
  -1 -28  -1    1.17    3.42
  -1 -28  -2   -2.34    3.78
  -2   0  10    0.27    4.16
   2   0 -10    3.24    4.03
  -2   0   9   -0.73    4.11
   2   0  -9    0.73    4.36
  -2   0   8    2.90    4.38
   2   0  -8    0.91    4.49
  -2   0   7    0.20    4.35
   2   0  -7    0.61    4.27
  -2   0   6    1.05    4.14
   2   0  -6    1.60    4.16
  -2   0   5   -1.62    3.92
  -2   0   5    0.88    5.77
   2   0  -5    0.77    3.79
   2   0  -4 2253.65   40.70
  -2   0   4 2187.57   42.07
  -2   0   4 2253.65   39.69
  -2   0   3    1.37    3.16
   2   0  -3    0.30    3.85
   2   0  -2 9743.40  137.99
  -2   0   2 9449.60  138.37
  -2   0   2 9999.00  135.87
  -2   0   1   -0.06    3.24
   2   0   0  633.31   10.84
  -2   0   0  656.05   10.99
  -2   0   0  617.90    9.73
  -2   0  -1   -5.28    3.98
  -2   0  -1    0.05    2.50
  -2   0  -2   80.86    5.66
  -2   0  -3    1.36    3.95
  -2   0  -4  650.27   19.04
  -2   0  -4  657.34   16.75
  -2   0  -5    0.39    3.43
  -2   0  -5    0.81    4.65
   2   0   6   72.47    7.13
  -2   0  -6   76.97    8.63
  -2   0  -6   87.73    6.95
  -2   0  -7    1.73    5.03
  -2   0  -7   -0.34    3.59
   2   0   7    3.75    4.27
  -2   0  -8    9.58    4.24
  -2   0  -9   -0.20    3.53
   2  -1 -11   -0.79    3.45
   2  -1 -10    1.05    4.06
  -2   1  10    0.27    4.16
  -2   1   9    5.73    4.76
  -2  -1   9    2.67    4.31
   2  -1  -9    0.25    4.47
   2   1  -9    2.07    4.09
  -2   1   8    5.23    4.61
   2  -1  -8    2.29    4.25
  -2  -1   8    8.90    4.66
   2   1  -8    9.38    4.69
   2  -1  -7   24.69    5.53
   2   1  -7   23.49    5.54
  -2   1   7   23.72    5.54
  -2  -1   7   25.74    5.67
   2  -1  -6   12.77    4.86
   2   1  -6   14.65    5.03
   2   1  -6   14.14    4.98
  -2   1   6    9.03    4.76
  -2  -1   6    9.98    4.21
   2   1  -5  208.97   10.63
  -2   1   5  224.24   10.44
  -2  -1   5  204.66    9.95
  -2  -1   5  210.82   11.24
   2   1  -5  214.02   10.47
   2  -1  -5  224.55   10.73
  -2  -1   4   12.83    3.83
   2   1  -4   13.80    4.42
  -2   1   4   18.43    4.31
   2   1  -4   16.96    4.64
   2  -1  -4   12.10    4.36
  -2  -1   4   14.18    4.77
  -2   1   3    1.85    3.31
   2   1  -3    0.18    3.37
  -2  -1   3    0.16    3.03
   2  -1  -3   -0.83    3.81
   2   1  -3   -0.10    3.48
  -2   1   2 1838.00   32.52
   2  -1  -2 1921.43   32.10
   2   1  -2 1908.90   31.78
  -2  -1   2 1867.87   29.69
  -2   1   1 1977.27   31.67
   2  -1  -1 2006.72   31.54
  -2  -1   1 1986.15   28.40
  -2  -1   0  147.07    4.23
   2   1   0  134.74    3.96
   2  -1   0  155.04    4.27
  -2   1   0  154.68    4.27
  -2   1   0  152.35    3.34
  -2  -1   0  156.34    3.62
  -2  -1  -1 5079.59   71.99
   2  -1   1 4954.14   70.72
  -2  -1  -1 5145.77   72.63
  -2   1  -2   54.29    5.08
  -2  -1  -2   47.68    4.74
  -2  -1  -3   -1.66    3.68
  -2   1  -3   -0.25    4.04
  -2   1  -4    5.72    3.20
  -2  -1  -4    3.50    4.46
  -2   1  -4    3.35    4.70
  -2   1  -5  114.03    9.07
  -2  -1  -5  114.06    8.78
   2  -1   5  105.27    7.61
  -2  -1  -5  114.89    7.45
  -2   1  -5  109.02    6.79
  -2   1  -6    7.53    5.37
  -2   1  -6    8.70    3.70
  -2  -1  -6    2.91    3.75
  -2  -1  -6    2.88    4.85
   2  -1   6    3.98    3.98
  -2   1  -7   36.87    7.18
   2   1   7   35.44    6.24
  -2   1  -7   38.30    5.26
  -2  -1  -7   39.52    5.86
   2   1   8    4.22    4.61
  -2   1  -8    0.90    3.69
  -2  -1  -8    0.40    3.88
  -2   1  -9    0.20    3.55
  -2  -1  -9    3.24    4.00
  -2  -1 -10   -0.45    3.44
   2  -2 -11    1.94    3.46
   2  -2 -10    4.08    4.42
  -2   2  10   -0.81    3.94
  -2   2   9   -3.82    4.63
   2  -2  -9    0.26    4.36
  -2   2   8    4.94    4.29
   2  -2  -8    6.60    4.93
   2   2  -8    6.41    4.37
  -2  -2   8    2.15    4.34
   2   2  -7   51.25    6.56
   2  -2  -7   45.55    6.76
   2   2  -7   41.41    7.07
  -2   2   7   50.31    6.94
  -2  -2   7   47.65    6.17
  -2  -2   6  101.34   10.02
   2  -2  -6  101.29    8.11
   2   2  -6   98.77    7.72
  -2  -2   6   93.68    7.37
   2   2  -6   94.31    8.58
  -2   2   6   91.06    7.85
  -2  -2   5  256.68   12.10
   2  -2  -5  231.34   11.15
   2   2  -5  231.64   10.41
  -2  -2   5  222.66   10.04
   2   2  -5  233.31   11.28
  -2   2   5  221.38   10.76
   2  -2  -4  194.09    9.73
  -2  -2   4  209.96   10.03
   2   2  -4  204.55    9.11
  -2  -2   4  197.56    8.48
   2   2  -4  193.24    9.17
  -2   2   4  200.80    9.28
   2  -2  -3   72.01    6.10
  -2   2   3   76.43    5.49
  -2  -2   3   72.67    4.84
   2   2  -3   74.60    5.45
   2   2  -2   17.46    3.19
  -2   2   2   21.56    4.54
   2  -2  -2   16.62    4.05
  -2  -2   2   18.40    2.83
  -2  -2   1 1689.73   24.86
  -2   2   1 1750.48   28.15
  -2  -2   0 1958.16   27.54
   2   2   0 1846.74   27.31
  -2   2   0 1930.61   28.25
   2  -2   1  881.72   14.81
  -2  -2  -1  886.55   16.65
  -2  -2  -1  859.27   15.88
  -2  -2  -2   13.47    3.78
  -2   2  -2   14.38    3.97
  -2   2  -3  441.72   10.48
  -2  -2  -3  439.75   13.53
  -2   2  -3  456.80   14.37
  -2   2  -4  604.10   14.35
  -2   2  -4  595.97   18.56
  -2  -2  -4  571.76   17.54
  -2   2  -5  249.09    9.58
  -2  -2  -5  243.43   11.74
  -2   2  -5  264.83   13.44
  -2  -2  -5  242.15   12.24
  -2  -2  -6    6.91    4.36
  -2   2  -6    1.45    3.32
  -2   2  -6    3.08    5.06
  -2   2  -7    5.40    3.74
  -2  -2  -7    2.90    3.88
  -2   2  -7    4.23    4.89
  -2  -2  -8    1.48    4.21
  -2   2  -8    2.08    3.73
   2   2   9    3.10    4.37
  -2   2  -9    2.39    3.45
  -2  -2  -9    1.78    3.79
  -2  -2 -10    2.59    3.82
   2  -3 -10    1.73    4.31
  -2   3  10    2.46    4.34
   2  -3  -9    5.22    4.80
  -2   3   9    8.51    5.12
  -2   3   8    0.24    4.56
   2  -3  -8    3.92    4.92
   2   3  -8    0.29    4.68
   2  -3  -7    3.28    4.47
   2   3  -7   -1.51    4.74
  -2   3   7   -2.13    4.33
  -2  -3   6    0.48    3.69
   2   3  -6    2.10    3.93
   2  -3  -6    0.79    4.35
  -2  -3   6    0.86    4.61
   2   3  -6    2.56    4.50
  -2   3   6    2.04    4.57
   2  -3  -5   91.43    7.81
  -2  -3   5   94.95    8.02
   2   3  -5   81.03    7.40
  -2  -3   5   78.77    6.45
  -2   3   5   89.42    7.32
   2  -3  -4 1127.88   25.64
  -2  -3   4 1138.65   25.66
   2   3  -4 1095.38   24.66
  -2   3   4 1104.09   24.39
  -2  -3   4 1076.95   22.82
  -2  -3   3  813.13   19.12
   2  -3  -3  789.00   19.11
   2   3  -3  797.91   17.69
  -2  -3   3  761.34   16.56
   2  -3  -2 1317.04   25.14
   2   3  -2 1337.51   22.78
  -2   3   1 2002.03   32.38
  -2  -3   1 2025.68   29.49
  -2  -3   1 1914.52   28.02
  -2   3   0  887.32   14.05
  -2  -3   0  817.52   13.17
   2   3   0  757.53   12.87
   2   3   1  672.42   13.93
  -2  -3  -1  691.81   14.80
   2  -3   1  659.21   12.06
   2   3   2  636.73   15.07
  -2  -3  -2  685.34   17.16
  -2   3  -2  655.73   10.85
   2  -3   2  646.82   12.60
  -2   3  -3 1003.16   22.79
  -2   3  -3  957.79   17.26
   2   3   3  916.98   22.07
  -2   3  -4  309.50   13.29
  -2   3  -4  281.26    8.73
   2   3   4  256.78   13.32
  -2   3  -5  126.49    6.65
  -2   3  -5  118.56    9.59
  -2  -3  -6  242.84   11.75
  -2   3  -6  225.29    9.50
  -2   3  -6  220.09   13.51
  -2   3  -7    0.30    3.47
  -2  -3  -7   -0.41    4.08
  -2   3  -7   -0.61    5.12
  -2   3  -8    3.71    3.50
  -2  -3  -8    4.94    4.38
  -2   3  -9   -1.00    3.08
  -2  -3  -9   -0.24    4.08
  -2  -3 -10    2.74    3.88
   2  -4 -10    0.86    4.15
  -2   4  10    1.64    4.23
   2  -4  -9    2.18    4.85
  -2   4   9    2.35    4.59
  -2   4   8   23.37    6.00
   2  -4  -8   21.06    5.92
   2   4  -8   15.23    5.89
   2  -4  -7   21.25    5.67
  -2   4   7   18.78    5.43
   2   4  -7   14.12    5.56
   2  -4  -6    9.94    5.26
  -2  -4   6    5.69    4.93
   2   4  -6   13.70    5.13
  -2   4   6   12.51    4.92
  -2   4   5   49.06    5.92
   2   4  -5   49.84    6.13
  -2  -4   5   47.58    6.34
   2  -4  -5   44.67    6.34
  -2  -4   4   30.14    5.40
  -2   4   4   27.18    4.75
   2  -4  -4   25.36    5.27
   2   4  -4   23.95    4.89
  -2  -4   3    2.30    4.32
   2  -4  -3    3.39    4.16
   2   4  -3    5.78    3.62
   2   4  -2  173.96    6.30
  -2   4   1  679.25   12.01
  -2  -4   1  714.44   12.27
   2   4  -1  722.76   11.11
  -2  -4   1  669.53   10.97
   2   4   0   23.39    2.47
   2  -4   0   31.24    2.86
  -2  -4   0   47.58    3.06
  -2  -4  -1 1074.10   20.45
   2   4   1 1045.75   18.54
  -2   4  -1  968.77   17.08
   2  -4   1 1041.63   16.91
  -2  -4  -2 1441.55   28.42
   2   4   2 1398.47   26.81
   2  -4   2 1371.03   22.36
  -2   4  -3   16.54    4.57
  -2   4  -3   16.64    2.27
   2   4   3   26.69    6.03
  -2   4  -4  190.14   10.57
   2   4   4  166.89   10.79
  -2   4  -4  179.64    6.61
   2   4   5   -1.07    7.37
  -2   4  -5    3.48    2.85
  -2   4  -5    3.09    4.87
  -2   4  -6   18.71    3.79
   2   4   6    9.01    8.16
  -2   4  -6   23.00    6.23
  -2  -4  -6   15.08    5.10
  -2   4  -7    8.36    6.15
  -2  -4  -7   12.58    4.89
  -2   4  -7   14.86    3.73
  -2  -4  -8   25.71    5.90
  -2   4  -8   17.82    4.01
  -2  -4  -9   -1.75    4.43
  -2  -4 -10    1.53    3.68
   2  -5 -10    0.30    4.48
  -2   5  10    0.56    4.16
   2  -5  -9    4.21    4.75
  -2   5   9    9.46    5.15
   2  -5  -8   43.09    7.43
   2   5  -8   32.35    7.01
  -2   5   8   35.41    6.28
  -2  -5   7   12.50    5.71
   2  -5  -7    7.93    4.91
   2   5  -7    7.61    4.98
  -2   5   7   13.09    4.82
  -2  -5   6   62.60    7.29
   2  -5  -6   60.82    7.52
   2   5  -6   54.09    7.09
  -2   5   6   55.36    6.66
   2  -5  -5    8.13    5.01
  -2  -5   5    6.97    4.49
   2   5  -5    9.17    4.60
  -2   5   5    9.54    4.30
   2   5  -4  190.55    9.29
  -2  -5   4  206.27   10.08
   2  -5  -4  205.01   10.60
   2   5  -3 1256.41   24.96
   2  -5  -3 1361.76   28.13
  -2  -5   3 1298.65   26.63
  -2   5   2  507.16   12.61
  -2   5   1  152.47    5.26
   2   5  -1  157.78    3.59
  -2  -5   1  145.79    4.45
  -2  -5   0  503.95    9.36
   2  -5   0  445.45    7.14
   2   5   0  484.29    8.94
   2   5   1    0.80    4.75
  -2  -5  -1   -4.15    6.40
  -2   5  -1   -1.90    2.52
   2  -5   2  186.61    5.53
   2   5   2  175.87    8.98
  -2  -5  -2  204.67    9.41
   2  -5   3 2108.81   32.68
   2   5   3 1912.84   36.65
  -2   5  -3 2151.04   39.31
   2   5   4   52.27    7.90
  -2   5  -4   39.09    6.10
   2   5   5   81.49    9.46
  -2   5  -5   68.21    7.93
  -2   5  -6   36.00    7.46
  -2  -5  -6   36.31    7.16
   2   5   6   23.04    8.48
  -2  -5  -7    5.97    4.85
   2   5   7    5.98    7.80
  -2  -5  -8   -1.48    4.48
  -2  -5  -9    3.71    4.72
  -2  -5 -10   -1.36    3.77
  -2   6  10    2.80    4.48
   2  -6 -10    2.47    4.65
  -2   6   9   -0.26    4.47
   2  -6  -9    1.15    4.66
  -2   6   8    8.12    4.91
   2   6  -8    7.14    5.10
   2  -6  -8   13.91    5.55
  -2   6   7    1.51    4.33
   2   6  -7    0.51    4.39
  -2  -6   7    1.88    4.80
   2  -6  -7    1.77    5.20
   2   6  -6   20.98    5.63
  -2   6   6   12.71    9.37
   2  -6  -6   33.54    6.61
  -2  -6   6   32.60    5.90
  -2   6   6   32.48    5.45
  -2  -6   5   44.29    5.99
   2  -6  -5   53.18    7.00
  -2   6   5   49.57    5.92
   2   6  -5   40.35    5.83
   2   6  -4   20.84    4.74
  -2   6   4    6.64    7.16
  -2  -6   4   16.21    4.67
   2  -6  -4   19.30    5.46
  -2   6   3   29.11    6.03
   2   6  -3   40.18    4.56
   2  -6  -3   39.77    5.90
  -2   6   2  474.36   11.52
  -2   6   1  233.59    5.78
   2  -6  -1  235.42    6.94
   2   6  -1  234.32    4.75
   2  -6   0    3.81    1.46
   2   6   0    2.91    1.71
   2   6   1   37.03    4.01
  -2   6  -1   12.52    2.60
   2  -6   2  471.56    9.54
   2   6   2  464.50   13.25
  -2  -6  -2  429.64   13.59
   2  -6   3   73.61    4.06
  -2  -6  -3   51.82    7.41
   2   6   3   50.94    8.91
   2  -6   4   11.71    3.46
  -2   6  -4    4.01    4.30
  -2   6  -5  115.64    9.65
   2   6   5  158.23   11.23
   2   6   6   17.09    7.90
  -2  -6  -7   38.28    6.60
   2   6   7   30.37    8.18
  -2  -6  -8   10.72    5.35
  -2  -6  -9    3.05    4.63
  -2  -6 -10    1.15    3.89
   2  -7 -10    3.19    4.48
   2  -7  -9    6.02    5.18
  -2   7   9    3.92    4.86
   2  -7  -8    8.23    5.42
  -2   7   8    9.33    5.03
   2   7  -7   10.02    5.07
  -2   7   7   13.54    5.03
  -2   7   7    1.25    8.80
  -2  -7   7   13.28    5.16
   2  -7  -7   11.82    5.32
  -2   7   6  157.43    9.91
   2   7  -6  158.74   10.65
  -2   7   6  148.45   12.84
  -2  -7   6  150.16    9.84
   2  -7  -6  176.77   11.63
   2   7  -5    4.52    4.03
  -2   7   5  -10.60    8.83
  -2   7   5    5.44    4.12
   2  -7  -5    3.81    5.20
  -2  -7   5    5.18    4.05
  -2   7   4   43.93    7.53
  -2  -7   4   48.18    5.77
   2  -7  -4   49.53    6.77
   2   7  -4   42.84    5.18
  -2   7   3  607.72   16.02
  -2   7   2  434.05   11.16
   2   7  -1   50.59    2.21
   2  -7  -1   51.29    4.07
  -2   7   1   63.26    2.92
   2  -7   0 2118.12   30.72
   2   7   0 2270.20   32.41
   2   7   1  123.44    5.43
  -2   7  -1  118.00    4.29
   2   7   2  126.94    8.06
   2  -7   2  120.55    4.40
   2  -7   3  437.27    9.67
   2   7   3  415.69   13.17
   2   7   3  404.20   14.60
   2  -7   3  423.02    8.32
  -2   7  -4   24.87    5.52
   2   7   4   58.12    8.82
   2  -7   4   28.98    3.53
   2   7   4   17.31    4.45
   2  -7   5    9.31    3.74
   2   7   5   44.26    8.68
   2   7   6  122.28   10.69
  -2  -7  -7    2.80    5.14
  -2  -7  -8   -0.27    4.70
  -2  -7  -9    8.40    5.00
  -2  -7 -10    1.20    4.10
   2  -8 -10   -0.97    4.32
   2  -8  -9    5.34    5.62
  -2   8   9    2.59    4.48
   2  -8  -8   15.98    6.46
  -2   8   8    9.81    4.83
  -2   8   7    2.77    4.43
   2   8  -7    1.83    4.58
  -2   8   7   -8.04    8.91
   2  -8  -7    7.39    5.90
  -2  -8   7    6.93    4.45
   2   8  -6   67.62    7.60
  -2   8   6   64.36    7.06
   2  -8  -6   74.29    8.73
  -2  -8   6   61.28    6.79
  -2   8   6   72.41   10.57
   2   8  -5   87.09    7.72
  -2   8   5   86.91    9.78
  -2  -8   5   94.20    7.50
   2  -8  -5  102.70    9.06
   2  -8  -4   -0.98    4.95
  -2   8   4    6.76    6.50
   2   8  -4    0.83    3.66
  -2  -8   4    1.71    3.69
  -2   8   3   14.96    5.02
  -2   8   2   11.14    5.12
   2  -8  -1  712.18   13.96
  -2   8   1  729.46   12.14
   2   8   0   38.50    2.65
   2  -8   0   47.59    2.51
   2  -8   1  284.55    6.36
   2   8   1  287.31    7.97
  -2   8  -1  277.80    6.90
   2   8   2  146.11    7.88
   2  -8   3   12.19    2.17
   2   8   3   18.20    7.89
   2  -8   3   16.19    2.02
   2   8   4    5.27    3.69
   2   8   4   -8.85   10.44
   2  -8   4    2.40    2.68
   2   8   5  364.03   14.47
   2  -8   5  387.47   10.25
   2   8   5  409.14   16.65
   2   8   6    7.97    4.46
   2   8   6   33.02    8.25
   2  -8   6   14.72    3.72
   2   8   7    0.45    4.24
  -2  -8  -7    2.23    5.19
   2  -8   7    4.58    3.40
   2   8   8    5.54    4.86
  -2  -8  -8    5.12    5.30
   2  -8   8    8.67    3.47
  -2  -8  -9   -0.60    4.81
   2  -8   9    4.54    3.25
  -2  -8 -10   -1.26    3.97
   2  -9  -9    0.65    5.08
  -2   9   9   -0.26    4.39
   2  -9  -8    0.31    5.09
  -2  -9   8   -1.45    3.86
  -2   9   8   -1.90    4.39
   2   9  -7    1.31    4.67
  -2   9   7    1.70    3.84
  -2   9   7   -0.57    7.71
   2  -9  -7    1.68    5.34
  -2  -9   7    0.21    3.65
  -2  -9   6  219.43   11.33
   2  -9  -6  280.62   14.82
  -2   9   6  245.74   14.30
   2   9  -6  210.74   12.29
  -2   9   6  217.21   11.54
   2   9  -5   20.59    4.89
  -2   9   5   35.50    7.99
  -2  -9   5   19.18    4.59
   2  -9  -5   27.45    6.72
  -2   9   4  131.38    8.86
   2   9  -4   97.99    7.12
  -2  -9   4  109.41    7.22
   2  -9  -4  127.48   10.20
  -2   9   3  194.43    9.96
  -2   9   2   68.30    5.50
   2  -9  -1  430.80   10.21
  -2   9   1  467.38    8.52
   2   9   0 3250.32   46.34
   2  -9   0 3082.88   44.56
   2  -9   1  106.87    3.45
   2   9   1  115.15    5.54
  -2   9  -1  109.95    4.23
   2   9   2  362.61   11.21
  -2   9  -2  418.05    9.70
   2   9   3  145.06    9.80
   2  -9   3  149.23    4.78
   2  -9   3  147.26    5.10
   2  -9   4   -2.86    2.39
   2   9   4    0.15    3.58
   2   9   4    0.30    9.14
   2  -9   5    0.77    2.72
   2   9   5    2.15    4.03
   2   9   6   66.27    7.11
   2  -9   6   74.71    4.80
   2   9   6   42.20   10.82
   2   9   7    7.09    4.74
  -2  -9  -7   10.75    6.40
   2  -9   7   10.76    3.32
   2   9   8    3.51    4.56
  -2  -9  -8    5.88    5.26
   2  -9   8    4.10    2.92
  -2  -9  -9    1.56    4.85
   2   9   9   -0.27    3.83
   2 -10  -9   -0.33    5.02
  -2  10   9    0.26    4.01
   2 -10  -8    4.42    5.65
  -2 -10   8    2.16    3.22
  -2  10   8    3.55    4.03
  -2  10   7    5.87    4.32
   2  10  -7    5.27    4.62
  -2 -10   7    5.32    4.02
   2 -10  -7    5.83    5.57
  -2  10   7   16.65    7.84
   2  10  -6    6.57    4.76
  -2  10   6   29.88    8.08
  -2  10   6    8.53    4.32
   2 -10  -6    9.05    5.91
  -2 -10   6    9.10    4.17
   2  10  -5   26.94    5.11
  -2  10   5   64.51    8.58
  -2 -10   5   28.86    2.00
   2 -10  -5   23.59    6.65
  -2 -10   5   23.29    4.95
  -2  10   4  225.20   10.90
  -2  10   3   18.83    6.51
  -2 -10   3   15.26    3.71
  -2  10   2  240.54    7.66
   2 -10  -2  241.82    9.64
  -2 -10   2  249.54    7.20
   2 -10  -1  168.32    6.25
  -2 -10   1  171.47    5.59
  -2  10   1  173.53    4.53
   2  10   0  106.93    4.49
   2 -10   0  118.89    4.08
  -2 -10   0  107.76    5.17
   2 -10   1   32.88    1.98
   2  10   1   32.71    3.58
  -2  10  -1   31.50    2.68
   2  10   2  521.77   13.15
  -2  10  -2  589.75   12.06
   2  10   3  154.56    9.51
   2 -10   3  145.35    4.95
   2 -10   4   81.90    3.94
   2  10   4   98.38   10.51
   2 -10   4   79.55    3.80
   2  10   4   75.28    6.76
   2  10   5   63.31    6.58
   2 -10   5   61.56    4.00
   2  10   5   67.03   11.25
   2  10   6    2.67    4.27
   2  10   6   -4.70   10.08
   2 -10   6   -1.89    2.66
   2  10   7   -0.92    3.95
   2 -10   7    0.08    2.56
   2  10   8   -1.25    4.24
  -2 -10  -8   -3.29    5.13
   2 -10   8   -0.80    2.54
  -2 -10  -9    4.21    5.11
  -2  11   9    3.40    4.31
   2 -11  -9    7.89    5.58
  -2  11   8    1.20    4.29
   2 -11  -8    1.94    5.40
  -2 -11   8    2.41    3.38
  -2  11   7    2.88    3.76
   2  11  -7    1.59    4.45
  -2 -11   7    3.39    3.45
   2 -11  -7    7.51    5.66
  -2  11   7   15.96    7.39
  -2 -11   7    8.58    2.12
   2  11  -6    5.97    4.49
   2 -11  -6    6.31    5.78
  -2 -11   6    7.42    3.92
  -2  11   6    3.36    3.98
  -2 -11   6    9.00    1.58
   2 -11  -5    4.95    5.20
   2  11  -5    2.28    3.84
  -2 -11   5    0.78    3.30
  -2  11   4  408.10   15.53
  -2  11   3  318.02   11.19
  -2 -11   3  369.71   10.86
   2 -11  -2  465.47   13.50
  -2  11   2  454.33   10.15
  -2 -11   2  452.59   10.40
  -2 -11   1    1.31    2.65
  -2  11   1    6.95    1.53
   2 -11   0  188.30    5.81
  -2 -11   0  224.01    7.45
   2  11   0  201.52    6.49
  -2  11  -1   67.83    3.57
  -2 -11  -1   81.14    7.90
   2  11   1   67.28    4.41
   2 -11   1   73.33    2.92
  -2  11  -2  257.72    7.53
  -2 -11  -2  275.50   11.04
   2 -11   2  247.51    7.27
   2  11   2  236.35    8.47
  -2 -11  -3  289.68   13.55
   2  11   3  248.65   11.07
   2  11   4  188.99   11.63
   2 -11   4  192.74    6.00
   2  11   5    1.86    4.14
   2  11   5    7.32    9.11
   2 -11   5    1.90    1.87
   2  11   6   13.80    4.84
  -2  11  -6   14.69    6.03
   2  11   6   13.87    9.17
   2 -11   6   10.95    2.52
   2  11   7    0.23    4.15
   2 -11   7   -3.24    2.47
   2  11   8    4.29    4.36
  -2 -11  -8    3.09    5.29
   2 -11   8   -1.75    2.48
  -2 -11  -9   10.60    6.16
  -2  12   9    5.28    4.19
   2 -12  -9    2.47    5.28
  -2  12   8    4.62    4.35
  -2 -12   8    0.94    2.62
   2 -12  -8    2.94    5.77
   2  12  -7   13.97    5.11
  -2  12   7   17.89    4.97
   2 -12  -7   16.49    6.38
  -2 -12   7   12.05    3.71
  -2  12   7   37.24    8.33
  -2 -12   7   10.62    1.50
   2  12  -6    7.04    4.59
  -2  12   6   18.44    8.67
  -2 -12   6    8.04    3.69
   2 -12  -6   11.30    5.78
   2  12  -5   14.51    4.77
  -2 -12   5   10.67    3.77
  -2  12   5    7.85    9.56
  -2 -12   4  115.63    7.28
  -2  12   4   99.63    9.51
  -2  12   3   13.88    5.95
  -2 -12   3    3.83    2.84
   2 -12  -2  151.61    8.12
  -2  12   2  159.08    5.74
  -2 -12   2  168.48    5.65
   2 -12  -1   83.41    5.45
  -2 -12   1   62.27    4.20
  -2  12   1   57.17    2.68
   2 -12   0    8.26    3.59
   2  12   0    7.91    2.39
  -2  12  -1  334.92    8.40
  -2 -12  -1  361.53   12.79
   2 -12   1  353.33    7.46
   2  12   1  363.35    9.36
  -2  12  -2  196.74    6.69
  -2 -12  -2  233.66   10.48
   2 -12   2  183.81    5.87
   2  12   2  189.91    7.73
   2  12   3  239.67    9.74
  -2 -12  -3  280.69   13.39
   2 -12   4   20.11    2.52
   2  12   4   21.02    7.86
   2  12   5    0.19    4.09
   2  12   5   12.97    8.12
   2 -12   6    4.19    1.95
   2  12   6    6.34    4.45
   2 -12   7   10.22    2.16
   2  12   7    6.79    4.37
   2  12   8    9.44    4.69
  -2 -12  -8    7.26    5.27
  -2  13   8    3.68    4.10
  -2 -13   8    3.38    2.84
   2 -13  -8    1.33    5.26
  -2  13   7   10.79    4.88
   2 -13  -7   10.21    6.34
  -2 -13   7    7.54    3.06
   2  13  -6    8.64    4.68
   2 -13  -6   13.44    6.12
  -2 -13   6    8.72    3.34
  -2  13   6    9.10    8.75
  -2 -13   5   41.40    4.85
   2  13  -5   50.24    6.49
  -2  13   5   58.23    9.00
  -2  13   4  177.64   10.14
  -2 -13   4  205.72    8.94
  -2  13   3  273.20    9.49
  -2 -13   3  322.14    9.28
   2 -13  -2  681.14   17.34
  -2  13   2  684.67   13.84
  -2 -13   2  753.18   14.18
   2 -13  -1  224.26    8.02
  -2 -13   1  208.59    7.34
  -2  13   1  209.76    5.63
   2 -13   0   25.38    4.36
  -2 -13   0   32.63    5.18
   2  13   0   24.74    3.10
  -2  13  -1   99.34    4.43
  -2 -13  -1  115.08    9.42
   2 -13   1   98.31    3.98
   2  13   1   96.81    5.05
  -2  13  -2  205.89    6.85
  -2 -13  -2  250.83   10.81
   2 -13   2  196.27    5.80
   2  13   2  208.67    8.23
  -2 -13  -3   86.92    9.00
   2 -13   3   89.54    5.20
   2  13   3   96.76    6.97
   2 -13   4  218.71    6.69
  -2 -13  -4  251.32   14.34
   2  13   4  232.00   11.07
   2  13   5    8.41    4.85
   2  13   5   14.52    7.34
   2  13   6    8.82    4.78
   2  13   7    1.42    4.11
   2 -13   7    1.85    1.62
  -2 -13  -8    2.26    4.86
   2  13   8    1.81    4.05
  -2 -14   8    3.01    2.24
   2 -14  -8    6.38    5.40
  -2  14   8    4.82    4.25
  -2  14   7   18.20    5.36
  -2 -14   7   13.86    3.38
   2 -14  -7   24.04    6.90
   2  14  -6   14.19    5.02
  -2  14   6   26.20    8.56
   2 -14  -6   28.55    6.63
  -2 -14   6   11.57    3.36
  -2  14   5   34.17    7.90
  -2 -14   5   28.85    5.19
  -2 -14   5   16.85    3.53
   2  14  -5   21.15    5.37
  -2  14   4   83.14    7.48
  -2 -14   4   89.53    5.93
  -2 -14   3   31.73    3.45
  -2  14   3   48.51    4.85
   2 -14  -2   66.96    6.23
  -2 -14   2   63.83    4.40
  -2  14   2   63.98    3.97
   2 -14  -1  175.01    7.33
  -2  14   1  153.79    5.09
  -2 -14   1  168.37    7.09
  -2 -14   0   14.71    5.66
   2 -14   0   21.74    4.65
   2  14   0   19.64    3.05
   2  14   1  360.78    9.27
  -2  14  -1  347.29    8.85
  -2 -14  -1  349.79   13.45
   2 -14   1  366.95    8.51
   2 -14   2  108.86    4.14
  -2 -14  -2  170.43    9.41
   2  14   2  117.78    6.27
  -2  14  -2  106.72    5.34
  -2 -14  -3   12.22    6.86
   2 -14   3   13.36    2.73
   2  14   3   22.40    4.76
   2  14   4   24.65    5.84
   2 -14   4   12.37    2.16
  -2 -14  -4   -0.71    8.20
   2  14   5   10.99    6.66
   2 -14   5    3.93    1.57
   2  14   5    5.84    4.41
   2  14   6   48.23    6.91
   2  14   7    9.29    4.54
  -2 -14  -8   -1.31    4.79
   2  14   8    2.64    4.02
   2 -15  -8    1.36    5.10
  -2  15   8   -0.53    3.95
  -2  15   7   15.39    5.28
   2 -15  -7   18.17    6.32
  -2 -15   7    9.71    2.93
   2  15  -6    4.68    4.15
  -2 -15   6    6.57    2.88
  -2  15   6   12.92    7.25
  -2  15   5   68.47    7.70
  -2 -15   5   36.97    4.43
  -2 -15   5   81.44    6.53
  -2  15   4    2.51    5.00
  -2 -15   4    2.18    2.83
  -2  15   3   38.26    4.26
  -2 -15   3   37.29    3.38
   2 -15  -2   89.30    6.95
  -2 -15   2   99.48    5.26
  -2  15   2   89.81    4.42
   2 -15  -1  496.60   12.49
  -2 -15   1  542.28   12.84
  -2  15   1  517.45   11.17
   2 -15   0   28.92    4.92
  -2 -15   0   19.68    6.25
   2  15   0   23.35    3.58
  -2  15  -1  303.29    8.23
  -2 -15  -1  326.01   13.48
   2 -15   1  317.90    7.99
   2  15   1  313.42    8.86
  -2  15  -2  107.82    5.30
  -2 -15  -2  173.33    9.64
   2  15   2  118.88    6.22
   2 -15   2  124.32    4.52
  -2 -15  -3   21.70    6.80
   2  15   3   20.36    4.43
   2 -15   3   22.96    2.78
   2 -15   4    2.46    1.70
   2 -15   4    2.10    2.97
   2 -15   5    7.96    1.72
   2  15   5   17.41    6.39
   2  15   6    3.08    3.97
   2  15   7    2.02    4.12
  -2  16   7   -1.56    4.54
   2 -16  -7    0.94    4.85
  -2 -16   7   -0.57    1.98
  -2  16   6    2.92    6.09
  -2 -16   6   -3.25    4.14
  -2 -16   6    0.27    2.26
  -2  16   5   18.54    6.00
  -2 -16   5   14.35    3.71
  -2 -16   4   70.88    4.94
  -2  16   4   73.64    5.50
  -2 -16   3   25.59    2.98
  -2  16   3   16.09    3.71
   2 -16  -2   11.30    4.87
  -2  16   2   21.18    2.45
  -2 -16   2   16.81    3.67
  -2 -16   1   17.16    4.36
  -2  16   1    5.37    2.14
   2  16   0   -1.34    2.79
   2 -16   0    5.77    4.99
  -2 -16   0    4.48    6.71
   2  16   1   26.69    3.06
  -2  16  -1   25.64    2.83
   2 -16   1   35.40    3.63
  -2 -16  -1   31.03    8.81
   2 -16   2   -1.66    2.52
   2  16   2    1.19    3.15
  -2  16  -2    6.54    3.08
  -2 -16  -3   -6.33    6.39
   2  16   3    1.12    3.57
   2 -16   3    1.97    1.81
   2  16   4   90.76    6.61
   2 -16   4  114.95    5.79
   2 -16   4   73.19    3.87
  -2 -16  -4  101.84   10.22
   2 -16   5    5.78    1.56
   2  16   6    5.42    4.56
   2  16   7    1.05    4.28
  -2 -17   8   -2.40    4.00
  -2 -17   7    8.58    4.20
  -2 -17   7    5.05    2.27
  -2  17   6    1.24    5.48
  -2 -17   6    0.40    2.00
  -2 -17   6   -1.19    3.60
  -2  17   5   67.33    6.06
  -2 -17   5   82.07    5.73
  -2  17   4    8.14    3.58
  -2 -17   4    2.08    2.39
  -2 -17   3   -1.77    3.05
  -2  17   3   -0.27    2.80
   2 -17  -2   -0.59    4.50
  -2  17   2    2.36    1.71
  -2 -17   2   -0.08    3.38
   2 -17  -1  131.48    6.55
  -2 -17   1  153.21    7.09
  -2  17   1  127.21    5.84
  -2 -17   0   55.73    7.32
   2 -17   0   58.15    5.84
   2  17   0   51.43    4.96
  -2  17  -1  241.74    7.44
   2  17   1  248.04    8.55
  -2 -17  -1  262.39   12.53
   2 -17   1  277.89    7.65
   2  17   2   -2.02    3.48
   2 -17   2    1.20    2.51
  -2  17  -2    7.09    3.04
   2  17   3   -1.47    3.46
   2 -17   3    2.66    1.75
  -2 -17  -3   -2.72    5.92
   2  17   4   12.98    4.24
   2 -17   4    7.07    1.68
   2 -17   4   11.80    2.66
  -2 -17  -4   -3.39    7.52
   2 -17   5   12.36    3.50
   2 -17   5    7.32    1.56
   2  17   6    1.82    4.36
   2  17   7    1.35    4.12
  -2 -18   7   -0.33    3.39
  -2 -18   6    0.53    1.92
  -2 -18   6   -0.82    3.12
   2 -18  -6    2.56    5.01
  -2 -18   5   17.60    3.27
  -2  18   5   18.13    4.20
  -2  18   4   17.40    3.73
  -2 -18   4   22.96    3.01
  -2  18   3    2.70    2.52
  -2 -18   3   -2.33    3.35
   2 -18  -2   -1.35    4.48
  -2 -18   2    2.62    3.71
  -2  18   2    2.55    1.94
   2 -18  -1   70.89    5.18
  -2 -18   1   81.63    5.98
  -2  18   1   53.34    4.36
   2  18   0    9.40    3.36
   2 -18   0   14.86    5.06
  -2 -18   0   19.86    6.53
   2  18   1   29.65    3.60
  -2  18  -1   24.48    2.75
   2 -18   1   43.91    4.17
  -2 -18  -1   33.67    8.28
  -2 -18  -2   34.46    6.53
   2  18   2   10.67    2.55
   2 -18   2    7.22    2.81
  -2  18  -2   13.69    3.22
   2  18   3   10.55    3.33
   2 -18   3   12.58    2.34
  -2 -18  -3    6.57    5.98
   2 -18   4   32.01    3.08
   2 -18   4   18.91    2.13
  -2 -18  -4   15.60    6.92
   2 -18   5   20.86    3.31
   2 -18   5   12.65    1.68
   2 -18   6    3.46    3.03
   2  18   6    1.37    4.38
   2 -18   7   -1.20    3.05
   2  18   7    2.01    4.32
  -2 -19   7    2.23    2.88
   2 -19  -6    5.95    4.89
  -2 -19   6    5.69    2.81
  -2 -19   6    2.13    1.69
  -2 -19   5   22.07    3.36
  -2  19   5   14.45    3.76
  -2 -19   4    4.87    2.33
  -2  19   4    0.09    2.95
  -2  19   3   47.26    3.86
  -2 -19   3   61.55    4.86
   2 -19  -2   40.68    5.31
  -2  19   2   41.31    3.52
  -2 -19   2   51.56    5.07
  -2 -19   1   64.14    5.55
   2 -19  -1   46.34    4.71
   2  19   0    0.41    3.30
  -2 -19   0   12.23    6.56
   2 -19   0    5.56    4.82
  -2  19  -1    4.10    1.98
   2 -19   1    6.14    4.01
  -2 -19  -1   -2.42    7.58
   2  19   1    2.34    2.43
  -2  19  -2   29.55    3.54
   2  19   2   16.21    2.82
   2 -19   2   19.61    3.34
  -2 -19  -2   39.55    6.20
   2  19   3   27.78    3.86
   2 -19   3   36.86    3.34
  -2 -19  -3   39.83    7.09
   2 -19   4   16.42    2.37
  -2 -19  -4    4.40    6.82
   2 -19   5    7.74    2.45
   2 -19   5    6.27    1.31
   2 -19   6    6.34    2.92
   2  19   6    7.03    4.93
   2 -19   7   -1.11    2.71
  -2 -20   7   -0.26    2.52
  -2 -20   6    0.45    2.24
   2 -20  -6    1.69    4.26
  -2 -20   5   11.40    2.74
  -2  20   5    8.81    3.46
  -2 -20   4   -0.09    3.18
  -2  20   4    2.70    2.65
  -2  20   3    3.89    1.89
  -2 -20   3    2.93    3.33
   2 -20  -2    0.26    4.41
  -2 -20   2   14.80    4.07
  -2  20   2    5.67    2.35
   2 -20  -1   15.63    3.80
  -2 -20   1    5.12    5.23
   2 -20   0    1.68    4.87
  -2 -20   0    6.75    6.60
  -2  20  -1    8.35    2.22
   2 -20   1   11.36    4.32
  -2 -20  -1    9.81    7.74
   2  20   1    8.48    2.99
   2  20   2   20.56    3.06
  -2  20  -2   37.39    3.85
  -2 -20  -2   40.18    6.33
   2 -20   2   31.46    3.60
  -2 -20  -3    0.82    5.77
   2 -20   3    0.32    2.48
   2 -20   4    2.73    1.74
   2 -20   5    0.79    1.74
   2  20   6   -1.90    5.16
   2 -20   6   -0.20    2.02
   2 -20   7   -0.61    2.19
  -2 -21   6    1.73    2.10
  -2 -21   5    5.24    2.33
  -2 -21   4   -2.45    3.12
  -2  21   4   -2.87    2.81
  -2  21   3   61.20    4.24
  -2 -21   3   81.03    5.83
   2 -21  -2   15.19    4.29
  -2  21   2   18.54    3.26
  -2 -21   2   40.77    4.89
   2 -21  -1   13.78    3.69
  -2 -21   1    9.94    5.68
   2 -21   0    3.75    4.85
  -2 -21   0   16.14    6.63
   2  21   1   -0.27    2.74
   2 -21   1    4.92    4.23
  -2  21  -1    0.07    1.73
   2 -21   2   33.06    3.75
  -2 -21  -2   38.21    6.21
   2 -21   3   27.93    3.59
  -2 -21  -3   28.50    6.55
   2 -21   4   -3.11    2.62
   2 -21   5    1.30    1.73
   2 -21   6   -1.17    1.81
   2 -21   7   -0.11    1.79
  -2 -22   6    1.58    1.99
   2 -22  -5   -1.76    4.48
  -2 -22   4    3.67    3.09
  -2 -22   3   11.73    4.07
  -2  22   3    8.68    2.43
   2 -22  -2   -4.68    4.23
  -2  22   2   -1.51    2.95
  -2 -22   1   13.13    5.86
   2 -22  -1   13.19    3.55
  -2 -22   0    7.27    6.55
   2 -22   0   -5.86    4.98
   2 -22   1    9.68    4.28
  -2 -22  -1   -9.01    7.59
  -2  22  -1    0.58    1.72
   2 -22   2   30.45    3.91
  -2 -22  -2   38.66    6.13
   2 -22   3    3.09    2.75
  -2 -22  -3   -6.45    6.26
   2 -22   4   -0.29    2.50
   2 -22   5   -0.66    2.24
   2 -22   6    2.15    1.59
  -2 -23   4   -0.11    3.26
  -2 -23   3   26.65    4.46
  -2 -23   2   15.28    4.46
   2 -23  -1    6.49    3.32
   2  23  -1    9.19    2.01
  -2 -23   1    9.77    5.69
  -2 -23   0   45.96    7.45
   2 -23   0   35.61    5.00
   2 -23   1    8.67    4.44
  -2  23  -1   -0.46    2.18
   2 -23   2    6.05    3.85
  -2 -23  -2   15.93    5.42
   2 -23   3   13.89    3.20
  -2 -23  -3   -2.65    6.02
   2 -23   4   -1.75    2.62
   2 -23   5   -3.06    2.48
   2 -23   6    1.39    1.50
  -2 -24   5   -1.88    2.94
  -2 -24   4    0.12    3.31
  -2 -24   3    6.50    3.78
  -2 -24   2    3.82    4.91
  -2 -24   1   32.18    6.49
   2 -24  -1   15.85    3.76
  -2 -24   0    7.78    6.50
   2 -24   0   15.88    3.48
   2 -24   1    7.12    4.34
  -2 -24  -1   27.47    5.68
   2 -24   2    5.63    3.82
  -2 -24  -2    2.95    4.85
   2 -24   3   11.23    3.13
  -2 -24  -3   -6.46    5.86
   2 -24   4    1.81    2.52
   2 -24   5    0.63    2.18
  -2 -25   4    5.03    3.41
  -2 -25   3   12.35    4.01
  -2 -25   2   16.93    5.55
   2 -25  -2   -2.14    4.02
  -2 -25   1   19.31    6.21
   2 -25  -1    2.73    3.19
  -2 -25   0   20.85    7.02
   2 -25   0   23.74    3.63
   2 -25   1    9.17    4.39
  -2 -25  -1   19.58    5.10
   2 -25   2    6.28    3.91
  -2 -25  -2   -2.09    4.62
   2 -25   3   -0.35    3.19
  -2 -26   4    3.09    3.08
  -2 -26   3    0.74    3.87
   2 -26  -2   -3.62    3.74
  -2 -26   2    7.99    5.21
  -2 -26   1    0.94    5.63
   2 -26   0    7.56    2.85
  -2 -26   0   -4.42    6.58
  -2 -26  -1   10.38    4.63
   2 -26   1   -1.97    4.20
  -2 -26  -2   -2.92    4.66
  -2 -26  -3   -7.19    5.34
  -2 -27   3    2.85    4.05
  -2 -27   2    1.75    4.63
  -2 -27   1    3.41    5.48
  -2 -27   0   -4.80    6.28
  -2 -27  -1    5.49    4.23
  -2 -27  -2   -0.20    4.27
  -2 -28   1   -0.51    5.06
  -2 -28   0    9.35    4.14
  -3   0  10   -0.26    3.99
   3   0 -10   -3.62    4.33
  -3   0   9   -0.24    4.18
   3   0  -9    1.74    4.47
  -3   0   8    0.22    4.23
   3   0  -8   -0.70    4.57
  -3   0   7   -0.20    3.82
   3   0  -7    0.85    4.41
  -3   0   6   17.75    4.79
  -3   0   6   17.88    7.35
   3   0  -6   18.47    5.42
  -3   0   5   -0.57    3.82
  -3   0   5   -2.57    4.62
   3   0  -5   -0.67    4.28
  -3   0   4  141.49    7.51
   3   0  -4  132.34    8.36
  -3   0   3    2.25    3.02
   3   0  -3   -0.45    4.06
   3   0  -2 1592.35   28.67
  -3   0   2 1592.98   29.82
  -3   0   2 1593.20   25.87
   3   0   0   56.33    3.31
  -3   0   0   54.92    3.76
  -3   0   0   46.04    3.35
  -3   0  -1    2.80    3.96
  -3   0  -1    0.12    2.53
   3   0   1    6.39    3.03
  -3   0  -2 1849.41   32.80
   3   0   3   -6.01    6.74
  -3   0  -3    1.73    3.71
   3   0   4  184.02   11.62
  -3   0  -4  206.75   10.83
  -3   0  -5    1.51    3.41
  -3   0  -5   -0.43    4.27
  -3   0  -6    2.37    3.51
  -3   0  -6    5.19    5.15
  -3   0  -7    1.18    3.64
  -3   0  -7    0.30    5.22
  -3   0  -8   47.36    5.82
  -3   0  -9    0.39    3.37
  -3   1  10    2.37    4.25
   3  -1 -10    1.34    4.00
  -3  -1   9    8.77    4.62
   3   1  -9    7.42    4.83
   3  -1  -9    7.51    5.13
  -3   1   9    5.69    4.42
  -3  -1   8    0.21    4.21
   3   1  -8    4.23    4.52
   3  -1  -8   -0.24    4.69
  -3   1   8    0.68    4.47
  -3  -1   7   36.55    5.89
   3   1  -7   38.20    6.33
   3  -1  -7   44.93    6.70
  -3   1   7   33.09    5.77
  -3   1   6   28.60    5.63
   3  -1  -6   23.56    5.44
  -3  -1   6   16.08    6.03
   3   1  -6   17.49    5.25
  -3  -1   6   22.20    4.83
  -3  -1   5   23.44    5.87
   3  -1  -5   26.04    5.31
  -3   1   5   23.40    6.17
   3   1  -5   25.38    5.16
  -3  -1   5   24.59    4.65
  -3   1   5   20.50    4.66
   3  -1  -4    4.90    4.29
  -3   1   4    6.90    3.61
  -3  -1   4    8.52    3.54
   3   1  -4    8.42    4.19
  -3   1   3  671.25   15.41
  -3  -1   3  638.16   14.57
   3  -1  -3  655.39   17.00
  -3   1   3  645.99   17.66
   3   1  -3  656.82   16.78
  -3  -1   2  359.51    8.35
  -3   1   2  351.92   11.50
  -3  -1   2  324.81   11.36
   3  -1  -2  359.45   10.92
  -3  -1   1  952.35   15.03
  -3  -1   1  878.38   15.60
  -3   1   1  913.96   18.58
  -3  -1   0  601.62   10.04
  -3   1   0  606.27   10.16
  -3  -1   0  605.65   10.35
   3  -1   0  574.28    9.26
  -3   1   0  633.92   11.84
   3  -1   0  603.94   11.60
  -3  -1   0  593.68   11.74
   3  -1   1  479.23   10.24
   3  -1   1  486.94   10.42
  -3  -1  -1  504.85   11.58
  -3  -1  -1  475.72   10.81
   3   1   1  454.08   10.24
   3  -1   2   83.42    6.68
  -3   1  -2   91.85    6.09
  -3  -1  -2   89.77    5.87
   3  -1   3   -6.41    6.88
  -3  -1  -3    4.36    3.96
  -3   1  -3    3.69    4.10
  -3   1  -4  138.87    9.30
  -3  -1  -4  135.52    8.72
  -3   1  -4  141.38    7.49
  -3  -1  -5    0.63    4.49
  -3   1  -5    4.13    4.61
  -3   1  -5    4.28    3.32
   3   1   5   -4.59    8.32
  -3   1  -6    7.29    5.43
  -3  -1  -6    9.77    5.25
   3   1   6   -4.70    9.17
  -3  -1  -6    7.78    4.08
  -3   1  -6   11.05    3.85
   3   1   7   56.58    9.90
   3  -1   7   51.24    9.96
  -3   1  -7   70.31    8.90
  -3  -1  -7   71.14    8.99
  -3   1  -7   82.25    6.78
  -3  -1  -7   92.92    7.52
  -3   1  -8    0.86    3.26
  -3  -1  -8    2.14    3.82
  -3   1  -9    0.18    3.50
  -3  -1  -9    0.20    3.54
   3  -2 -11   -0.84    3.48
   3  -2 -10    0.28    4.16
  -3   2  10   -1.87    4.13
   3  -2  -9   -0.53    4.55
  -3   2   9    1.00    4.26
   3  -2  -8   -0.73    4.57
  -3   2   8    1.85    4.80
  -3  -2   8   -0.42    3.94
  -3   2   7   56.75    6.89
  -3  -2   7   54.87    6.30
   3   2  -7   51.58    6.71
   3  -2  -7   58.46    7.43
   3   2  -6   11.76    4.57
  -3   2   6   16.45    4.95
  -3  -2   6   13.55    4.43
   3   2  -6   18.62    5.39
   3  -2  -6   22.04    5.72
  -3  -2   6   20.12    5.89
   3   2  -5   34.91    5.43
  -3   2   5   42.20    5.66
  -3  -2   5   35.49    4.90
  -3  -2   5   37.06    6.39
   3   2  -5   41.00    5.64
   3  -2  -5   40.38    5.93
   3   2  -4  950.51   21.75
  -3   2   4  977.56   21.99
  -3  -2   4  942.60   20.61
   3  -2  -4  955.23   23.13
  -3  -2   4 1000.43   24.63
   3   2  -3  113.23    5.98
  -3  -2   3  114.95    5.59
  -3   2   3  118.83    7.90
   3  -2  -3  112.32    7.27
   3   2  -2  455.22    9.68
  -3  -2   2  443.90    9.37
   3  -2  -2  418.77   12.40
  -3   2   2  472.30   13.31
  -3  -2   1 1257.61   20.44
  -3  -2   1 1404.38   21.05
  -3   2   1 1388.48   24.22
  -3   2   0  250.22    7.07
  -3   2   0  267.00    6.95
  -3   2   0  276.67    6.01
   3  -2   0  274.16    4.65
  -3  -2   0  305.97    6.46
   3   2   0  282.16    5.46
  -3  -2  -1  630.85   13.69
   3  -2   1  628.06   12.62
   3   2   1  605.17   12.53
  -3  -2  -1  614.78   12.74
   3  -2   1  623.90   12.19
  -3  -2  -2 1641.65   30.61
   3  -2   2 1580.93   26.28
   3   2   2 1487.89   28.06
  -3  -2  -2 1581.64   28.74
  -3   2  -2 1645.38   29.69
  -3   2  -3   77.10    6.78
  -3  -2  -3   69.76    6.00
  -3   2  -4   56.67    6.87
  -3  -2  -4   56.45    6.43
  -3   2  -4   50.85    4.25
  -3   2  -5  167.81   11.21
  -3  -2  -5  178.29   10.91
  -3   2  -5  172.13    7.76
   3   2   6   19.77    8.58
  -3   2  -6   30.59    4.39
  -3  -2  -6   30.56    5.31
  -3   2  -6   32.74    6.97
   3   2   7   -8.44    8.44
  -3   2  -7    0.31    5.39
  -3   2  -7    1.89    3.33
  -3  -2  -7    1.34    3.97
  -3  -2  -8   -2.71    4.12
  -3   2  -8    1.43    3.24
  -3  -2  -9    3.94    4.20
  -3   2  -9   -0.52    3.08
  -3   3  10    1.91    4.15
   3  -3 -10    8.08    5.05
  -3   3   9    1.80    4.46
   3  -3  -9    1.36    4.56
  -3   3   8    4.03    4.61
   3  -3  -8    6.99    5.23
  -3   3   7   25.96    5.63
  -3  -3   7   28.51    5.15
   3   3  -7   25.05    6.01
   3  -3  -7   24.19    5.99
  -3  -3   7   24.58    6.93
  -3  -3   6   39.07    6.82
   3  -3  -6   32.13    5.83
  -3  -3   6   31.22    4.98
   3   3  -6   33.50    5.88
  -3   3   6   29.54    5.73
   3  -3  -5  107.68    8.33
  -3  -3   5  125.43    9.40
   3   3  -5  114.34    8.06
  -3   3   5  119.35    8.08
  -3  -3   5  105.50    6.81
   3  -3  -4  305.95   12.38
  -3  -3   4  329.10   13.20
   3   3  -4  310.94   11.34
  -3   3   4  318.86   11.43
  -3  -3   4  303.65   10.28
  -3  -3   3    5.81    2.63
   3  -3  -3    6.04    4.36
  -3   3   3    2.90    4.61
   3   3  -3    3.61    3.09
  -3   3   2  172.61    8.25
   3   3  -2  181.85    5.76
  -3  -3   1  148.74    4.23
  -3   3   1  145.71    6.51
  -3  -3   1  145.63    4.52
   3   3  -1  145.24    4.57
  -3  -3   0  352.24    7.39
   3   3   0  336.16    6.55
  -3   3   0  334.23    8.02
   3  -3   0  311.70    7.67
   3   3   1  197.97    6.41
  -3  -3  -1  200.32    9.27
   3  -3   1  206.23    6.74
  -3   3  -1  197.52    4.46
   3  -3   1  207.18    6.12
   3  -3   2   65.69    4.12
  -3  -3  -2   63.68    7.14
   3   3   2   68.76    4.92
   3   3   3    5.14    3.68
  -3   3  -3    6.24    4.38
  -3  -3  -3    6.23    3.74
  -3   3  -3    4.66    2.09
  -3   3  -4   90.39    4.91
  -3   3  -4   98.91    8.38
   3   3   4   80.97    6.71
  -3   3  -5   60.11    4.78
  -3   3  -5   58.36    7.34
  -3  -3  -6    9.18    4.87
  -3   3  -6    9.61    3.28
  -3   3  -6   10.43    5.93
  -3   3  -7    1.33    3.00
  -3  -3  -7    0.61    4.01
  -3   3  -7   -3.51    5.67
  -3   3  -8    1.49    3.07
  -3  -3  -8    1.32    4.07
  -3   3  -9    1.08    2.77
  -3  -3  -9    1.62    3.87
  -3  -3 -10    0.24    3.36
   3  -4 -10    2.13    4.64
  -3   4  10   -0.55    4.09
   3  -4  -9   -3.59    4.63
  -3   4   9   -2.33    4.51
  -3   4   8   -0.71    4.57
   3   4  -8    2.80    4.99
   3  -4  -8    8.86    5.64
   3  -4  -7   78.94    8.28
  -3  -4   7   79.70    9.05
  -3   4   7   75.66    7.58
   3   4  -7   66.82    7.99
   3  -4  -6   79.65    8.21
  -3  -4   6   82.67    8.53
   3   4  -6   81.28    8.04
  -3   4   6   88.74    7.73
   3  -4  -5  163.32   10.05
  -3  -4   5  154.49   10.30
  -3   4   5  145.14    8.85
   3   4  -5  143.23    8.82
  -3  -4   4    6.04    5.08
   3  -4  -4    5.83    4.60
   3   4  -4    7.50    3.99
   3  -4  -3   33.41    5.36
  -3  -4   3   27.09    5.63
   3   4  -3   32.58    4.12
  -3   4   2  525.49   15.08
   3   4  -2  502.99   10.78
  -3   4   1 1964.57   32.38
   3   4  -1 1848.00   29.97
  -3  -4   1 1830.79   28.30
   3   4  -1 1960.59   28.47
  -3  -4   1 1913.57   28.36
   3   4   0 2610.22   38.38
  -3  -4   0 2682.48   38.83
  -3   4   0 2683.77   39.77
   3  -4   0 2627.49   39.72
  -3   4  -1  390.48    9.66
   3  -4   1  435.77    9.47
   3   4   1  407.87    9.93
  -3  -4  -1  435.26   12.78
   3   4   1  393.96   10.25
   3   4   2    0.96    3.20
  -3  -4  -2   -2.10    5.72
   3  -4   2   -1.19    2.81
  -3   4  -3    1.63    1.60
   3   4   3    3.06    3.42
  -3   4  -3    4.62    4.15
   3  -4   3    9.24    3.23
   3   4   4  256.76   11.19
  -3   4  -4  268.16   12.81
  -3   4  -4  263.76    7.56
  -3   4  -5  186.95   12.09
   3   4   5  193.48   10.54
  -3   4  -5  182.95    7.12
  -3   4  -6    1.82    2.88
   3   4   6    4.02    4.16
  -3   4  -6    1.96    5.10
   3   4   7    7.78    4.75
  -3   4  -7    5.80    5.54
  -3   4  -7    7.37    3.29
  -3  -4  -7    7.48    4.71
  -3   4  -8   -0.53    2.68
  -3  -4  -8   -1.62    4.32
  -3  -4  -9    5.18    4.28
  -3  -4 -10    0.25    3.70
   3  -5 -10   -2.72    4.68
  -3   5  10   -0.84    4.37
   3  -5  -9    2.30    4.70
  -3   5   9    5.51    5.05
   3  -5  -8    6.90    5.49
  -3   5   8    5.43    4.64
   3   5  -8    2.23    4.64
  -3  -5   7    4.12    5.14
   3  -5  -7    3.90    5.16
   3   5  -7    4.40    4.64
  -3   5   7    5.32    4.69
  -3  -5   6   99.05    8.95
   3  -5  -6   93.31    8.82
   3   5  -6   85.38    7.98
  -3   5   6   98.38    8.09
  -3  -5   5  654.89   20.61
   3  -5  -5  663.69   20.67
  -3   5   5  615.51   18.33
   3   5  -5  626.06   18.92
   3  -5  -4  264.81   12.10
  -3  -5   4  273.30   12.29
   3   5  -4  255.94   10.36
   3   5  -3   54.66    4.70
  -3  -5   2    0.46    1.36
  -3  -5   1   52.74    2.68
   3   5  -1   47.90    3.72
   3   5  -1   54.49    2.86
  -3   5   1   72.81    2.80
   3  -5  -1   54.62    4.66
   3   5   0   43.53    2.99
   3  -5   0   60.20    3.76
  -3  -5   0   75.12    4.03
  -3  -5  -1  987.53   20.10
   3   5   1  903.84   17.69
   3  -5   1 1004.19   17.54
  -3   5  -1  990.00   17.72
   3  -5   2  155.37    5.80
  -3  -5  -2  167.17    9.17
   3   5   2  159.14    9.12
   3   5   2  154.17    6.96
  -3   5  -3   22.66    4.84
   3  -5   3   26.26    3.52
   3   5   3   17.38    4.06
  -3  -5  -3    4.93    7.19
   3   5   3   12.53    8.16
   3   5   4  230.34   11.74
   3   5   4  226.56   10.69
  -3   5  -4  226.01   11.87
   3  -5   4  245.34    8.51
  -3   5  -5   45.67    3.56
  -3   5  -5   46.60    7.31
   3   5   5   46.88    6.08
  -3   5  -6    6.86    5.62
   3   5   6    5.11    4.65
  -3  -5  -7   17.26    5.42
   3   5   7   11.14    4.88
  -3  -5  -8   -2.46    4.37
   3   5   8   -0.74    4.54
  -3  -5  -9    2.08    4.19
   3   5   9   -2.60    4.36
  -3  -5 -10    2.14    3.95
   3  -6 -10    5.29    4.94
  -3   6  10    5.58    4.40
   3  -6  -9    0.30    4.72
  -3   6   9    1.31    4.22
  -3  -6   8    9.03    5.81
   3  -6  -8    6.83    5.22
  -3   6   8    4.52    4.59
   3   6  -8    0.84    4.42
  -3  -6   7   -0.75    4.94
   3  -6  -7    2.04    5.21
   3   6  -7    0.48    4.35
  -3   6   7   -0.84    4.34
   3  -6  -6  132.22   10.40
  -3  -6   6  116.69    9.55
   3   6  -6  108.16    8.63
  -3   6   6  105.78    8.34
  -3  -6   5   30.81    5.89
   3  -6  -5   41.56    6.59
   3   6  -5   33.87    5.54
  -3   6   5   29.79    4.91
   3  -6  -4  121.85    8.81
  -3  -6   4  117.57    8.59
   3   6  -4  107.75    7.08
   3   6  -3  999.09   20.37
  -3   6   2  260.35    8.37
  -3  -6   2  278.96    8.25
  -3  -6   2  254.21    5.43
   3   6  -1  186.19    6.53
  -3  -6   1  187.36    5.05
   3   6  -1  195.83    5.09
  -3   6   1  183.12    4.33
   3  -6  -1  182.61    7.58
   3   6   0 1174.57   19.12
   3  -6   0 1180.93   20.48
  -3  -6   0 1143.20   19.52
   3  -6   1  147.18    3.90
  -3   6  -1  143.04    5.59
  -3  -6  -1  137.97    8.61
   3   6   1  146.76    6.04
   3   6   2   92.10    5.85
   3  -6   2  108.19    4.63
   3   6   2  106.95    8.01
  -3  -6  -2  114.48    8.10
   3   6   3  542.69   15.56
  -3  -6  -3  577.44   18.63
   3   6   3  563.37   17.06
   3  -6   3  579.07   12.51
  -3   6  -4   13.57    4.81
   3   6   4   13.30    4.25
   3  -6   4   12.13    3.67
   3   6   4   -6.24    9.87
   3   6   5   12.88    4.52
  -3   6  -5   11.41    5.50
   3  -6   5   22.54    4.43
   3   6   6  145.04   11.35
   3   6   6  139.39    9.97
  -3   6  -6  128.43   11.35
  -3  -6  -7   -1.75    4.77
   3   6   7   -1.37    3.99
  -3  -6  -8   11.68    5.27
   3   6   8   14.68    5.37
   3  -6   9   13.72    4.15
  -3  -6  -9    5.73    4.85
   3   6   9    1.06    3.98
  -3  -6 -10    0.56    3.56
   3  -7 -10   -0.65    4.57
   3  -7  -9    1.82    4.70
  -3   7   9    1.81    4.10
   3   7  -8   35.44    6.73
   3  -7  -8   48.09    7.73
  -3  -7   8   33.54    6.52
  -3   7   8   49.09    7.03
   3   7  -7   -0.24    4.59
  -3   7   7   -0.21    3.86
   3  -7  -7   -2.65    5.13
  -3  -7   7    2.42    4.78
  -3   7   7  -13.27    9.90
  -3   7   6    0.93    4.19
   3   7  -6    2.47    4.31
  -3  -7   6   -0.43    4.46
   3  -7  -6    2.17    4.90
   3  -7  -5  114.22    9.20
  -3  -7   5  111.85    8.67
  -3   7   5   90.48   10.20
   3   7  -5  104.28    7.78
  -3  -7   4    8.43    4.55
   3   7  -4    8.76    3.71
  -3   7   4   -2.81    7.50
   3  -7  -4   11.98    5.32
  -3  -7   3  208.36    4.58
   3   7  -3  216.69    8.22
  -3   7   3  213.68    9.73
  -3   7   2 1112.84   19.95
  -3  -7   2 1186.93   20.84
   3   7  -1   30.71    2.44
   3   7  -1   29.51    3.58
  -3  -7   1   35.06    2.60
  -3   7   1   37.49    1.91
   3  -7  -1   27.73    4.02
   3   7   0    4.37    1.99
   3  -7   0    1.78    2.66
  -3  -7   0   11.89    3.12
   3  -7   0    3.02    1.62
   3  -7   1  782.86   13.37
  -3   7  -1  794.99   15.30
   3   7   1  781.25   15.36
  -3  -7  -1  737.15   17.43
   3  -7   2  402.39    9.64
   3   7   2  408.91   12.12
  -3  -7  -2  406.35   13.39
   3   7   3  125.33    7.52
   3  -7   3  131.35    5.56
   3   7   3  139.32    9.88
  -3  -7  -3  130.31   10.29
  -3   7  -4  113.54    8.88
   3   7   4  107.98    7.72
   3   7   4  107.63   11.95
   3  -7   4  122.03    5.84
  -3   7  -5    0.98    4.89
   3   7   5   -1.09    3.86
   3  -7   5    3.31    3.49
   3   7   5    9.18   10.09
   3   7   6   30.60    5.90
  -3   7  -6   29.07    7.06
   3   7   6   55.54    8.74
   3  -7   6   31.11    4.34
   3   7   7   -2.10    4.41
  -3  -7  -7    1.18    5.82
   3  -7   7    7.67    3.89
   3   7   8    7.81    4.89
  -3  -7  -8    6.27    5.15
   3  -7   8   15.31    4.01
   3   7   9    2.39    4.19
  -3  -7  -9   -2.85    4.24
   3  -7   9    1.88    3.18
  -3  -7 -10    0.30    3.95
   3  -8 -10    8.09    5.80
  -3   8   9    1.30    4.18
   3  -8  -9    2.50    5.01
   3   8  -8    0.56    4.46
  -3   8   8   -1.19    3.92
   3  -8  -8    3.58    5.52
  -3  -8   8   -1.53    3.95
  -3   8   7   76.21    7.54
   3   8  -7   57.45    7.33
  -3   8   7   53.65   10.08
   3  -8  -7   91.04    9.67
  -3  -8   7   61.25    7.47
   3   8  -6   -1.03    4.07
   3  -8  -6    1.25    5.17
  -3  -8   6    0.21    4.37
  -3   8   6    1.49    4.02
   3   8  -5   16.63    4.45
  -3   8   5   19.88    7.48
  -3  -8   5   23.97    5.36
   3  -8  -5   18.45    6.11
  -3   8   4   43.83    7.43
   3   8  -4   39.38    4.95
  -3  -8   4   42.35    5.63
  -3   8   3  864.53   18.96
  -3  -8   3  843.92   12.58
  -3   8   2   -2.85    4.71
   3  -8  -2    0.13    3.79
   3   8  -1   11.58    3.12
   3  -8  -1   19.29    4.29
   3   8  -1   17.23    2.20
   3  -8  -1    8.17    3.27
  -3   8   1   12.08    1.51
   3  -8   0    3.42    1.97
   3   8   0    3.31    2.00
  -3   8  -1  745.36   14.77
   3  -8   1  780.52   14.15
   3  -8   1  778.68   13.09
   3   8   1  799.20   15.84
  -3   8  -2   24.49    4.13
   3   8   2   13.12    5.39
   3   8   3  667.16   17.68
   3   8   3  644.81   17.57
  -3  -8  -3  645.60   20.55
   3  -8   3  675.70   13.65
  -3   8  -4    9.67    5.07
   3  -8   4    3.02    3.05
   3   8   4    9.43    9.71
   3   8   4   10.82    4.04
   3  -8   5   23.91    3.88
   3   8   5   12.45   11.22
  -3   8  -5   21.63    6.17
   3   8   5   23.31    4.92
  -3   8  -6    3.00    5.46
   3   8   6    3.96    4.14
   3   8   6  -11.10   10.79
   3  -8   6    1.71    3.11
   3   8   7    5.82    4.48
   3  -8   7    8.71    3.50
   3   8   8    2.02    4.19
  -3  -8  -8   -0.28    4.73
   3  -8   8    2.85    3.17
   3   8   9    0.80    3.96
  -3  -8  -9    0.60    4.79
   3  -8   9    3.18    3.06
   3  -9  -9    0.98    5.18
  -3   9   9    2.35    4.24
   3  -9  -8    1.23    5.20
  -3  -9   8   -0.24    3.88
  -3   9   8    3.77    4.27
   3   9  -7    0.25    4.34
  -3   9   7   -1.08    4.07
   3  -9  -7    0.57    5.18
  -3  -9   7    3.16    4.17
  -3   9   7  -10.50    8.58
   3   9  -6   14.41    4.84
  -3   9   6   14.91    4.85
  -3   9   6    4.78    8.12
   3  -9  -6   20.36    6.44
  -3  -9   6   10.26    4.55
  -3   9   5   40.60    8.32
   3   9  -5   36.02    5.41
   3  -9  -5   40.24    7.12
  -3  -9   5   38.69    5.96
  -3   9   4   21.24    6.16
   3   9  -4    7.33    3.47
  -3  -9   4    7.24    0.95
  -3   9   3   54.19    5.53
  -3   9   2  420.05    9.99
   3  -9  -2  507.68   16.23
   3  -9  -1  479.81   10.84
   3   9  -1  488.28    9.31
  -3   9   1  478.27    8.09
   3   9  -1  459.64   12.03
   3  -9   0   34.20    2.75
   3   9   0   32.53    2.84
  -3   9  -1   56.38    3.64
   3   9   1   59.58    4.72
   3  -9   1   53.35    2.33
   3   9   2   49.97    5.40
  -3   9  -2   30.83    4.30
   3  -9   3   59.42    3.84
   3   9   3   64.47    7.96
   3   9   4   94.59    7.41
   3   9   4  115.46   10.97
   3  -9   4   92.32    4.58
   3  -9   5   -2.02    3.11
   3   9   5    8.71   10.21
   3   9   5    0.55    4.11
  -3   9  -5    3.05    4.99
   3  -9   6   29.66    3.88
   3   9   6   17.85    9.77
   3   9   6   26.81    5.65
   3   9   7    7.20    4.73
   3  -9   7    7.85    3.31
   3   9   8    5.15    4.66
  -3  -9  -8    7.05    5.48
   3  -9   8    6.40    3.00
  -3  -9  -9   -0.62    4.60
   3 -10  -9    0.34    5.15
  -3  10   9   -1.31    4.05
   3 -10  -8    3.83    5.49
  -3 -10   8   -0.69    3.32
  -3  10   8    0.24    4.32
  -3  10   7   -2.25    7.60
  -3 -10   7    1.08    3.77
   3 -10  -7    0.89    5.15
  -3  10   7    2.19    3.98
   3  10  -7   -0.25    4.39
  -3  10   6    5.78    7.31
  -3 -10   6    3.94    4.04
   3 -10  -6    5.37    5.36
   3  10  -6    0.63    4.17
   3  10  -5    5.49    3.88
  -3 -10   5    7.37    4.29
  -3  10   4   96.15    7.79
   3  10  -4   58.52    5.76
   3 -10  -3  203.08   11.30
  -3  10   3  195.04    9.60
  -3  10   2   17.62    3.74
   3 -10  -1  127.79    5.65
   3  10  -1  158.29    4.72
  -3  10   1  135.30    3.41
   3  10  -1  136.29    6.58
   3 -10   0  497.53    9.32
   3  10   0  509.02   11.17
  -3  10  -1  408.46    9.72
   3  10   1  450.78   10.73
   3 -10   1  396.91    7.44
   3  10   2  134.07    6.82
  -3  10  -2  137.75    6.31
   3  10   3  308.13   12.14
   3  10   4   -0.33    3.45
   3  10   4    6.25    8.31
   3 -10   4   -1.09    2.19
   3  10   5   10.72    4.51
   3 -10   5   13.91    2.66
   3  10   5   16.79    9.24
   3  10   6   73.25    7.59
   3  10   6   68.81   10.67
   3 -10   6   62.68    4.56
   3  10   7    1.41    4.20
   3 -10   7   -2.30    2.84
   3  10   8    4.13    4.55
  -3 -10  -8    0.91    4.92
   3 -10   8    3.47    2.69
  -3 -10  -9    1.61    4.63
  -3 -11   9   -0.48    2.67
   3 -11  -9   -0.35    4.94
  -3  11   9    0.53    4.19
   3 -11  -8    1.32    5.60
  -3 -11   8    3.49    3.14
  -3  11   8    5.31    4.24
   3  11  -7    4.21    4.52
  -3  11   7   -0.44    4.21
  -3 -11   7    3.49    3.64
   3 -11  -7    3.63    5.65
  -3  11   7   15.00    7.66
   3  11  -6    6.19    4.40
   3 -11  -6   11.38    5.91
  -3 -11   6    6.87    3.91
  -3  11   5  166.59   10.08
  -3 -11   5  107.65    7.99
   3  11  -5  107.59    8.04
  -3  11   4    2.98    9.03
  -3 -11   4   18.20    4.64
  -3  11   3   37.71    6.47
   3 -11  -3   36.36    6.78
  -3 -11   3   29.12    3.87
  -3  11   2   73.41    3.92
   3 -11  -1   73.63    4.66
   3  11  -1   86.62    3.83
  -3  11   1   69.13    2.56
   3  11  -1   63.46    5.03
   3 -11   0   20.36    3.22
   3  11   0   14.47    2.56
  -3  11  -1  196.06    6.53
   3  11   1  207.60    7.10
   3 -11   1  210.24    4.76
  -3  11  -2   38.64    4.39
   3  11   2   38.42    4.90
   3 -11   2   32.42    2.97
   3  11   3   91.38    7.95
   3  11   4   12.20    4.25
   3  11   4   18.56    8.04
   3  11   5   27.16    5.48
   3  11   5   39.07    9.02
   3 -11   5   29.18    3.03
   3  11   6    3.00    4.25
   3 -11   6    4.51    2.21
   3  11   7    6.69    4.47
   3 -11   7    4.78    2.50
   3  11   8    0.26    4.10
   3 -11   8   -2.80    2.70
  -3 -11  -8    3.52    5.13
  -3 -11  -9   -2.99    4.51
  -3  12   9    2.90    3.95
   3 -12  -9    2.11    4.92
  -3  12   8    1.47    4.10
  -3 -12   8    1.04    2.85
   3 -12  -8   -1.67    5.52
   3  12  -7   11.52    5.02
  -3 -12   7    6.22    0.96
  -3  12   7   11.95    4.45
  -3  12   7   33.03    7.76
   3 -12  -7   18.11    6.66
  -3 -12   7   10.94    3.93
  -3  12   6   60.56    8.15
  -3 -12   6   25.42    4.82
   3 -12  -6   36.73    7.36
   3  12  -6   22.99    5.28
   3  12  -5    5.93    3.87
  -3  12   5   -7.05    9.76
  -3 -12   5    7.17    3.49
  -3 -12   4   35.99    4.85
  -3  12   4   39.61    8.21
   3 -12  -4   32.10    6.54
  -3  12   3   41.91    5.87
  -3 -12   3   39.75    3.81
  -3 -12   2   40.14    3.11
  -3  12   2   41.45    3.32
  -3  12   1  596.67   10.75
  -3 -12   1  673.69   13.82
   3 -12  -1  568.62   12.63
   3  12  -1  599.71   15.33
   3 -12   0  241.89    6.79
  -3 -12   0  283.35    9.02
   3  12   0  254.40    8.06
  -3  12  -1  152.77    5.82
   3  12   1  170.28    6.61
  -3 -12  -1  135.29    9.96
   3 -12   1  159.28    4.35
   3  12   2    7.11    4.25
  -3  12  -2    5.36    3.59
   3  12   3   39.91    5.86
   3 -12   3   12.40    1.31
   3  12   4   64.68    8.59
   3  12   4   61.31    6.61
   3  12   5   43.15    6.24
   3  12   5   42.49    8.40
   3 -12   5   39.06    3.31
   3  12   6    2.85    4.15
   3 -12   6    1.28    1.95
   3  12   7   10.92    4.81
   3 -12   7    9.36    2.29
  -3 -12  -8    1.68    4.89
   3  12   8    2.08    3.93
  -3 -13   8   -1.36    2.69
   3 -13  -8   -1.36    5.52
  -3  13   8    0.50    4.02
  -3  13   7    5.92    7.99
   3  13  -7   -0.52    3.91
  -3  13   7   -1.64    3.85
  -3 -13   7    0.19    2.87
   3 -13  -7    0.63    5.28
  -3  13   6   32.52    9.89
  -3 -13   6   31.22    4.82
   3  13  -6   37.24    6.10
  -3  13   5   -0.77    7.89
  -3 -13   5    1.73    3.14
  -3 -13   5    1.40    4.13
   3  13  -5   -1.31    3.65
  -3  13   4   47.25    7.54
   3 -13  -4   47.21    7.52
  -3 -13   4   41.02    4.67
  -3  13   3    8.63    4.61
  -3 -13   3   11.85    2.84
  -3  13   2  120.45    4.77
  -3 -13   2  132.48    5.69
   3 -13  -1   20.41    3.72
  -3  13   1   11.47    1.79
  -3 -13   1   15.97    4.13
   3 -13   0  245.56    7.08
  -3 -13   0  264.77    9.93
   3  13   0  246.72    8.29
  -3  13  -1    4.92    2.30
   3 -13   1    3.46    2.13
   3  13   1   -4.03    3.68
  -3  13  -2   59.59    4.91
   3 -13   2   56.39    3.04
   3  13   2   54.18    5.27
   3  13   3   19.19    5.06
   3 -13   3    1.77    1.31
  -3 -13  -3   13.50    7.10
  -3 -13  -4   39.79    9.05
   3  13   4   60.78    7.45
   3  13   5    0.21    4.30
   3  13   5    6.01    6.95
   3  13   6    8.13    4.57
   3  13   7    1.74    4.34
   3 -13   7   -1.16    1.85
  -3 -13  -8   -0.72    5.32
   3  13   8    0.79    4.06
   3 -14  -8   -0.69    5.22
  -3 -14   8   -0.55    2.27
  -3  14   8    0.78    4.06
  -3  14   7    3.64    4.45
  -3 -14   7   -0.35    2.65
   3 -14  -7    1.59    5.82
   3  14  -6    1.37    3.97
  -3  14   6    5.05    7.74
  -3 -14   6   -0.68    2.99
  -3  14   5   16.59    7.16
  -3 -14   5    7.61    4.08
   3  14  -5    8.23    4.11
  -3  14   4   71.11    7.01
  -3 -14   4   84.68    5.62
   3 -14  -4   79.98    8.48
  -3 -14   3   17.10    2.83
  -3  14   3   30.61    4.01
  -3  14   2   -3.27    2.46
   3 -14  -1  166.44    6.58
  -3  14   1  180.14    5.54
  -3 -14   1  196.86    7.71
   3 -14   0   94.01    5.30
   3  14   0   95.39    5.37
  -3 -14   0   96.54    7.59
   3  14   1  216.65    7.18
  -3  14  -1  188.16    6.66
  -3 -14  -1  201.33   11.58
   3 -14   1  205.15    5.77
   3 -14   2   99.94    3.76
  -3  14  -2  104.05    5.88
  -3 -14  -2  170.19   10.13
   3  14   2  109.49    6.12
  -3 -14  -3    7.88    6.80
   3 -14   3   -0.57    2.47
   3  14   3   11.33    4.55
   3  14   4   32.66    5.48
  -3 -14  -4   -5.04    8.76
   3  14   5   75.67    7.67
   3  14   5   82.52    8.45
   3  14   6   -0.46    4.17
   3  14   7    0.76    3.96
   3  14   8    2.16    4.05
  -3 -14  -8   -1.13    5.50
  -3  15   8   -0.54    4.05
  -3 -15   8    1.04    2.00
   3 -15  -8   -1.04    5.17
  -3  15   7    7.31    4.63
  -3 -15   7    3.63    2.59
   3  15  -6    0.94    3.71
  -3  15   6   10.73    7.22
  -3 -15   6    1.98    2.91
  -3 -15   6   -1.20    4.19
   3  15  -5    2.72    3.95
   3 -15  -5   -0.26    4.86
  -3  15   5    2.28    5.92
  -3 -15   5    1.08    3.49
  -3  15   4   74.73    6.19
   3 -15  -4   73.55    8.58
  -3 -15   4   78.08    5.27
  -3  15   3   24.00    3.59
  -3 -15   3   25.75    3.07
   3 -15  -2   10.07    5.04
  -3  15   2   22.88    2.48
  -3 -15   2   14.48    3.61
   3 -15  -1   61.39    4.87
  -3 -15   1   72.47    5.63
  -3  15   1   54.91    3.55
   3  15   0    6.22    2.78
   3 -15   0   12.40    4.46
  -3 -15   0    6.41    6.78
  -3  15  -1   20.36    2.83
   3 -15   1   32.49    3.15
  -3 -15  -1   31.54    8.78
   3  15   1   27.89    3.16
  -3  15  -2   63.70    4.97
  -3 -15  -2  112.03    8.74
   3  15   2   56.77    4.93
   3 -15   2   63.35    3.16
   3  15   3    2.52    4.14
   3 -15   3   -1.23    1.99
  -3 -15  -3    7.59    6.69
   3 -15   4   -1.26    2.96
   3  15   4    8.56    4.42
   3  15   5    5.14    4.71
   3  15   6    3.88    4.35
   3  15   7    6.98    4.41
  -3 -16   7   -3.04    4.56
  -3 -16   7    0.47    1.97
  -3  16   6   12.30    6.11
  -3 -16   6    5.95    3.89
  -3 -16   6    3.43    2.59
   3  16  -6    3.49    4.09
   3 -16  -5    3.63    4.75
  -3  16   5    8.79    5.39
  -3 -16   5    0.24    3.02
  -3  16   4   93.67    5.77
   3 -16  -4   86.21    9.52
  -3 -16   4   96.07    5.48
  -3  16   3    9.34    3.10
  -3 -16   3   13.69    2.78
   3 -16  -2  116.21    7.34
  -3  16   2  139.53    4.75
  -3 -16   2  151.30    6.74
   3 -16  -1  256.90    8.68
  -3  16   1  327.74    8.91
  -3 -16   1  343.59   10.30
   3 -16   0   75.19    5.71
  -3 -16   0   91.62    8.40
   3  16   0   75.18    5.41
   3  16   1    3.41    2.35
   3 -16   1   15.97    2.94
  -3 -16  -1    6.24    8.46
  -3  16  -1   -0.14    2.08
   3  16   2  165.80    7.25
  -3 -16  -2  218.17   10.76
   3 -16   2  172.05    5.37
  -3  16  -2  161.03    7.06
   3 -16   3   23.79    2.48
   3  16   3   18.91    4.23
  -3 -16  -3   27.58    7.18
   3 -16   4   25.83    3.30
  -3 -16  -4   12.10    7.62
   3  16   4   28.09    4.98
   3  16   5   12.18    5.17
   3  16   6   -0.25    4.56
   3  16   7   -2.14    4.42
  -3 -17   8    2.21    3.82
  -3 -17   7   10.09    4.25
  -3 -17   7    2.11    2.02
  -3  17   6    5.97    5.37
   3 -17  -6    1.46    4.91
  -3 -17   6    0.58    3.27
  -3 -17   6    0.75    2.08
  -3 -17   5    0.11    2.71
  -3  17   5    7.26    4.29
   3 -17  -5    3.90    5.13
  -3  17   4    6.43    3.35
  -3 -17   4    3.00    2.36
   3 -17  -4    4.27    5.31
  -3 -17   3  116.46    5.96
  -3  17   3  111.46    5.11
   3 -17  -2   71.46    6.33
  -3  17   2   97.72    4.28
  -3 -17   2  106.10    6.26
  -3 -17   1   33.36    4.97
   3 -17  -1   17.78    3.65
   3 -17   0    8.18    4.56
  -3 -17   0    8.42    6.67
   3  17   0    4.68    3.09
  -3  17  -1   88.68    4.78
   3  17   1   92.67    5.40
  -3 -17  -1  120.64   10.16
   3 -17   1  110.19    4.72
  -3  17  -2    2.91    3.12
   3 -17   2   -0.05    2.31
   3  17   2   -3.77    3.56
   3  17   3   16.89    3.89
   3 -17   3   21.14    2.25
  -3 -17  -3   19.96    6.75
   3 -17   4   12.20    2.54
  -3 -17  -4   -1.82    7.95
   3 -17   5   -2.70    2.94
   3  17   5   -1.78    4.62
   3  17   6    4.04    4.92
   3  17   7    9.26    4.89
  -3 -18   7    4.52    3.49
   3 -18  -6    1.75    4.62
  -3  18   6   -0.80    4.53
  -3 -18   6    0.73    2.12
  -3 -18   6   -0.53    3.06
   3 -18  -5    2.08    4.63
  -3  18   5    9.42    3.69
  -3 -18   5    2.22    2.67
   3 -18  -4   20.55    6.14
  -3  18   4   21.31    3.82
  -3 -18   4   30.16    3.43
  -3 -18   3   47.49    4.51
  -3  18   3   41.22    3.47
   3 -18  -2    4.71    4.36
  -3 -18   2   18.75    4.53
  -3  18   2   13.24    2.35
  -3 -18   1  122.83    6.95
   3 -18  -1   69.84    5.07
  -3 -18   0   31.68    6.97
   3 -18   0   23.94    4.90
   3  18   0   19.41    3.85
   3 -18   1   64.11    4.60
  -3 -18  -1   70.38    9.35
   3  18   1   60.97    4.76
  -3  18  -1   56.91    3.97
   3  18   2   52.46    4.20
  -3 -18  -2   97.50    8.22
   3 -18   2   61.41    3.97
  -3  18  -2   62.48    4.94
   3 -18   3   37.60    2.96
  -3 -18  -3   50.08    7.80
   3  18   3   34.75    4.26
  -3 -18  -4   -7.33    7.61
   3 -18   4    3.27    1.80
   3 -18   4    2.20    0.73
   3 -18   4    2.01    0.78
   3 -18   5   11.82    2.81
   3  18   5   10.28    5.12
   3  18   6    0.85    4.43
   3 -18   6   -0.25    2.65
  -3 -19   7    3.06    2.94
  -3 -19   6    2.71    2.81
  -3 -19   6    1.54    1.88
   3 -19  -6    0.86    4.53
  -3  19   5   16.22    3.70
  -3 -19   5   28.21    3.59
   3 -19  -5   20.21    5.62
  -3  19   4   -2.19    2.81
  -3 -19   4   -3.92    3.31
   3 -19  -4   -1.60    4.68
  -3 -19   3   -0.54    3.44
  -3  19   3    3.49    1.73
   3 -19  -2   58.02    5.63
  -3  19   2   73.69    4.51
  -3 -19   2   91.38    6.16
   3 -19  -1   14.17    3.57
  -3 -19   1   42.68    5.51
   3  19  -1   35.90    3.84
   3  19   0   -0.88    3.24
   3 -19   0   -4.24    4.60
  -3 -19   0    5.06    6.55
   3  19   1    0.11    2.36
  -3  19  -1   -0.31    1.96
  -3 -19  -1    2.58    7.85
   3 -19   1    3.63    3.59
  -3 -19  -2   38.69    6.79
   3 -19   2   12.66    2.80
   3  19   2   11.12    2.74
  -3  19  -2   15.67    3.68
  -3 -19  -3    1.49    5.87
   3 -19   3    2.20    2.23
   3 -19   4   13.46    2.13
  -3 -19  -4    1.05    7.27
   3 -19   4    8.50    1.12
   3 -19   4    7.27    1.08
   3 -19   5    2.45    1.97
   3 -19   6   -0.32    2.26
   3  19   6    1.21    4.46
   3 -19   7   -1.84    2.74
  -3 -20   7    0.67    2.40
  -3 -20   6    1.82    2.34
  -3 -20   6    0.27    1.42
   3 -20  -6    3.43    4.23
  -3 -20   5    3.71    2.43
  -3  20   5    1.14    3.05
   3 -20  -5    3.87    4.46
  -3 -20   4   -0.56    3.28
  -3  20   4   -2.84    2.82
   3 -20  -4    4.91    4.52
  -3  20   3    0.48    1.69
  -3 -20   3   -2.86    3.65
   3 -20  -2   10.20    3.97
  -3  20   2   19.32    3.26
  -3 -20   2   30.96    4.89
   3 -20  -1   12.76    3.54
  -3 -20   1   14.96    5.85
   3  20  -1   31.14    3.49
   3 -20   0  104.68    6.45
  -3 -20   0  142.84    9.64
   3  20   0  111.94    7.73
  -3  20  -1    3.78    2.19
   3  20   1    0.87    2.67
  -3 -20  -1    0.69    7.77
   3 -20   1    6.27    3.78
  -3  20  -2   17.72    3.70
  -3 -20  -2   32.69    6.33
   3 -20   2   19.76    2.99
   3 -20   3    9.82    2.52
  -3 -20  -3   17.97    6.45
   3 -20   4    1.05    0.86
   3 -20   4    0.58    0.76
   3 -20   4    3.80    1.69
   3 -20   5    4.49    1.91
   3 -20   6    6.35    2.25
   3  20   6   12.29    5.88
   3 -20   7   -0.12    2.01
  -3 -21   6    2.95    2.12
   3 -21  -6    1.43    4.00
  -3 -21   5   16.27    3.31
   3 -21  -5   19.30    5.24
  -3 -21   4   -2.12    3.29
  -3  21   4   -2.11    2.61
   3 -21  -4    0.51    4.10
  -3 -21   3    3.28    3.82
  -3  21   3    0.41    1.81
  -3 -21   2   10.46    4.18
  -3  21   2    0.46    2.68
   3 -21  -1    0.28    2.97
  -3 -21   1    0.38    5.75
   3  21  -1    3.44    2.54
  -3 -21   0    8.36    6.90
   3 -21   0    7.96    3.69
  -3  21  -1   42.29    3.72
  -3 -21  -1   47.64    8.91
   3 -21   1   51.14    4.79
  -3  21  -2    9.28    3.40
  -3 -21  -2   19.90    5.89
   3 -21   2   18.08    3.06
  -3 -21  -3    0.67    5.91
   3 -21   3    5.64    2.69
   3 -21   4   -1.72    2.27
   3 -21   5   10.73    1.97
   3 -21   6    0.75    1.57
  -3 -22   6    1.85    2.02
   3 -22  -5    3.58    3.99
  -3 -22   5   -1.64    3.29
   3 -22  -4    1.75    3.77
  -3 -22   4   -1.87    3.33
  -3 -22   3    9.01    3.89
   3 -22  -2    2.76    3.90
  -3 -22   2   37.81    5.07
   3 -22  -1   -2.54    3.12
  -3 -22   1    4.57    5.90
   3  22  -1   -0.76    2.22
  -3 -22   0   79.97    8.71
   3 -22   0   49.22    4.24
  -3 -22  -1    1.48    7.85
   3 -22   1    8.18    3.83
  -3  22  -1   -0.44    2.58
   3 -22   2    2.46    3.27
  -3 -22  -2   13.41    5.50
   3 -22   3   18.97    3.02
  -3 -22  -3   12.32    6.24
   3 -22   4    4.25    2.28
   3 -22   5   -2.82    2.24
   3 -22   6    2.27    1.43
  -3 -23   5   -2.31    3.34
   3 -23  -5   -0.77    3.60
  -3 -23   4    2.17    3.59
   3 -23  -4   -0.49    3.66
  -3 -23   3   11.91    4.12
  -3 -23   2   35.64    5.26
  -3 -23   1    3.83    5.99
   3  23  -1   -2.42    1.68
  -3  23   0    0.33    2.07
  -3 -23   0    5.23    6.54
   3 -23   0    9.07    2.87
   3 -23   1   11.67    4.09
  -3 -23  -1   -0.37    7.45
  -3  23  -1    7.27    2.44
  -3 -23  -2   15.82    5.55
   3 -23   2   11.31    3.64
  -3 -23  -3   -8.18    6.49
   3 -23   3    6.04    2.63
   3 -23   4   -0.44    2.25
   3 -23   5   -1.93    2.18
  -3 -24   5    0.11    2.90
   3 -24  -4    0.72    3.41
  -3 -24   4    5.07    3.73
  -3 -24   3   18.64    4.42
  -3 -24   2    6.21    5.25
  -3 -24   1    2.83    5.87
   3 -24   0    9.49    2.80
  -3 -24   0   12.65    7.09
  -3 -24  -1   28.13    6.11
   3 -24   1    4.59    3.98
  -3 -24  -2    4.51    5.11
   3 -24   2    9.91    3.71
  -3 -24  -3    6.25    5.67
   3 -24   3   23.31    3.31
  -3 -25   4    3.92    3.44
   3 -25  -3    3.31    3.56
  -3 -25   3   13.85    4.26
  -3 -25   2   22.35    5.87
  -3 -25   1    9.43    6.16
  -3 -25   0   -2.36    6.71
   3 -25   0    2.87    2.52
   3 -25   1   -5.72    4.00
  -3 -25  -1   13.29    5.25
  -3 -25  -2    5.71    5.00
   3 -26  -3    5.87    3.65
  -3 -26   3   10.29    4.42
  -3 -26   2    5.70    5.35
  -3 -26   1    7.75    6.12
  -3 -26   0   -0.76    6.56
  -3 -26  -1   12.08    4.78
  -3 -26  -2   -0.84    4.61
   3 -27  -2    0.86    2.86
  -3 -27   1   -0.70    5.55
  -3 -27   0   -8.05    6.60
   3 -28  -1   -1.16    2.72
  -4   0  10    2.30    3.93
  -4   0   9    0.71    4.32
   4   0  -9    2.28    4.29
   4   0  -8    8.08    5.08
  -4   0   8    2.78    4.32
   4   0  -7    0.87    4.71
  -4   0   7    2.51    3.95
  -4   0   6  781.83   21.40
   4   0  -6  733.95   22.20
  -4   0   6  744.28   24.81
  -4   0   5   -1.08    5.20
   4   0  -5   -1.03    4.12
  -4   0   5    0.95    3.64
  -4   0   4   90.75    6.17
   4   0  -4   98.93    7.52
  -4   0   3   -0.38    2.76
  -4   0   3   -2.51    4.69
   4   0  -3   -0.12    3.90
  -4   0   2  386.98   13.11
  -4   0   1   -0.67    2.44
  -4   0   1    0.34    1.30
   4   0   0 5515.79   78.35
  -4   0   0 5544.91   78.65
  -4   0   0 5384.78   76.50
   4   0   0 5514.28   75.41
  -4   0  -1    0.82    2.71
   4   0   1    3.67    4.55
  -4   0  -1    3.32    3.95
   4   0   1    0.46    2.81
   4   0   2  211.98    8.52
  -4   0  -2  198.73    8.68
   4   0   3    2.11    5.47
  -4   0  -3   -1.87    4.18
   4   0   4   26.45    7.43
  -4   0  -4   29.39    5.68
   4   0   5   -6.41    7.84
  -4   0  -5   -0.23    4.68
   4   0   6   60.31    9.66
  -4   0  -6   61.77    8.17
  -4   0  -6   64.36    6.01
  -4   0  -7    1.14    3.50
  -4   0  -8    3.71    3.73
  -4   0  -9   -0.75    3.26
   4  -1 -10    3.56    4.13
  -4   1  10    1.29    4.08
   4  -1  -9    6.57    4.86
  -4  -1   9    7.35    4.52
  -4   1   9    8.28    4.82
   4  -1  -8    3.98    5.19
  -4  -1   8    4.37    4.27
  -4   1   8   -0.45    4.39
   4  -1  -7    2.49    5.03
   4   1  -7    4.22    4.33
  -4  -1   7    2.88    6.18
  -4  -1   7    3.49    4.13
  -4   1   7    4.42    4.79
  -4   1   6   87.09    7.44
  -4  -1   6   86.05    7.11
   4   1  -6   83.54    7.48
  -4  -1   6   90.85    9.43
   4  -1  -6   82.42    8.08
  -4   1   6   86.46    9.41
  -4  -1   5  123.55    7.57
  -4   1   5  127.28    8.00
  -4  -1   5  119.00    9.69
   4   1  -5  126.30    8.55
   4  -1  -5  133.37    9.14
  -4   1   4  196.84    8.76
  -4  -1   4  203.44    8.40
   4  -1  -4  207.30   10.38
  -4  -1   3   21.43    3.38
  -4   1   3   22.80    3.71
  -4   1   3   19.50    5.58
  -4  -1   3   20.68    5.40
   4  -1  -3   23.35    4.91
  -4   1   2   39.95    5.88
  -4  -1   2   39.29    5.97
  -4  -1   2   39.53    2.85
  -4   1   1 1123.29   16.75
  -4  -1   1 1074.37   17.08
  -4   1   1 1212.69   22.94
  -4  -1   1 1133.15   19.19
  -4  -1   0    6.60    3.31
   4  -1   0    0.43    1.57
   4   1   0    0.97    2.10
  -4  -1   0    3.32    1.80
  -4  -1   0    0.97    3.27
  -4   1   0    8.80    3.50
  -4   1   0   -2.28    3.34
   4  -1   0    2.14    2.65
   4  -1   1   69.88    4.31
   4   1   1   72.39    4.45
  -4  -1  -1   70.87    4.46
   4  -1   1   73.91    5.80
  -4   1  -1   61.85    5.32
   4   1   1   76.69    5.46
  -4  -1  -1   97.11    5.74
   4  -1   2  145.35    6.30
  -4  -1  -2  133.24    8.46
   4   1   2  141.78    9.06
   4  -1   2  157.58    7.73
  -4  -1  -2  149.29    7.40
  -4   1  -2  151.79    7.61
   4   1   2  149.35    6.66
   4  -1   3   27.62    6.47
   4   1   3   41.35    6.52
  -4  -1  -3   24.43    4.79
  -4   1  -3   25.45    5.09
   4   1   3   22.69    4.22
   4  -1   4   -5.35    7.13
   4   1   4    4.92    6.63
  -4   1  -4    0.95    4.29
  -4  -1  -4    1.24    4.31
   4   1   4    2.09    3.74
  -4   1  -5  296.95   14.65
  -4  -1  -5  291.36   14.31
   4   1   5  299.69   12.55
   4  -1   5  278.40   14.50
   4   1   5  285.44   14.54
  -4   1  -5  280.09   10.37
  -4  -1  -6   -0.52    4.88
  -4   1  -6    0.55    5.12
   4   1   6    0.96    4.10
   4  -1   6  -10.09    8.38
   4   1   6   -3.28    7.52
  -4  -1  -6    1.41    3.80
  -4   1  -6    1.19    3.11
   4   1   7   -6.67    7.87
  -4   1  -7    0.75    3.21
  -4  -1  -7    0.17    3.65
  -4  -1  -8   -0.19    3.48
  -4   1  -8    0.16    3.05
  -4  -1  -9    0.20    3.26
   4  -2 -10    3.68    4.64
  -4   2  10    0.79    4.06
   4  -2  -9    8.21    5.05
  -4   2   9    2.24    4.58
  -4   2   8   34.68    6.43
  -4  -2   8   32.94    5.67
   4  -2  -8   42.71    7.18
   4  -2  -7    0.70    4.44
  -4  -2   7    0.88    5.34
  -4  -2   7    0.89    3.80
  -4   2   7   -2.22    4.71
  -4  -2   6   40.32    5.51
  -4   2   6   35.46    5.66
   4  -2  -6   34.05    6.31
  -4  -2   6   35.65    6.98
   4  -2  -5   34.24    5.81
  -4  -2   5   45.30    7.14
  -4  -2   5   36.04    4.69
  -4   2   5   40.91    5.40
  -4   2   4  571.70   19.05
   4  -2  -4  581.87   17.67
  -4   2   4  616.18   16.16
  -4  -2   4  606.85   15.03
   4  -2  -3  603.58   17.11
  -4   2   3  610.56   17.98
  -4  -2   3  623.34   13.53
  -4   2   2  536.66   15.13
  -4  -2   2  518.37    9.99
  -4   2   1    9.42    1.30
  -4  -2   1   13.76    1.65
  -4   2   1    8.87    3.80
  -4  -2   1   10.17    2.64
  -4   2   0 1458.42   24.91
  -4   2   0 1448.98   24.23
  -4  -2   0 1421.54   24.25
   4  -2   0 1472.27   24.53
  -4   2   0 1424.98   22.10
  -4  -2   0 1421.48   22.47
   4  -2   0 1421.85   20.43
  -4  -2   0 1439.89   21.66
   4   2   1  323.20    9.14
   4  -2   1  394.22    9.68
  -4  -2  -1  355.42    9.35
   4   2   1  367.21    9.15
  -4  -2  -1  402.88   11.09
   4  -2   1  373.05    9.70
   4  -2   2  382.95    9.83
  -4  -2  -2  353.83   11.07
  -4   2  -2  369.22   11.77
   4   2   2  367.55   10.74
  -4  -2  -2  383.37   13.10
   4  -2   2  329.44   11.31
   4  -2   3 1083.47   20.90
   4  -2   3 1073.09   24.44
   4   2   3  972.40   22.80
  -4   2  -3 1087.29   25.35
   4   2   3 1028.55   22.67
  -4  -2  -3 1036.20   24.00
   4   2   4   11.18    4.26
  -4  -2  -4   12.39    4.60
  -4   2  -4    8.49    4.87
  -4   2  -4    9.76    3.19
   4  -2   4   -3.77    7.71
  -4   2  -5    5.96    4.92
   4   2   5    5.39    4.04
   4   2   5   16.03    7.91
  -4  -2  -5    4.49    4.59
  -4   2  -5    3.18    2.78
  -4   2  -6   30.78    7.23
  -4  -2  -6   29.53    6.43
   4  -2   6    8.43    8.54
   4   2   6   37.04    8.24
   4   2   6   31.99    5.83
  -4   2  -6   30.45    4.37
  -4  -2  -6   35.06    6.04
  -4  -2  -7   19.18    4.81
  -4   2  -7   23.53    4.09
   4   2   7   30.70    5.69
   4  -2   7    9.52    8.32
  -4   2  -8    1.20    3.00
  -4  -2  -8   -0.20    3.81
  -4  -2  -9    5.76    3.86
  -4   3  10    0.53    4.02
   4  -3 -10    0.59    4.34
  -4   3   9    3.81    4.77
   4  -3  -9   -0.56    5.05
  -4   3   8    7.68    4.87
   4  -3  -8   11.15    5.26
  -4  -3   8   11.51    7.22
  -4   3   7    8.63    4.56
  -4  -3   7   14.76    6.18
   4  -3  -7   11.65    5.30
  -4  -3   7    9.94    4.09
  -4   3   6    2.13    4.05
   4   3  -6    0.19    3.97
  -4  -3   6    3.37    3.76
   4  -3  -6    2.10    4.42
  -4  -3   6   -0.99    5.19
   4   3  -5   21.71    4.67
  -4   3   5   27.81    5.00
  -4  -3   5   25.86    4.27
   4  -3  -5   26.04    5.66
  -4  -3   5   23.94    6.27
   4   3  -4  175.54    8.09
  -4   3   4  163.57    8.29
  -4  -3   4  161.49    7.09
  -4   3   4  165.68   10.20
  -4  -3   4  165.90   10.41
   4  -3  -4  173.33    9.86
  -4   3   3    7.81    4.73
   4  -3  -3    6.44    4.24
  -4  -3   3    8.72    2.59
   4   3  -3    6.47    3.01
  -4  -3   2  355.54    8.45
   4   3  -2  356.37    7.69
  -4   3   2  354.94   12.10
  -4  -3   1  148.57    4.18
  -4   3   1  149.47    3.36
  -4  -3   1  143.31    5.26
   4   3  -1  154.39    5.41
   4  -3  -1  145.82    6.72
  -4   3   1  143.39    7.06
   4   3   0   31.28    2.09
  -4  -3   0   55.26    3.99
   4  -3   0   26.36    1.24
  -4   3   0   36.92    2.59
  -4   3   0   33.21    3.53
   4  -3   1  529.91   11.62
   4   3   1  526.82   11.68
   4  -3   1  503.27   10.59
  -4  -3  -1  513.36   14.12
   4  -3   2 1733.40   28.85
   4   3   2 1681.36   30.55
  -4  -3  -2 1662.52   30.84
  -4  -3  -2 1772.22   33.30
   4  -3   2 1722.82   31.17
   4  -3   3  187.95    7.40
   4  -3   3  178.83    9.80
  -4   3  -3  182.40    9.76
  -4  -3  -3  174.78    8.99
   4   3   3  177.72    8.47
  -4   3  -4   34.09    5.97
  -4  -3  -4   28.89    5.32
   4   3   4   31.54    5.04
  -4   3  -4   31.52    3.30
  -4   3  -5   17.27    6.04
   4   3   5   11.14    4.54
  -4   3  -5    9.58    2.79
   4   3   5   31.27    8.13
   4   3   6    2.96    4.42
  -4   3  -6    4.62    5.60
   4   3   6   16.85    7.49
   4  -3   6   -8.87    9.01
  -4   3  -6    4.80    2.90
   4  -3   7   -8.95    8.66
   4   3   7    5.47    4.15
  -4   3  -7    3.84    3.16
  -4  -3  -7    4.60    4.23
   4   3   8   12.10    5.16
  -4  -3  -8   10.97    4.63
  -4   3  -8    8.12    3.28
  -4  -3  -9    2.27    3.48
  -4   4  10    3.01    4.21
   4  -4 -10    4.27    4.71
  -4   4   9    2.58    4.75
   4  -4  -9    1.16    4.76
  -4   4   8   15.79    5.34
   4  -4  -8   10.78    5.66
  -4  -4   8   10.89    6.22
   4  -4  -7   39.97    6.86
  -4   4   7   38.19    6.21
  -4  -4   7   40.30    7.56
   4   4  -7   30.13    6.09
  -4  -4   6    5.24    5.20
   4  -4  -6    5.00    4.92
  -4   4   6    3.95    4.26
   4   4  -6    7.38    4.54
   4  -4  -5    0.94    4.42
  -4  -4   5   -0.22    4.85
   4   4  -5    0.91    3.76
  -4   4   5    1.81    3.65
   4  -4  -4  208.26   10.61
  -4  -4   4  223.49   11.84
  -4   4   4  158.00   11.19
   4   4  -4  216.94    9.02
  -4   4   3 2230.71   42.45
   4   4  -3 2274.11   36.96
   4   4  -2  986.92   16.69
  -4  -4   2  932.08   16.77
  -4  -4   2 1047.03   18.91
  -4   4   2  957.00   22.09
   4   4  -1  325.85    7.85
  -4  -4   1  302.17    7.79
  -4  -4   1  317.88    6.86
  -4   4   1  310.72   10.13
   4  -4  -1  328.69    9.97
   4   4   0    3.46    1.67
  -4   4   0    3.40    2.71
  -4  -4   0   17.04    3.19
  -4   4  -1   25.91    2.23
   4  -4   1   22.89    3.05
   4  -4   1   32.41    3.66
  -4  -4  -1   18.45    6.77
   4   4   1   21.59    3.11
  -4  -4  -2  190.16   10.00
   4  -4   2  171.51    8.33
   4  -4   2  193.52    6.92
   4   4   2  185.83    7.63
   4  -4   3  286.67    8.88
  -4   4  -3  274.20    6.16
  -4   4  -3  267.10   11.66
   4   4   3  287.85   10.82
   4  -4   4  330.75   10.54
   4   4   4  327.30   12.66
  -4   4  -4  312.71   14.23
  -4   4  -4  302.85    7.98
  -4   4  -5    5.07    2.48
   4   4   5    4.62    3.85
  -4   4  -5    6.44    4.99
   4   4   6    0.80    4.00
  -4   4  -6    1.76    5.01
  -4   4  -6    3.47    2.60
   4   4   7    1.79    4.31
  -4  -4  -7   -0.22    4.20
  -4   4  -7    1.33    2.70
  -4   4  -8   -0.95    2.53
   4   4   8    1.94    4.47
  -4  -4  -8   -1.38    4.37
   4   4   9    6.82    4.61
  -4  -4  -9    0.48    3.83
   4  -4  10    3.67    3.49
   4  -5 -10   -0.32    4.59
  -4   5  10    1.11    4.18
   4  -5  -9   -1.17    4.83
  -4   5   9    0.52    4.52
  -4   5   8    0.70    4.42
  -4  -5   8    2.79    4.94
   4  -5  -8   -1.64    4.83
   4   5  -8    1.06    4.40
   4   5  -7   16.18    5.24
  -4   5   7   18.95    5.44
   4  -5  -7   14.71    5.62
  -4  -5   7   14.41    5.94
   4   5  -6    3.27    4.17
  -4   5   6    2.36    4.23
  -4  -5   6    2.96    5.41
   4  -5  -6   -0.44    4.66
  -4   5   5   69.36    6.63
   4   5  -5   74.67    6.69
   4  -5  -5   73.20    7.86
  -4  -5   5   70.84    8.25
   4   5  -4   26.17    4.39
   4  -5  -4   25.75    5.62
  -4  -5   4   28.08    6.33
   4   5  -3   98.35    5.39
  -4  -5   2   -2.39    2.23
   4   5  -2    1.65    2.00
  -4  -5   2    0.19    2.64
  -4   5   2    2.64    4.42
  -4   5   1 1085.85   22.19
   4  -5  -1 1061.06   21.77
   4   5  -1 1111.24   18.80
  -4  -5   1 1144.00   18.20
   4   5   0  150.29    5.62
  -4  -5   0  179.80    6.09
   4  -5   0  160.97    6.00
  -4   5   0  162.69    6.06
   4  -5   1 1677.49   27.63
  -4   5  -1 1521.32   27.43
  -4  -5  -1 1569.32   29.42
   4  -5   1 1703.41   26.30
   4   5   1 1608.25   27.46
   4   5   2   14.48    3.67
   4  -5   2   17.29    2.94
  -4  -5  -2   30.17    6.21
   4  -5   3  413.32   10.87
  -4  -5  -3  409.74   15.91
   4   5   3  395.64   13.01
  -4   5  -3  399.33   14.54
  -4   5  -4   16.60    5.23
   4   5   4   12.66    4.35
  -4   5  -4   10.32    1.66
   4  -5   4   16.34    4.23
   4  -5   5   81.26    6.28
   4   5   5   74.23    7.17
  -4   5  -5   71.07    8.27
  -4   5  -5   64.31    3.72
   4  -5   6   27.62    4.94
  -4   5  -6   18.48    2.79
  -4   5  -6   12.51    5.90
   4   5   6   17.73    5.21
   4   5   7   10.58    5.03
  -4  -5  -7   10.20    5.51
   4  -5   7   19.85    5.00
  -4  -5  -8   11.00    4.93
   4   5   8    8.33    4.74
   4  -5   8   15.69    4.43
  -4  -5  -9    3.08    4.36
   4  -5   9    7.34    3.91
   4   5   9    1.30    3.93
   4  -5  10    3.75    3.05
   4  -6 -10   -1.61    4.55
  -4   6  10    1.68    3.90
   4  -6  -9   -1.51    5.09
  -4   6   9   -1.03    4.42
  -4   6   8    4.26    4.68
   4   6  -8    4.74    4.55
   4  -6  -8    8.53    5.47
  -4  -6   8    4.13    4.86
  -4  -6   7   19.99    6.30
   4  -6  -7   37.12    7.07
   4   6  -7   28.42    6.16
  -4   6   7   31.02    5.98
   4  -6  -6   19.34    5.71
  -4  -6   6   15.78    5.74
   4   6  -6   15.70    4.79
  -4   6   6   13.49    4.79
   4  -6  -5  350.24   15.06
  -4  -6   5  323.83   14.92
   4   6  -5  313.61   12.54
  -4  -6   4  153.23   10.11
   4   6  -4  165.92    8.02
  -4  -6   3   86.75    3.67
   4   6  -3   91.15    5.35
  -4  -6   2  421.40   10.00
  -4  -6   2  400.23    8.54
  -4   6   2  407.48   10.46
   4  -6  -2  419.77   13.10
   4  -6  -1 1762.64   31.83
   4   6  -1 1867.39   28.36
  -4  -6   1 1844.45   27.86
   4   6  -1 1698.10   30.00
  -4   6   0   48.66    3.88
   4   6   0   59.24    3.97
   4   6   0   57.16    3.26
  -4  -6   0   62.24    4.55
   4  -6   0   58.22    3.99
  -4   6  -1  634.47   13.82
  -4  -6  -1  609.55   15.89
   4   6   1  597.19   13.08
   4   6   1  645.60   13.91
   4  -6   2  123.76    5.44
  -4  -6  -2  128.43    8.82
   4   6   2  111.48    6.41
   4   6   3    1.41    3.24
   4  -6   3    0.30    3.08
  -4  -6  -3   -6.25    7.53
   4  -6   4  179.86    7.48
  -4   6  -4  171.60   10.84
   4   6   4  156.05    9.17
   4   6   5    5.14    4.45
  -4   6  -5    1.54    5.15
   4  -6   5   10.53    4.13
  -4   6  -6   35.97    7.42
   4  -6   6   50.70    5.31
   4   6   6   40.11    6.27
   4  -6   7   15.31    4.26
   4   6   7    8.54    5.00
   4  -6   8    2.87    3.62
  -4  -6  -8   -1.03    4.58
   4   6   8   -0.25    4.40
   4  -6   9    2.06    3.31
   4   6   9   -0.53    3.96
  -4  -6  -9    0.27    4.03
   4  -7 -10    0.98    4.67
  -4   7  10   -2.26    4.25
   4  -7  -9    2.51    5.27
  -4   7   9   -2.59    4.39
  -4  -7   8    1.14    4.54
   4  -7  -8    5.20    5.61
  -4   7   8    3.09    4.35
  -4  -7   7    1.84    4.91
   4  -7  -7    6.97    5.19
   4   7  -7    3.40    4.50
  -4   7   7    4.41    4.34
  -4  -7   6   20.08    5.79
   4  -7  -6   22.97    6.10
   4   7  -6   19.86    4.88
  -4   7   6   18.12    4.82
   4   7  -5   56.83    6.02
   4  -7  -5   73.29    7.85
  -4  -7   5   71.03    7.69
  -4  -7   4    3.64    4.59
   4   7  -4    2.40    3.27
   4   7  -3   17.58    3.21
  -4   7   3    8.80    5.27
  -4  -7   3   18.84    1.93
  -4  -7   2  187.45    6.17
  -4   7   2  190.95    6.29
   4  -7  -2  195.55    9.20
  -4  -7   1    2.33    2.63
   4  -7  -1    7.42    3.63
   4   7  -1    3.70    2.87
   4   7  -1    3.14    2.40
  -4   7   0    2.04    2.52
   4  -7   0    4.42    2.53
   4   7   0    9.66    2.21
   4   7   1    4.73    3.63
  -4   7  -1   -0.14    3.16
  -4  -7  -1    9.75    6.90
   4  -7   2   17.21    2.91
  -4  -7  -2   37.89    6.96
   4   7   2   15.33    5.72
   4   7   2   19.22    3.81
   4  -7   3   24.28    3.22
  -4  -7  -3   19.87    7.29
   4   7   3   30.48    7.98
   4   7   3   24.76    4.58
   4  -7   4  184.64    7.46
   4   7   4  185.61    9.69
  -4   7  -4  175.30   10.97
   4   7   4  183.97   12.65
   4  -7   5    3.19    3.62
   4   7   5    0.18    3.97
  -4   7  -5   -2.33    5.21
   4   7   6   38.28    6.42
   4  -7   6   43.65    4.77
  -4   7  -6   27.35    6.75
   4   7   7    4.69    4.66
   4  -7   7    8.60    3.67
   4   7   8    1.25    4.17
  -4  -7  -8    2.96    4.64
   4  -7   8    3.92    3.48
  -4  -7  -9    0.57    4.04
   4  -7   9    1.96    3.12
  -4  -7 -10    0.29    3.71
  -4   8   9    4.96    4.62
   4  -8  -9    7.13    5.57
   4   8  -8   14.06    5.29
  -4   8   8   18.39    5.48
  -4  -8   8   14.42    5.24
   4  -8  -8   17.86    6.12
  -4  -8   7   45.53    7.22
   4  -8  -7   53.46    8.05
  -4   8   7   30.01    9.16
  -4   8   7   50.56    6.80
   4   8  -7   39.26    6.49
   4   8  -6    0.39    3.88
  -4   8   6    3.21    4.22
   4  -8  -6    0.76    4.88
  -4  -8   6   -1.61    4.68
   4  -8  -5  382.63   16.49
  -4  -8   5  357.17   15.45
  -4   8   5  367.17   16.14
   4   8  -5  322.58   12.79
   4   8  -4    1.92    3.15
  -4  -8   4   -0.25    1.55
  -4  -8   3   22.16    2.03
   4   8  -3   17.30    3.24
  -4  -8   3   21.56    4.06
  -4   8   3   23.59    4.97
   4  -8  -3   20.77    4.95
  -4   8   2  141.01    6.20
   4  -8  -2  154.22    8.34
  -4  -8   2  158.83    5.68
   4   8  -1  346.34    7.95
  -4   8   1  304.17    4.96
   4   8  -1  320.06    9.64
  -4  -8   1  360.69    8.27
   4  -8  -1  311.31   10.56
   4   8   0   10.36    2.27
   4  -8   0    8.41    2.91
  -4  -8   0   24.32    4.20
   4  -8   1 1389.50   21.94
  -4   8  -1 1350.01   24.21
  -4  -8  -1 1224.07   26.17
   4   8   1 1418.79   24.36
  -4   8  -2   31.96    4.82
  -4  -8  -2   52.55    7.03
   4   8   2   35.20    5.44
   4   8   2   22.15    3.96
   4   8   3   52.25    5.59
   4   8   3   54.40    8.32
  -4  -8  -3   54.22    8.70
   4  -8   3   49.89    3.90
  -4   8  -4   22.13    5.58
   4  -8   4   10.95    3.39
   4   8   4   31.68    9.51
   4   8   4   16.72    4.63
   4   8   5    6.42    3.95
  -4   8  -5    5.99    5.22
   4   8   5    7.81    9.66
   4  -8   5   -0.71    3.51
  -4   8  -6   -0.63    5.18
   4   8   6   -0.43    4.21
   4   8   6   -1.64    9.62
   4  -8   6    0.59    3.12
   4   8   7    5.93    4.62
   4  -8   7    8.78    3.57
   4   8   8   -1.28    3.99
  -4  -8  -8    0.85    4.55
   4  -8   8   -0.59    3.15
  -4  -8  -9   -0.59    4.22
   4  -8   9   -1.75    2.98
   4  -9  -9   -1.64    5.24
  -4   9   9   -0.52    4.32
   4  -9  -8    1.25    5.28
  -4  -9   8   -0.26    4.19
  -4   9   8   -1.43    4.09
   4   9  -8   -0.26    3.99
  -4   9   7    4.57    4.37
   4   9  -7    4.55    4.21
   4  -9  -7    5.47    5.62
  -4  -9   7    3.42    4.41
  -4   9   7   -7.63    9.17
   4   9  -6    9.48    4.27
  -4   9   6   -2.79    8.42
   4  -9  -6   18.48    6.36
  -4  -9   6   17.10    5.35
  -4   9   5   88.95    9.79
  -4  -9   5   69.43    7.60
   4   9  -5   72.67    6.58
   4   9  -4  158.67    7.98
  -4   9   4  183.80    9.79
  -4  -9   4  157.35    4.06
   4  -9  -3    8.51    4.60
  -4   9   3   28.13    4.66
  -4   9   2  245.60    6.83
   4  -9  -2  259.28   10.83
   4   9  -1   88.99    5.53
  -4   9   1   98.67    2.35
   4   9  -1  105.15    4.40
  -4  -9   1   88.42    4.57
   4  -9  -1   94.76    6.16
   4   9   0  336.27    8.61
  -4  -9   0  336.02    9.68
   4  -9   0  325.54    6.17
   4  -9   0  343.90    9.91
   4  -9   1   53.97    3.37
  -4   9  -1   47.78    4.11
  -4  -9  -1   64.26    8.13
   4   9   1   55.80    4.60
   4  -9   1   46.93    2.11
  -4   9  -2   93.62    6.12
  -4  -9  -2  103.06    8.35
   4   9   2   83.22    6.04
   4  -9   3   32.13    3.52
  -4  -9  -3   44.70    8.42
   4   9   3   31.90    7.81
   4   9   3   32.71    4.79
   4   9   4  187.58   10.03
   4   9   4  195.25   11.83
   4  -9   4  186.30    7.05
   4  -9   5   21.34    3.53
   4   9   5   29.42    9.42
   4   9   5   24.24    5.34
  -4   9  -5   18.43    5.88
   4  -9   6   24.53    3.74
   4   9   6   26.44    5.76
   4   9   7    5.07    4.81
   4  -9   7   -1.04    3.03
   4   9   8    0.26    4.02
  -4  -9  -8    1.52    4.87
   4  -9   8    1.11    2.85
  -4  -9  -9    1.55    4.53
   4 -10  -9    3.03    5.09
  -4  10   9    3.71    4.30
  -4 -10   8    8.14    4.33
   4 -10  -8    6.13    5.82
  -4  10   8    8.68    4.56
   4  10  -7   20.77    5.23
  -4  10   7   27.88    5.52
   4 -10  -7   35.20    7.60
  -4 -10   7   26.18    5.53
  -4  10   7   21.99    8.10
   4  10  -6   18.15    4.66
  -4  10   6   25.44    7.91
  -4 -10   6   25.22    5.60
   4 -10  -6   38.20    7.31
  -4 -10   5  181.00    4.18
  -4  10   5  222.05   11.92
   4  10  -5  177.54    9.56
  -4 -10   5  170.76   10.32
  -4  10   4   43.50    6.23
   4  10  -4    8.73    3.36
   4 -10  -3  121.46    8.76
  -4  10   3  111.05    8.11
   4 -10  -2  235.81   10.41
  -4  10   2  219.23    5.95
   4  10  -1  329.77   10.51
  -4  10   1  334.19    6.13
   4  10  -1  361.92    8.35
   4 -10  -1  328.19   11.28
   4 -10   0  224.38    5.38
   4 -10   0  252.23    8.53
   4  10   0  238.48    7.30
   4 -10   1  134.99    3.32
   4 -10   1  147.46    5.40
   4  10   1  152.65    6.50
  -4  10  -1  142.42    5.91
   4  10   2   98.63    6.48
  -4  10  -2   95.04    6.10
   4  10   3    2.02    3.66
   4  10   3   -2.96    6.61
   4  10   4   54.27    8.98
   4  10   4   42.16    5.73
   4 -10   4   44.51    3.74
  -4  10  -5   29.47    6.37
   4  10   5   33.98    5.72
   4  10   5   44.67    9.15
   4 -10   5   39.18    3.70
   4 -10   6    0.74    3.05
   4  10   6    6.37    4.64
   4 -10   7   -0.99    2.87
   4  10   7   -1.21    4.13
  -4 -10  -8   -1.66    5.05
   4 -10   8   -1.99    2.85
   4  10   8    0.78    4.30
  -4 -10  -9    5.14    5.02
   4 -11  -9    0.35    5.31
  -4  11   9   -0.79    3.82
  -4 -11   8    3.06    3.75
   4 -11  -8    5.27    5.45
  -4  11   8    3.90    4.33
  -4  11   7    0.22    4.07
  -4  11   7    4.99    7.14
   4 -11  -7   -0.93    5.47
  -4 -11   7   -2.24    3.90
   4  11  -7    0.23    3.92
  -4 -11   6   -1.04    3.80
   4  11  -6   -0.59    3.84
  -4 -11   6    0.27    0.93
   4  11  -5   53.42    5.97
  -4  11   5   96.72    8.55
  -4 -11   5   43.98    5.91
   4 -11  -4   13.74    5.41
  -4  11   4   10.27    7.37
   4  11  -4    7.88    3.46
  -4  11   3  128.01    7.43
   4 -11  -3  140.38    9.42
  -4  11   2    8.83    2.37
   4 -11  -2   -0.90    3.77
   4  11  -1  139.57    7.21
  -4  11   1  150.39    3.95
   4  11  -1  168.94    5.58
   4 -11  -1  147.18    7.72
   4 -11   0   38.90    3.31
   4 -11   0   44.31    4.23
   4  11   0   44.21    3.62
  -4  11  -1  145.83    6.01
   4 -11   1  150.39    5.76
   4  11   1  146.69    6.35
   4 -11   1  139.23    3.52
   4  11   2  148.18    7.39
  -4  11  -2  152.61    7.32
   4  11   3   72.54    6.71
   4  11   3   43.31    5.60
   4  11   4   22.82    7.65
   4  11   4   19.48    4.80
  -4  11  -5   37.61    7.05
   4  11   5   44.24    6.25
   4  11   5   44.90    8.37
   4 -11   5   38.43    3.61
   4 -11   6    1.45    2.17
   4  11   6    0.67    4.18
   4 -11   7   15.55    2.93
   4  11   7   16.79    5.23
  -4 -11  -8    5.10    5.77
   4 -11   8    4.80    2.45
   4  11   8    5.88    4.34
   4 -12  -9    2.50    5.20
  -4  12   9    0.80    3.69
   4 -12  -8    1.69    5.55
  -4 -12   8    0.45    2.97
  -4  12   8    1.76    4.13
   4  12  -7    3.75    4.17
   4 -12  -7    8.79    6.12
  -4 -12   7    3.15    3.43
  -4  12   7    6.29    4.26
  -4  12   7   21.73    7.25
   4  12  -6   -0.20    3.71
  -4 -12   6    0.61    3.55
  -4  12   5   61.27    8.08
   4  12  -5   35.47    5.07
  -4 -12   5   25.94    5.03
   4 -12  -4   33.02    6.41
  -4  12   4   32.94    7.94
   4 -12  -3  649.32   19.96
  -4  12   3  607.74   13.63
  -4  12   2  225.92    5.81
   4 -12  -2  231.07   10.82
   4  12  -1  143.45    5.27
   4  12  -1  110.91    6.60
  -4  12   1  117.61    3.86
   4 -12  -1  112.98    7.04
   4 -12  -1  102.15    5.36
   4  12   0   52.56    4.07
   4 -12   0   46.84    3.81
   4 -12   0   48.47    4.41
   4 -12   1   -0.75    1.62
   4  12   1   -2.71    3.72
  -4  12  -1    2.71    2.43
   4 -12   1    1.24    2.15
  -4  12  -2   29.96    4.76
   4 -12   2   22.92    2.05
   4 -12   2   20.67    2.28
   4  12   2   26.05    5.00
   4  12   3  166.61    8.54
   4  12   4  103.16    8.56
   4  12   4  110.37    8.37
  -4  12  -5    0.86    4.62
   4  12   5    3.49    4.19
   4  12   5    5.49    6.75
   4 -12   5    0.32    2.23
   4  12   6   11.48    4.93
   4 -12   6    8.22    2.42
   4  12   7    4.48    4.40
   4 -12   7    4.10    2.24
   4  12   8    1.62    3.95
  -4  13   8    2.07    4.38
   4 -13  -8    5.16    5.63
  -4 -13   8    0.42    2.62
   4  13  -7   -0.47    3.76
   4 -13  -7    4.78    6.07
  -4 -13   7   -1.00    3.16
  -4  13   7   -1.92    4.11
  -4  13   6   -8.61    9.18
  -4 -13   6    2.18    3.52
   4  13  -6    2.25    3.60
   4 -13  -5   10.56    5.44
   4  13  -5    6.84    3.84
  -4  13   5    5.23    7.78
  -4 -13   5    8.16    4.20
   4 -13  -4   34.24    6.32
  -4  13   4   44.26    7.11
  -4 -13   4   31.76    4.25
  -4  13   3   91.74    5.21
   4 -13  -3   87.12    7.86
  -4 -13   3   89.31    4.87
  -4  13   2   23.63    2.32
  -4 -13   2   20.30    3.64
   4 -13  -2   35.68    5.40
   4  13  -1   28.76    4.34
   4  13  -1   43.77    3.66
   4 -13  -1   22.04    3.70
   4 -13  -1   30.79    4.74
   4 -13   0   -1.10    3.58
   4 -13   0    0.33    2.98
   4  13   0    0.43    2.40
   4  13   1   71.09    4.87
   4 -13   1   72.52    4.39
   4 -13   1   72.75    3.16
  -4  13  -1   72.22    4.50
   4 -13   2  325.29    7.33
  -4  13  -2  350.16   10.78
   4 -13   2  338.05    7.81
   4  13   2  349.96   11.01
   4  13   3   17.25    5.06
   4  13   4   -1.53    4.01
   4  13   4   20.00    5.27
   4  13   5    5.93    4.48
   4  13   6   -0.93    4.09
   4  13   7    1.27    4.10
   4 -13   7    1.37    1.97
   4  13   8    3.00    4.52
   4 -14  -8   -0.70    5.34
  -4 -14   8    2.62    2.55
  -4  14   8    1.06    4.34
  -4 -14   7   -0.39    2.77
   4  14  -7   -0.49    3.84
  -4  14   7   -7.37    8.81
   4  14  -6   13.11    4.42
  -4  14   6   25.21    8.30
  -4 -14   6   11.98    3.77
  -4 -14   6   26.16    5.39
   4  14  -5    3.37    3.38
   4 -14  -5    3.65    4.98
  -4  14   5   11.26    6.78
  -4 -14   5    4.88    3.63
  -4  14   4   37.55    5.92
   4 -14  -4   38.67    6.50
  -4 -14   4   37.26    4.21
  -4  14   3  338.88    8.80
   4 -14  -3  346.74   14.71
  -4 -14   3  386.40   10.07
  -4 -14   2   31.55    4.10
   4 -14  -2   40.78    5.55
  -4  14   2   36.24    2.36
   4  14  -1   67.63    5.90
   4 -14  -1   84.38    6.79
   4 -14  -1   63.80    4.81
  -4 -14   1   77.61    5.86
   4  14  -1  106.09    4.97
   4 -14   0  179.09    6.34
  -4 -14   0  217.75   10.20
   4  14   0  189.48    7.71
   4 -14   1    4.04    2.42
  -4  14  -1    4.70    2.50
  -4 -14  -1   14.65    8.69
   4 -14   1   15.83    2.40
   4  14   1    8.15    2.56
  -4  14  -2   31.74    4.52
   4  14   2   25.05    4.39
   4 -14   2   27.54    2.03
   4 -14   2   27.20    2.56
   4  14   3  123.17    7.35
   4 -14   3  140.10    5.64
  -4 -14  -3  136.87   10.80
   4  14   4   20.22    4.96
  -4 -14  -4   -3.47    8.77
   4  14   4    9.72    4.59
   4  14   5    1.78    4.60
   4  14   6    7.42    4.59
   4  14   7    3.93    4.37
  -4 -15   8    0.57    2.04
   4 -15  -8   -1.06    5.21
  -4  15   8    1.64    4.21
  -4  15   7    6.15    7.38
  -4 -15   7    3.92    2.81
  -4 -15   7    4.22    4.46
  -4  15   6   13.86    6.90
   4  15  -6    3.49    3.76
  -4 -15   6    9.23    4.40
  -4 -15   6    5.41    3.15
   4 -15  -6    8.26    5.73
  -4 -15   5   29.73    4.47
   4 -15  -5   28.47    6.75
  -4  15   5   37.05    6.48
   4  15  -5   18.84    4.50
   4 -15  -4   13.28    5.29
  -4  15   4    9.98    4.52
  -4 -15   4   21.71    3.40
   4 -15  -3   11.05    4.58
  -4 -15   3   11.50    2.74
  -4  15   3    9.06    3.01
  -4  15   2   51.85    2.71
   4 -15  -2   53.73    6.22
  -4 -15   2   43.31    4.71
   4 -15  -1  285.43    9.30
  -4 -15   1  352.06   10.85
   4  15  -1  432.48    9.86
   4  15   0   -0.42    2.75
  -4 -15   0    3.79    6.75
   4 -15   0   -3.96    4.41
   4  15   1    4.29    2.36
  -4  15  -1    1.59    2.32
   4 -15   1   18.12    2.54
  -4 -15  -1    7.24    8.84
   4 -15   2  119.38    4.85
   4 -15   2  123.36    4.13
  -4  15  -2  149.13    7.22
  -4 -15  -2  171.77   10.45
   4  15   2  129.23    6.61
  -4 -15  -3    1.69    6.46
   4 -15   3   -0.17    1.77
   4  15   3    1.83    3.82
   4  15   4    6.09    4.35
   4  15   4   -0.86    4.24
   4  15   5   72.15    7.92
   4  15   6    1.25    4.47
   4  15   7    0.54    4.29
  -4 -16   8   -1.49    4.38
  -4 -16   7    7.26    2.76
  -4 -16   7   19.43    5.04
   4  16  -6   50.27    6.64
  -4 -16   6   83.22    6.71
  -4  16   6   69.54    7.62
  -4 -16   6   31.78    4.75
   4 -16  -6   74.68    8.90
  -4 -16   5    1.77    2.88
   4 -16  -5    5.03    5.11
  -4  16   5    1.68    5.06
   4  16  -5    2.20    3.60
   4 -16  -4   20.29    5.63
  -4  16   4   28.72    4.01
  -4 -16   4   21.46    3.23
   4 -16  -3    5.81    4.49
  -4  16   3   -1.95    2.47
  -4  16   2   33.80    2.52
   4 -16  -2   28.10    5.41
  -4 -16   2   35.39    4.74
   4  16  -1   99.79    5.09
   4 -16  -1   58.73    4.74
  -4 -16   1   91.16    6.42
   4 -16   0  383.45    9.90
  -4 -16   0  500.25   14.88
   4  16   0  435.06   13.17
  -4  16  -1   68.65    4.49
   4  16   1   69.69    4.63
  -4 -16  -1   85.12   10.02
   4 -16   1   71.67    3.89
  -4  16  -2    6.98    3.56
   4 -16   2    5.64    2.00
   4 -16   2    3.25    1.87
   4  16   2    1.01    3.33
   4 -16   3    0.98    1.51
   4  16   3    0.33    3.64
   4 -16   4   24.21    3.13
  -4 -16  -4    6.53    7.91
   4  16   5    0.25    4.36
   4  16   6    6.02    4.90
   4  16   7    4.50    4.41
  -4 -17   7    0.34    2.05
   4 -17  -7    0.64    4.85
  -4 -17   7   -3.09    3.59
  -4  17   6   -0.82    5.12
   4  17  -6    1.43    3.36
  -4 -17   6   -0.98    3.17
  -4 -17   6    0.66    2.26
   4 -17  -6   -2.08    5.00
  -4 -17   5    3.49    2.87
   4 -17  -5    2.12    4.73
  -4  17   5   11.49    4.01
   4  17  -5    2.14    3.66
  -4  17   4   33.28    3.95
  -4 -17   4   46.25    4.03
   4 -17  -4   35.44    6.29
  -4  17   3   -0.77    2.42
  -4 -17   3   -1.27    3.75
   4 -17  -3    2.84    4.38
  -4 -17   2   35.48    5.04
   4 -17  -2   32.78    5.56
  -4  17   2   32.94    2.79
   4 -17  -1   34.31    4.11
  -4 -17   1   76.50    6.21
   4  17  -1   65.74    4.43
   4  17   0    1.81    3.01
  -4 -17   0    8.34    6.84
   4 -17   0    6.08    3.55
  -4  17  -1   -0.08    2.16
   4 -17   1    2.85    3.14
  -4 -17  -1   -3.13    8.01
   4  17   1   -0.30    2.28
   4 -17   2   45.27    3.40
  -4  17  -2   55.70    5.17
  -4 -17  -2   87.89    8.17
   4  17   2   41.28    4.25
   4 -17   2   47.62    3.15
   4  17   3   19.82    4.00
   4 -17   3   24.25    2.20
  -4 -17  -3   40.51    7.75
   4 -17   4    4.15    2.01
   4 -17   5    8.84    2.79
   4  17   5   11.18    5.46
   4  17   6   12.93    5.33
   4  17   7   -1.16    4.50
  -4 -18   7   -1.43    3.35
  -4 -18   7    0.96    1.73
   4 -18  -7    2.55    4.89
   4 -18  -6   18.86    6.05
  -4  18   6    8.47    4.64
  -4 -18   6    5.12    2.48
  -4 -18   6   14.93    3.60
   4 -18  -5    9.53    5.16
  -4 -18   5    9.16    2.83
  -4  18   5    7.47    3.42
  -4  18   4   85.97    5.14
   4 -18  -4   88.75    8.57
  -4 -18   4  106.81    5.71
   4 -18  -3    0.20    3.86
  -4  18   3    3.49    1.70
  -4 -18   3   -3.08    3.64
  -4  18   2   43.89    3.52
   4 -18  -2   45.12    6.07
  -4 -18   2   55.45    5.44
   4  18  -1    4.06    2.98
   4 -18  -1   -2.79    3.55
   4 -18   0   70.04    4.07
  -4 -18   0   89.57    8.55
   4  18   0   57.07    5.59
  -4  18  -1   13.28    2.73
   4 -18   1   16.96    3.46
  -4 -18  -1   19.64    8.44
   4  18   1    8.15    2.78
   4 -18   2   21.76    2.67
  -4  18  -2   28.56    4.19
   4  18   2   23.58    3.22
   4 -18   2   25.85    2.75
   4 -18   3    2.11    2.04
   4 -18   3    4.01    1.17
  -4 -18  -3   13.40    6.93
   4 -18   4    1.95    1.65
   4 -18   5   -2.19    2.19
   4  18   5    2.23    4.77
   4 -18   6   -1.27    2.54
   4  18   6    1.73    4.23
  -4 -19   7    0.14    2.64
  -4 -19   6    2.57    2.73
  -4 -19   6   -0.15    1.91
   4 -19  -6    2.64    4.79
  -4  19   5   -0.18    2.91
  -4 -19   5    4.11    2.59
   4 -19  -5    0.26    4.45
  -4  19   4   12.13    2.87
  -4 -19   4   17.48    3.67
   4 -19  -4    9.94    4.62
  -4 -19   3   -1.45    3.64
  -4  19   3    1.40    1.67
   4 -19  -3    3.06    3.99
  -4 -19   2    9.45    4.18
   4 -19  -2    2.92    4.03
  -4  19   2   -0.51    2.71
   4 -19  -1   -3.64    3.48
   4  19  -1    2.31    2.76
  -4 -19   1    5.35    5.36
  -4 -19   0    5.85    6.91
   4 -19   0   13.18    2.89
   4  19   0    1.88    3.38
  -4  19  -1    6.84    2.52
   4 -19   1   10.40    3.40
  -4 -19  -1    8.81    8.29
   4  19   1    3.72    2.54
   4 -19   2   67.61    4.21
  -4  19  -2   92.10    6.04
  -4 -19  -2  120.73    9.20
   4 -19   2   80.62    3.88
   4 -19   3    8.65    1.46
  -4 -19  -3    9.78    6.38
   4 -19   3    9.00    2.18
   4 -19   4    2.72    1.47
   4  19   5   -2.09    4.98
   4 -19   5    1.05    1.70
   4  19   6    0.93    4.58
   4 -19   6   -1.20    2.17
   4 -19   7   -0.50    2.13
   4 -20  -6    1.17    4.39
  -4 -20   6    1.91    2.38
   4 -20  -5    5.77    4.44
  -4 -20   5   13.88    3.02
  -4 -20   4   29.82    4.19
   4 -20  -4   26.11    5.50
  -4  20   4   18.24    2.90
   4 -20  -3    7.80    4.23
  -4 -20   3   13.03    4.17
  -4  20   3    8.64    2.16
  -4 -20   2   60.79    5.76
   4 -20  -2   43.46    6.02
   4 -20  -1   -3.31    3.38
   4  20  -1   -0.90    2.57
  -4 -20   1    2.89    5.70
  -4  20   0    0.44    2.45
  -4 -20   0   15.35    7.17
   4 -20   0    8.97    2.74
  -4  20  -1   -1.05    2.75
  -4 -20  -1    2.92    8.20
   4 -20   1    3.44    3.46
   4 -20   2   17.08    2.69
  -4 -20  -2   31.12    6.45
   4 -20   2    5.08    2.01
  -4  20  -2    8.38    3.53
   4 -20   3   27.69    2.90
   4 -20   3   19.26    1.91
  -4 -20  -3   24.51    6.90
   4 -20   4   17.02    2.37
  -4 -20  -4   12.87    7.38
   4 -20   5    0.73    1.40
   4  20   5    1.29    4.89
   4 -20   6   -0.60    1.60
   4  20   6   -0.33    4.51
  -4 -21   6    1.74    2.35
   4 -21  -6    1.16    4.38
  -4 -21   5   -3.34    3.44
   4 -21  -5   -0.52    4.07
  -4 -21   4    3.18    3.46
   4 -21  -4    6.69    4.11
  -4 -21   3    2.30    3.89
   4 -21  -3    2.46    3.75
   4 -21  -2   10.75    4.19
  -4 -21   2   29.15    4.93
   4 -21  -1   -0.45    3.40
  -4 -21   1   13.53    6.43
   4  21  -1    7.35    2.55
   4 -21   0   15.07    2.81
  -4 -21   0   38.66    7.89
  -4  21   0   11.73    2.78
  -4  21  -1   12.36    3.10
   4 -21   1   15.58    3.15
  -4 -21  -1   19.34    8.20
   4 -21   1   24.22    3.82
  -4  21  -2    9.50    3.67
   4 -21   2    6.24    3.01
   4 -21   2    3.44    1.79
  -4 -21  -3   -1.88    5.88
   4 -21   3    6.44    2.30
   4 -21   3    1.22    1.13
   4  21   5    4.96    5.31
   4 -21   5    2.26    1.33
   4 -22  -5    1.30    3.86
   4 -22  -4    3.01    3.82
  -4 -22   4    0.23    3.64
   4 -22  -3    0.21    3.46
  -4 -22   3    6.76    4.00
   4 -22  -2   26.59    4.92
  -4 -22   2   58.29    5.85
   4 -22  -1    3.63    3.23
  -4 -22   1    9.05    6.15
   4  22  -1    0.26    2.39
   4 -22   0   -0.91    2.55
   4 -22   0    2.15    2.36
  -4 -22   0    4.87    7.10
  -4  22   0   -0.80    2.13
   4 -22   1    9.05    2.63
  -4 -22  -1    3.57    8.15
   4 -22   1    7.90    3.50
  -4  22  -1    8.25    2.66
   4 -22   2   11.42    3.18
  -4 -22  -2   25.85    6.33
   4 -22   2    5.68    1.93
  -4 -22  -3   -4.88    6.29
   4 -22   3    3.45    2.24
  -4 -22  -4   -6.00    7.36
   4 -22   4    6.30    2.16
   4  22   5    5.43    5.24
   4 -23  -5   -1.04    3.66
  -4 -23   5   -3.92    3.39
   4 -23  -4    0.23    3.40
  -4 -23   4    2.23    3.70
   4 -23  -3   -0.41    3.33
  -4 -23   3    9.07    4.11
   4 -23  -2   13.41    3.96
  -4 -23   2   20.41    5.44
   4 -23  -1    1.19    2.82
  -4 -23   1    4.56    6.31
   4  23  -1    1.48    1.31
   4 -23   0    9.72    3.02
   4 -23   0    5.65    2.45
  -4 -23   0   26.28    7.83
  -4  23   0    5.94    2.34
   4 -23   1    2.75    2.00
  -4 -23  -1   -1.60    7.73
   4 -23   1   -0.91    3.37
   4 -23   2    5.96    3.14
   4 -23   2    1.30    1.47
  -4 -23  -2    7.73    5.41
  -4 -23  -3   -8.70    6.47
   4 -23   3    9.39    2.45
  -4 -24   4    4.12    3.63
   4 -24  -4   -0.70    3.16
  -4 -24   3    7.68    4.15
   4 -24  -3    0.62    3.18
   4 -24  -2    4.24    3.26
  -4 -24   2   12.64    5.78
   4 -24  -1    5.09    2.92
  -4 -24   1   16.55    6.35
   4  24   0   11.24    4.05
   4 -24   0   -1.48    2.54
   4 -24   0    1.55    2.06
  -4 -24   0   17.75    7.37
   4 -24   1   17.70    2.69
   4 -24   1    5.71    2.20
  -4 -24  -1   19.07    6.73
  -4 -24  -2   10.50    5.35
   4 -25  -3   -0.21    3.33
  -4 -25   3   12.26    4.29
   4 -25  -2    1.66    2.66
  -4 -25   2   16.16    5.93
   4 -25  -1    2.76    2.60
  -4 -25   1   11.74    6.41
   4 -25   0    4.46    2.46
  -4 -25   0    6.17    7.01
   4 -25   1    0.58    1.56
  -4 -25  -1   16.73    5.47
  -4 -25  -2    7.39    5.24
   4 -26  -3   -0.84    2.72
   4 -26  -2    0.37    2.59
  -4 -26   2    7.19    5.42
   4 -26  -1   -0.65    2.26
  -4 -26   1    1.62    6.11
   4 -26   0    8.17    2.58
  -4 -26   0   16.28    7.04
   4 -27  -2   -0.38    2.38
   4 -27  -1    3.29    2.25
  -5   0  10    1.73    3.90
  -5   0   9    1.84    4.11
   5   0  -8    3.42    4.78
  -5   0   8    6.49    4.53
  -5   0   7    1.96    6.13
   5   0  -7    0.22    4.68
  -5   0   7    0.75    4.12
  -5   0   6   33.48    5.37
  -5   0   6   30.27    7.09
   5   0  -6   30.90    6.00
   5   0  -5    1.07    4.15
  -5   0   5   -1.20    3.66
  -5   0   4  155.97    7.38
  -5   0   3   -0.15    2.58
  -5   0   3   -0.35    4.81
  -5   0   2 1060.40   25.06
  -5   0   1   -1.42    2.59
  -5   0   1   -0.20    1.49
   5   0   0  114.76    3.55
  -5   0   0  121.37    5.38
  -5   0   0  122.69    5.91
   5   0   0  119.43    5.50
  -5   0  -1    1.43    2.92
  -5   0  -1    6.37    4.12
   5   0   1   -2.12    3.25
   5   0   1    0.20    3.89
   5   0   2  383.29   10.77
   5   0   2  401.40   12.85
  -5   0  -2  382.73   12.40
   5   0   3   32.08    6.55
  -5   0  -3   -0.47    3.91
   5   0   4  107.94    9.13
  -5   0  -4   87.43    7.84
   5   0   5   12.13    7.50
  -5   0  -5    0.24    4.64
   5   0   6   28.97    7.85
  -5   0  -6   26.38    4.55
  -5   0  -6   24.68    6.51
  -5   0  -7   -1.10    3.39
  -5   0  -8    1.01    3.12
  -5   1  10   -1.01    4.20
  -5  -1   9   -0.44    3.89
   5  -1  -9    0.54    4.54
  -5   1   9    0.24    4.29
   5  -1  -8   20.20    6.07
  -5  -1   8   21.29    5.19
  -5   1   8   14.60    5.07
  -5  -1   7    1.90    5.55
  -5   1   7    3.10    6.88
   5  -1  -7    4.85    5.00
  -5  -1   7    7.88    4.33
  -5   1   7   11.87    4.77
  -5  -1   6    1.37    5.21
  -5   1   6    5.77    5.74
   5  -1  -6    1.87    4.56
  -5   1   6    1.00    3.98
  -5  -1   6    2.79    3.69
  -5   1   5   35.66    4.94
  -5  -1   5   40.20    4.96
   5  -1  -5   35.73    6.03
  -5  -1   4   98.67    5.90
  -5   1   4   94.54    6.19
  -5   1   4   86.94    8.50
   5  -1  -4   91.48    7.45
  -5  -1   3 1250.91   22.70
  -5   1   3 1263.72   29.19
  -5  -1   3 1349.06   30.42
  -5  -1   2    3.88    1.89
  -5  -1   2    1.90    5.07
  -5  -1   2    2.68    2.48
  -5   1   2    2.92    4.48
  -5  -1   1  149.36    4.14
  -5   1   1  153.98    3.67
  -5  -1   1  149.10    5.86
  -5   1   1  147.32    5.84
  -5   1   1  156.73    8.09
   5  -1   0  543.93    9.32
   5   1   0  560.00   10.04
  -5  -1   0  567.21   11.59
  -5   1   0  525.74   11.12
  -5  -1   0  554.20   10.82
  -5   1   0  572.96   12.91
   5  -1   0  586.68   12.99
  -5  -1   0  532.30   12.80
  -5   1  -1   67.09    4.94
  -5  -1  -1   70.39    4.67
   5  -1   1   72.23    5.00
  -5  -1  -1   81.97    5.88
  -5   1  -1   60.01    5.34
   5   1   1   68.07    4.80
   5   1   1   65.38    4.76
   5  -1   1   61.32    4.58
   5  -1   2  226.62    7.93
   5   1   2  230.04    8.32
  -5  -1  -2  217.27    9.13
  -5   1  -2  223.01    9.54
   5   1   2  243.89   10.31
   5  -1   2  212.60   10.22
  -5  -1  -2  209.41   10.23
   5  -1   3  663.08   15.77
   5   1   3  653.54   18.59
   5  -1   3  642.19   17.37
  -5   1  -3  682.71   19.44
  -5  -1  -3  629.13   18.18
   5  -1   4   16.06    6.80
  -5   1  -4    3.43    4.45
  -5  -1  -4    5.68    4.58
   5   1   5   34.45    8.08
   5  -1   5   15.40    7.32
  -5  -1  -5   13.31    5.65
  -5   1  -5   10.18    5.49
   5   1   6   48.89    8.27
   5  -1   6   23.42    7.65
  -5   1  -6   29.72    4.38
  -5  -1  -6   34.29    5.40
  -5  -1  -6   28.87    6.60
  -5   1  -6   30.68    7.12
  -5  -1  -7   -0.17    3.41
  -5   1  -7    1.31    3.12
  -5  -1  -8   -1.85    3.49
  -5   1  -8   -1.06    2.84
   5  -2 -10    3.75    4.82
  -5   2  10    2.34    4.02
  -5  -2   9    1.10    4.03
   5  -2  -9   -1.38    4.73
  -5   2   9    2.20    4.16
  -5   2   8   39.46    6.55
  -5  -2   8   40.19    5.79
  -5  -2   8   30.22    8.13
   5  -2  -8   38.21    6.91
  -5  -2   7   18.22    4.68
  -5  -2   7   22.17    7.06
   5  -2  -7   21.79    6.04
  -5   2   7   21.61    5.35
  -5  -2   6    3.01    5.92
   5  -2  -6    3.21    4.82
  -5   2   6    0.69    3.59
  -5  -2   6    2.80    3.67
  -5   2   5  215.16   10.01
  -5  -2   5  206.27    9.05
  -5  -2   5  220.43   13.01
   5  -2  -5  218.76   11.56
  -5   2   4   59.27    5.18
  -5  -2   4   54.15    4.55
  -5   2   4   52.57    7.14
   5  -2  -4   57.61    6.63
  -5  -2   3    0.80    2.35
  -5  -2   3    2.20    5.34
  -5   2   3    0.17    4.67
  -5  -2   2   63.55    3.86
  -5  -2   2   63.14    4.15
  -5  -2   2   64.04    2.77
  -5   2   2   65.44    6.36
  -5   2   1  703.62   10.80
   5   2  -1  661.27   13.54
  -5  -2   1  706.14   11.98
  -5   2   1  665.49   14.77
  -5  -2   1  690.48   14.31
  -5   2   1  678.82   17.25
  -5  -2   0   50.81    4.48
   5  -2   0   39.17    3.93
  -5   2   0   34.55    3.91
   5  -2   0   35.58    1.80
   5   2   0   36.61    2.68
  -5   2   0   37.31    4.26
  -5  -2   0   36.95    2.49
  -5  -2   0   38.66    4.34
  -5  -2  -1   52.23    4.03
  -5  -2  -1   52.66    6.75
   5  -2   1   54.46    4.52
   5   2   1   61.99    4.59
   5  -2   1   52.07    4.15
  -5  -2  -2   47.75    6.87
   5  -2   2   88.06    6.24
   5   2   2   68.52    7.41
  -5   2  -2   55.81    5.56
  -5  -2  -2   54.55    5.09
   5   2   2   61.36    4.86
   5  -2   2   61.02    4.65
  -5  -2  -3   34.32    5.08
  -5   2  -3   41.19    6.09
   5   2   3   37.85    4.78
   5  -2   3   37.60    4.61
   5  -2   3   38.75    6.59
   5   2   3   27.38    9.00
  -5  -2  -4    9.12    4.53
  -5   2  -4    9.24    5.01
   5  -2   4    5.57    6.39
   5   2   4    5.50    3.61
   5  -2   4   17.20    4.62
  -5   2  -5   32.15    6.62
  -5   2  -5   32.88    3.94
   5  -2   5   25.51    7.71
   5   2   5   76.57    8.98
  -5  -2  -5   33.34    6.43
   5   2   5   39.32    5.58
  -5   2  -6    4.39    5.44
  -5   2  -6    5.63    3.17
   5   2   6    4.34    4.26
   5  -2   6   -4.08    7.68
  -5  -2  -6    6.45    5.13
   5  -2   7   -7.55    8.06
  -5  -2  -7    2.05    3.68
  -5   2  -7    0.78    3.09
  -5  -2  -8    8.09    4.18
  -5   2  -8    5.17    2.97
   5  -3 -10   -1.19    4.48
  -5   3  10   -1.85    4.24
   5  -3  -9   -1.43    4.73
  -5   3   9   -0.25    4.33
  -5   3   8   -1.37    4.39
  -5  -3   8   -3.49    6.17
   5  -3  -8    0.53    5.18
  -5   3   7   18.20    5.18
   5  -3  -7   21.61    6.31
  -5  -3   7   19.62    4.57
  -5  -3   7   18.52    6.60
  -5  -3   6   96.00   10.01
   5  -3  -6   97.06    8.96
  -5   3   6   96.53    7.66
  -5  -3   6   90.28    6.78
  -5  -3   5   69.65    8.30
  -5   3   5   67.79    8.37
   5  -3  -5   59.51    7.29
  -5   3   5   68.72    6.40
  -5  -3   5   55.50    5.20
  -5  -3   4   18.00    3.32
  -5   3   4   18.35    5.67
   5  -3  -4   13.94    5.17
  -5   3   3   86.02    7.72
  -5  -3   3   79.79    4.11
  -5  -3   2    2.74    2.31
  -5   3   2    3.86    4.32
  -5  -3   2    3.28    2.29
   5   3  -1  102.31    4.87
  -5  -3   1  115.76    4.03
  -5   3   1  104.53    2.62
  -5   3   1  104.20    5.32
  -5  -3   1  117.15    5.23
   5   3  -1  124.96    5.55
  -5   3   1  118.76    6.89
  -5  -3   0  379.34    9.16
   5   3   0  396.91    8.17
   5  -3   0  347.93    5.97
  -5   3   0  358.73    7.67
  -5   3   0  389.73   10.64
   5  -3   1  801.54   16.26
  -5  -3  -1  813.86   18.69
   5  -3   1  748.87   14.45
   5   3   1  800.46   15.28
   5   3   1  783.25   15.52
  -5  -3  -1  793.54   15.95
   5  -3   2   62.44    5.51
  -5  -3  -2   39.84    6.74
   5   3   2   42.02    6.80
   5  -3   2   39.81    4.09
  -5  -3  -2   38.44    4.49
   5   3   2   41.29    4.44
  -5   3  -2   42.42    5.23
   5  -3   3   37.02    4.50
   5   3   3   31.17    4.68
  -5   3  -3   35.75    5.43
  -5  -3  -3   34.93    5.13
   5  -3   3   32.63    6.43
   5   3   3   49.47    9.10
   5  -3   4    8.41    4.26
  -5   3  -4    0.35    2.22
   5   3   4    3.58    3.73
  -5   3  -4    0.43    4.56
   5  -3   4   -4.98    7.03
  -5  -3  -4    2.18    4.13
   5   3   5   54.37    6.16
  -5   3  -5   49.50    7.73
   5  -3   5   66.04    6.35
   5  -3   5   36.37    8.01
   5   3   5   93.82    9.64
  -5   3  -5   51.19    4.15
  -5   3  -6   31.70    7.16
   5  -3   6   25.02    7.66
   5   3   6   66.69    8.83
   5   3   6   37.18    5.98
  -5   3  -6   34.50    3.96
  -5  -3  -7    0.80    4.02
  -5   3  -7    2.64    2.85
   5   3   7    3.34    4.50
  -5  -3  -8   -0.43    3.71
  -5   3  -8    2.03    2.61
   5  -3   9    6.08    4.08
  -5  -3  -9   -0.89    3.51
   5  -4 -10    4.93    5.14
  -5   4  10    2.17    4.58
   5  -4  -9    4.13    5.48
  -5   4   9    3.83    4.65
   5  -4  -8    3.93    5.40
  -5  -4   8   -0.67    5.24
  -5   4   8   -2.06    4.55
   5  -4  -7   -1.48    4.73
  -5  -4   7    1.82    5.33
  -5   4   7    0.62    4.08
  -5  -4   6  111.11   10.27
   5  -4  -6  110.25    9.46
  -5   4   6  100.39    7.81
  -5  -4   5   85.64    9.05
   5  -4  -5   78.99    7.83
  -5   4   5   86.91   10.02
  -5   4   5   79.60    6.66
   5   4  -5   80.56    6.33
  -5   4   4  121.86    9.59
   5   4  -4  134.75    6.74
  -5   4   3  176.62   10.09
   5   4  -3  177.79    6.33
  -5   4   2  106.15    7.48
   5  -4  -2  101.51    6.97
  -5  -4   2   99.11    4.52
  -5  -4   2  108.94    4.64
  -5  -4   1  157.57    6.00
   5   4  -1  162.86    5.96
  -5  -4   1  151.08    4.75
  -5   4   1  142.86    7.44
   5  -4  -1  147.12    7.11
  -5   4   1  148.79    2.91
   5   4   0   64.41    2.87
   5   4   0   56.72    4.07
   5  -4   0   56.09    1.62
  -5  -4   0   80.62    4.66
  -5   4   0   63.42    4.46
   5   4   1  400.18   10.09
   5  -4   1  401.17   10.59
  -5  -4  -1  396.04   13.14
   5  -4   1  394.46    9.08
  -5   4  -1  380.11    9.05
   5   4   2   15.86    3.56
  -5  -4  -2   24.33    6.44
   5  -4   2   21.51    4.94
   5  -4   2    8.17    3.25
  -5  -4  -3  162.37   11.12
   5  -4   3  167.05    9.53
   5   4   3  192.16   11.63
   5  -4   3  182.31    7.69
  -5   4  -3  172.63    9.95
   5   4   3  169.52    8.48
   5  -4   4  139.41    7.34
   5   4   4  112.67   11.91
   5  -4   4  118.67    9.76
  -5   4  -4  119.55    4.63
  -5   4  -4  131.56    9.89
   5   4   4  125.44    8.20
  -5   4  -5   65.96    4.10
   5   4   5   74.06    7.10
  -5   4  -5   62.84    8.35
   5  -4   5   82.06    6.52
   5  -4   5   49.35    8.43
   5   4   5   54.02   10.70
   5  -4   6   37.71    5.49
   5   4   6   27.98    5.57
  -5   4  -6   31.66    7.38
   5  -4   6   17.04    7.48
   5   4   6   50.49    8.69
  -5   4  -6   28.24    3.38
  -5  -4  -7   18.40    5.37
   5  -4   7   27.17    5.06
   5  -4   7    3.51    7.71
   5   4   7   15.83    5.12
  -5   4  -7   16.87    3.19
   5   4   8    3.20    4.00
   5  -4   8    5.08    4.15
  -5  -4  -8   -0.46    3.85
   5  -4   9    7.62    4.11
  -5  -4  -9    1.66    3.84
  -5   5  10   -0.83    4.17
   5  -5 -10    1.61    4.65
  -5   5   9    3.07    4.28
   5  -5  -9    6.21    5.43
  -5   5   8    1.17    4.27
  -5  -5   8    2.95    5.23
   5  -5  -8    1.39    5.21
   5  -5  -7   48.58    7.55
   5   5  -7   35.48    6.10
  -5   5   7   43.46    6.32
  -5  -5   7   44.58    7.90
  -5  -5   6   58.66    8.36
   5  -5  -6   54.59    7.31
   5   5  -6   53.86    6.39
  -5   5   6   57.17    6.63
   5   5  -5   27.80    4.81
  -5  -5   5   26.56    6.34
   5  -5  -5   25.71    5.98
   5   5  -4   71.09    5.30
  -5  -5   4   68.74    8.11
  -5   5   4   72.62    8.48
   5   5  -3   40.26    3.52
  -5   5   3   45.43    6.39
  -5  -5   3   42.03    3.34
  -5  -5   2   15.63    2.60
   5  -5  -2   14.51    4.40
  -5   5   2   13.36    4.70
  -5  -5   2   14.56    2.69
   5   5  -2   16.78    1.97
  -5  -5   1 1107.72   21.05
   5   5  -1 1258.74   21.43
  -5   5   1 1099.65   23.86
   5  -5  -1 1202.54   23.93
  -5  -5   1 1258.95   19.87
   5   5   0  616.86   13.16
  -5  -5   0  612.33   12.80
   5   5   0  608.79   11.41
  -5   5   0  603.57   13.77
   5   5   1  232.59    7.57
   5  -5   1  223.60    6.82
  -5  -5  -1  223.42   10.39
  -5   5  -1  228.50    6.28
   5  -5   1  234.98    8.15
  -5   5  -1  236.98    8.54
   5  -5   2   29.86    3.48
  -5  -5  -2   44.63    7.03
   5  -5   2   26.84    4.97
   5   5   2   25.05    3.85
   5   5   3   10.13    3.79
   5  -5   3    7.75    3.57
  -5  -5  -3    1.90    7.82
   5  -5   3   -1.35    6.15
  -5   5  -3   12.40    4.83
  -5   5  -4   10.38    4.70
   5   5   4   13.96    4.25
   5  -5   4   -5.72    7.58
   5  -5   4   12.36    4.15
  -5   5  -4   10.35    1.37
  -5   5  -5  136.84   11.07
   5   5   5  158.96    9.72
   5  -5   5  161.58    7.96
   5   5   5  124.61   13.10
   5  -5   5  117.78   10.24
  -5   5  -5  128.06    4.56
  -5   5  -6    1.56    5.20
   5   5   6    6.78    4.46
  -5   5  -6    3.37    2.04
   5  -5   6    7.87    4.14
   5   5   6   -8.68   10.34
   5  -5   7    6.21    4.02
   5   5   7    1.36    4.32
   5  -5   8    2.83    3.80
   5   5   8    0.49    4.16
  -5  -5  -8   -0.73    4.09
   5  -5   9    5.51    3.63
  -5  -5  -9    3.49    3.96
   5  -6 -10    3.96    4.75
  -5   6  10    0.56    4.04
   5  -6  -9    6.19    5.57
  -5   6   9    5.12    4.57
  -5  -6   8    3.16    5.37
   5  -6  -8    4.58    5.45
  -5   6   8    1.65    4.30
  -5  -6   7   11.74    5.72
   5  -6  -7   11.95    5.39
  -5   6   7   16.72    5.09
   5   6  -7    9.62    4.66
   5  -6  -6   13.70    5.52
  -5  -6   6    5.53    5.67
  -5   6   6   11.70    4.42
   5   6  -6   15.31    4.46
  -5  -6   5   22.87    6.39
   5  -6  -5   18.44    5.63
   5   6  -5   18.15    4.24
  -5  -6   4  288.11   13.95
   5   6  -4  293.45   10.22
  -5  -6   3   51.83    4.83
   5   6  -3   53.21    4.02
  -5  -6   3   51.43    3.25
  -5  -6   2   68.77    3.82
   5   6  -2   59.47    3.07
  -5   6   2   66.09    6.77
   5  -6  -2   59.32    5.72
  -5  -6   2   56.33    3.67
  -5  -6   1    7.30    2.41
   5   6  -1    9.47    2.59
   5  -6  -1    9.36    3.63
  -5   6   1   11.42    3.94
   5   6   0    3.34    2.90
  -5   6   0    2.80    2.88
   5   6   0    2.01    1.90
  -5   6   0    0.82    2.53
   5   6   1   93.04    5.05
  -5   6  -1   92.56    5.75
  -5  -6  -1  100.46    8.28
   5  -6   1  110.75    4.16
   5   6   2  142.19    7.15
   5  -6   2  150.74    6.48
   5  -6   2  137.33    7.35
  -5  -6  -2  169.66    9.64
   5   6   3    0.92    3.47
   5  -6   3   -4.53    3.89
  -5  -6  -3   -8.50    7.83
   5  -6   4  289.80    9.88
  -5   6  -4  263.53   13.61
   5   6   4  279.17   12.08
  -5   6  -5    0.27    5.32
   5   6   5   -0.75    3.92
   5  -6   5   -0.64    3.73
   5   6   6   -1.26    4.24
  -5   6  -6   -0.31    4.94
   5   6   6   -1.19    9.91
   5  -6   6    3.26    3.76
   5  -6   7    9.12    7.35
   5  -6   7   39.87    5.11
   5   6   7   36.09    6.38
  -5  -6  -8    1.28    4.43
   5  -6   8    2.72    3.56
   5   6   8    0.99    3.83
  -5  -6  -9   -1.07    3.84
   5  -6   9    2.56    3.33
  -5   7  10   -0.56    4.12
   5  -7  -9    0.32    4.93
  -5   7   9   -0.26    4.24
  -5   7   8    2.12    4.36
   5  -7  -8    2.39    5.46
  -5  -7   8    0.31    4.59
   5   7  -8    1.74    4.13
  -5  -7   7    2.57    5.19
   5  -7  -7    2.44    5.24
   5   7  -7    1.52    3.90
  -5   7   7    3.81    4.32
   5   7  -6    7.86    4.10
  -5   7   6    9.36    4.32
  -5  -7   6    6.28    5.30
   5  -7  -6    6.49    5.28
   5   7  -5   35.16    4.89
  -5  -7   5   31.82    6.69
   5   7  -4  245.77    9.40
  -5  -7   4  250.08    7.11
   5  -7  -3   10.94    4.72
   5   7  -3   10.82    2.65
  -5  -7   3    5.36    2.23
  -5  -7   3    9.04    3.27
  -5  -7   2  972.85   17.08
  -5   7   2  927.87   16.62
  -5  -7   2  888.99   16.57
   5  -7  -2  925.00   21.77
   5   7  -1  886.45   16.42
   5  -7  -1  801.43   18.90
  -5  -7   1  869.49   15.96
  -5   7   0    5.33    2.61
  -5  -7   0   21.20    4.03
   5   7   0    9.20    3.09
   5  -7   0    8.05    2.96
  -5   7  -1  129.56    6.39
   5   7   1  140.29    6.26
  -5  -7  -1  135.30    9.08
   5  -7   1  146.26    4.78
   5  -7   2  473.47   12.30
   5   7   2  468.31   13.29
  -5  -7  -2  459.69   14.94
   5  -7   3   23.98    3.43
   5   7   3   28.30    4.63
  -5  -7  -3   16.51    7.79
  -5   7  -4  117.73    9.35
   5   7   4  130.34    8.42
   5  -7   4  137.73    6.96
  -5   7  -5   22.10    6.30
   5   7   5   19.15    5.11
   5  -7   5   18.16    3.94
   5   7   6    5.57    4.41
   5  -7   6    3.94    3.51
   5   7   7    3.74    4.27
   5  -7   7    4.09    3.59
   5   7   8    0.25    4.00
  -5  -7  -8   -1.64    4.33
   5  -7   8   -0.39    3.31
  -5  -7  -9    0.56    3.93
   5  -7   9   -0.28    2.96
  -5   8   9    6.56    4.93
   5  -8  -9    5.90    5.47
  -5   8   8   -1.19    4.32
   5   8  -8    3.48    4.24
   5  -8  -8   -0.31    5.45
  -5  -8   8    0.58    4.31
  -5   8   7    1.23    9.34
  -5   8   7   31.84    5.85
   5   8  -7   23.07    5.29
   5  -8  -7   30.39    6.60
  -5  -8   7   25.30    6.28
   5   8  -6    9.97    4.12
  -5  -8   6    8.72    5.19
   5  -8  -6   12.16    5.29
  -5  -8   5    1.16    4.85
   5   8  -5    0.15    3.43
   5   8  -4    8.76    3.33
  -5   8   4   -6.36    7.22
  -5  -8   4    8.87    2.00
  -5  -8   3  206.60    5.85
   5   8  -3  202.74    7.29
  -5  -8   3  248.64    8.49
  -5   8   3  206.64    8.84
   5  -8  -3  221.31   10.93
  -5  -8   2   24.86    2.70
   5  -8  -2   17.68    4.49
  -5   8   2   11.00    3.74
   5   8  -1  353.98    9.01
   5  -8  -1  329.43   10.94
  -5  -8   1  358.68    9.04
   5   8  -1  276.23    9.68
  -5   8   0   63.57    4.45
   5   8   0   82.92    4.93
   5   8   0   74.80    4.10
  -5  -8   0   95.77    5.77
   5  -8   0   79.93    5.01
  -5   8  -1  791.14   17.25
   5   8   1  827.88   17.57
   5  -8   1  821.28   14.48
  -5  -8  -1  791.59   19.89
   5   8   1  826.63   16.74
   5   8   2    1.57    3.08
  -5   8  -2   11.49    4.84
   5   8   3    0.69    3.50
  -5  -8  -3   -0.41    7.73
   5  -8   3    0.77    2.65
  -5   8  -4    9.08    4.92
   5  -8   4   11.17    3.14
   5   8   4   11.04    4.24
   5  -8   5   -3.54    3.73
   5   8   5    0.38    4.13
  -5   8  -5    3.55    5.10
   5   8   6    1.31    4.30
   5  -8   6   -1.19    3.23
   5   8   7   19.42    5.34
   5  -8   7   19.53    3.93
   5   8   8   -0.51    3.92
  -5  -8  -8   -0.30    4.76
   5  -8   8   -1.25    3.16
  -5  -8  -9    0.30    4.20
   5  -8   9   -1.04    2.80
  -5   9   9    0.27    4.21
   5  -9  -9    0.34    5.19
  -5   9   8    3.38    4.42
   5   9  -8    1.00    3.84
  -5  -9   8    1.69    4.15
   5  -9  -8    2.19    5.32
  -5   9   7  -10.24    9.22
   5  -9  -7   11.80    5.91
  -5  -9   7    3.46    4.41
   5   9  -7    4.07    4.07
  -5   9   7    6.99    4.60
  -5  -9   6    0.99    4.56
   5  -9  -6   -0.26    5.32
   5   9  -6   -0.18    3.62
   5   9  -5    0.43    3.36
  -5  -9   5   -0.88    1.69
  -5  -9   5    0.44    4.31
   5   9  -4  267.36   10.02
  -5  -9   4  259.80    6.46
  -5  -9   4  377.69   12.39
  -5   9   4  298.59   12.14
   5  -9  -4  309.46   14.04
  -5  -9   3  238.86    8.00
   5  -9  -3  218.41   11.13
  -5   9   3  231.58    8.00
   5   9  -3  185.03    7.20
  -5   9   2  207.51    5.54
   5  -9  -2  199.76    9.75
  -5  -9   2  229.19    6.59
   5   9  -1  188.24    6.52
   5  -9  -1  171.26    8.22
  -5  -9   1  193.71    6.96
   5   9  -1  149.15    7.22
  -5   9   0   70.64    4.69
   5   9   0   91.69    5.37
   5  -9   0   82.93    5.18
  -5  -9   0  108.35    6.40
   5   9   0   83.92    4.42
  -5   9  -1    1.01    3.54
   5   9   1    3.31    3.34
  -5  -9  -1   13.59    7.35
   5  -9   1    2.74    1.03
  -5   9  -2  695.85   17.03
  -5  -9  -2  653.37   18.71
   5   9   2  681.29   16.14
   5   9   2  726.90   17.77
   5  -9   3   78.23    5.15
  -5  -9  -3   74.41    9.29
   5   9   3   73.28    7.99
   5   9   3   77.02    6.51
   5  -9   4   52.98    4.33
   5   9   4   59.94    8.89
  -5  -9  -4   37.48    9.39
  -5   9  -4   44.82    6.95
   5   9   4   54.22    6.36
   5   9   5   11.80    4.81
  -5   9  -5    7.56    5.15
   5  -9   5   15.69    3.28
   5   9   6    2.00    4.06
   5  -9   6   -1.49    3.35
   5   9   7   -0.73    4.30
   5  -9   7   -0.11    3.17
   5   9   8    2.33    4.14
  -5  -9  -8    5.86    5.95
   5  -9   8    3.22    3.02
  -5  -9  -9   -0.31    3.88
  -5  10   9   -1.06    4.22
   5 -10  -9    0.70    4.96
  -5  10   8    7.58    4.67
   5  10  -8    2.23    3.86
  -5 -10   8    3.76    4.34
   5 -10  -8    2.23    5.44
  -5  10   7   41.48    6.45
   5  10  -7   34.90    5.68
   5 -10  -7   52.09    8.36
  -5  10   7   45.23    9.23
  -5 -10   7   31.61    6.21
  -5 -10   6    6.95    1.82
   5  10  -6    8.55    3.88
  -5  10   6    7.75    7.04
  -5 -10   6    9.04    4.74
   5  10  -5   34.89    4.86
  -5 -10   5   29.31    2.29
  -5  10   5   42.19    7.67
  -5 -10   5   35.60    5.99
   5 -10  -4    3.55    4.92
   5  10  -4    1.91    2.89
  -5 -10   4   -1.36    4.05
  -5 -10   3   65.58    4.63
  -5  10   3   44.16    6.48
   5 -10  -3   57.78    6.75
  -5 -10   2  387.24    9.35
   5 -10  -2  320.07   12.55
  -5  10   2  326.31    6.55
   5  10  -1   16.75    3.14
   5 -10  -1   18.17    4.05
   5  10  -1   12.53    3.57
  -5 -10   1   20.93    4.06
   5  10   0    9.89    3.84
   5  10   0    1.56    2.16
   5 -10   0    0.64    2.78
  -5  10   0    1.03    2.51
  -5 -10   0    0.65    5.11
  -5  10  -1   17.00    3.60
   5 -10   1   21.41    1.11
   5  10   1   16.20    3.65
  -5 -10  -1   27.76    8.27
   5 -10   1   23.86    2.75
  -5  10  -2   91.55    6.64
  -5 -10  -2  136.69    9.29
   5  10   2   86.01    6.36
   5  10   2   85.37    6.29
  -5 -10  -3   68.51    9.32
   5  10   3   91.17    7.27
   5  10   3   67.38    6.34
   5  10   4  153.04    9.46
  -5 -10  -4  136.01   12.54
   5  10   4  146.92   10.20
   5 -10   4  152.48    6.74
  -5  10  -5    0.28    4.66
   5  10   5    2.62    4.14
   5  10   5    9.98    7.42
   5 -10   5   -0.28    2.42
   5  10   6    3.81    4.29
   5 -10   6    2.68    2.43
   5  10   7    0.99    4.12
   5 -10   7    0.55    2.75
   5  10   8   -0.53    4.02
   5 -10   8    0.11    3.01
  -5  11   9    1.07    4.04
   5 -11  -9    1.41    5.06
  -5  11   8    1.26    4.29
   5  11  -8    3.22    3.75
  -5 -11   8    0.26    3.66
   5 -11  -8   -0.66    5.48
   5  11  -7    6.47    4.15
  -5 -11   7    3.60    3.95
   5 -11  -7    5.22    5.70
  -5  11   7    3.48    4.16
  -5  11   7   -0.26    6.96
  -5 -11   7    2.99    1.52
   5  11  -6    3.47    3.38
  -5 -11   6    4.00    4.48
  -5  11   6   16.20    6.98
  -5 -11   6    1.93    1.38
  -5 -11   5    2.04    4.00
   5  11  -5    3.15    3.26
   5 -11  -5    3.72    4.91
   5 -11  -4   21.16    5.55
   5  11  -4   13.49    3.35
   5 -11  -3   35.52    5.98
  -5  11   3   38.80    5.56
   5 -11  -2  223.98   10.44
  -5  11   2  223.10    5.00
   5 -11  -1  344.89   12.03
   5  11  -1  329.86   11.51
   5  11  -1  407.17    9.85
   5  11   0  352.30   10.00
   5  11   0  427.34   11.40
  -5  11   0  312.28   10.03
  -5 -11   0  320.95   11.23
   5 -11   0  365.39   10.96
   5 -11   1  110.23    4.80
  -5  11  -1   90.12    5.62
  -5 -11  -1   99.96    9.87
   5 -11   1   84.31    2.38
   5  11   1   97.97    5.61
  -5  11  -2  221.84    9.27
   5  11   2  209.91    9.04
  -5 -11  -2  249.88   11.95
   5  11   3   35.36    5.44
   5  11   3   41.37    5.91
  -5 -11  -3   40.59    8.18
   5  11   4   24.16    5.26
  -5 -11  -4    8.02    8.36
   5  11   4   21.22    6.74
  -5  11  -5    5.48    5.04
   5  11   5    6.64    4.41
   5  11   5   14.00    6.95
   5 -11   5    4.72    2.62
   5  11   6   11.65    4.76
   5 -11   6    5.73    2.54
   5  11   7   -0.51    4.52
   5 -11   7    0.81    2.29
   5  11   8    0.81    3.78
  -5  12   9    2.20    4.19
   5 -12  -8    0.34    5.41
  -5  12   8    1.04    4.09
  -5  12   7    4.29    4.54
  -5  12   7   12.86    6.69
  -5 -12   7    3.28    3.73
   5  12  -7    3.28    3.49
   5  12  -6   -0.18    3.31
  -5 -12   6   -1.58    3.95
  -5  12   5  192.94    9.56
   5 -12  -5  184.95   12.15
   5  12  -5  121.81    7.99
   5 -12  -4   49.14    6.70
   5  12  -4   38.09    4.35
  -5  12   4   49.68    7.79
   5 -12  -3    8.95    4.40
  -5  12   3   16.67    4.51
   5 -12  -2   85.93    6.98
  -5  12   2   72.83    2.74
   5 -12  -1   37.53    4.70
   5  12  -1   39.55    3.85
   5  12  -1   33.90    4.71
  -5  12   0   -2.47    2.85
   5 -12   0   -1.10    2.78
   5  12   0    0.26    2.48
  -5  12  -1   19.21    3.80
   5 -12   1   34.64    3.20
   5 -12   1   31.88    1.91
   5  12   1   20.68    3.77
   5  12   2   11.43    4.49
   5 -12   2   11.32    1.84
  -5  12  -2   21.08    4.85
   5  12   3   19.96    5.05
   5  12   3   10.42    4.42
   5  12   4   56.37    6.29
   5  12   4   39.89    5.86
   5  12   5   47.36    6.46
   5  12   6   -0.94    4.10
   5 -12   6   -1.24    2.44
   5  12   7    1.80    4.27
   5 -12   7    0.89    2.20
   5  12   8    3.28    4.19
  -5  13   8    0.80    4.08
   5 -13  -8   -1.38    5.27
   5  13  -7    4.64    3.54
  -5 -13   7   -0.45    3.40
  -5 -13   6   16.71    4.84
   5  13  -6   21.55    4.63
   5  13  -5   14.39    3.77
  -5  13   5   12.18    7.44
   5 -13  -5   17.04    5.87
   5  13  -4    6.11    3.17
   5 -13  -4    4.68    5.02
  -5  13   4   16.74    5.97
   5 -13  -3   91.87    8.09
  -5  13   3  115.54    4.85
   5 -13  -2   29.13    5.15
  -5  13   2   32.48    1.77
   5  13  -1   44.65    5.22
   5  13  -1   58.07    4.30
   5 -13  -1   50.82    5.39
   5  13   0  530.41   13.46
  -5  13   0  476.76   12.88
   5 -13   0  476.93    8.98
   5 -13   0  535.05   13.88
  -5  13  -1   40.73    4.36
   5  13   1   61.04    4.45
   5 -13   1   56.04    2.33
   5 -13   1   53.65    3.94
  -5  13  -2    5.40    4.24
   5 -13   2    0.65    1.29
   5  13   2   -0.09    3.77
   5  13   3    6.34    4.07
   5  13   3   11.63    4.48
   5  13   4   31.19    5.38
   5  13   4   27.63    5.47
   5  13   5   39.45    6.23
   5  13   6   29.60    6.03
   5  13   7    1.04    4.13
   5 -13   7    1.18    2.17
   5 -14  -8    8.72    6.17
  -5  14   8    2.47    4.43
  -5 -14   7    4.90    3.29
  -5 -14   7    3.54    4.72
  -5  14   7   -2.28    8.56
   5  14  -7    2.25    3.44
   5 -14  -6    0.88    5.02
  -5 -14   6    0.41    3.31
  -5 -14   6    0.35    4.24
  -5  14   6   -1.79    7.60
   5  14  -6    1.95    3.27
   5 -14  -5    7.53    5.27
  -5 -14   5    6.61    3.64
  -5  14   5   10.50    6.45
   5  14  -5    4.57    3.35
  -5  14   4    9.62    4.81
   5 -14  -4    0.23    4.53
  -5  14   3   10.86    2.74
   5 -14  -3    6.43    4.29
  -5  14   2    9.96    1.48
   5 -14  -2    5.55    3.92
   5  14  -1   48.61    5.44
   5  14  -1   74.89    4.79
   5 -14  -1   52.53    5.47
   5  14   0   -0.52    2.70
   5 -14   0    0.54    2.63
   5 -14   0   -0.87    2.08
  -5  14   0    0.10    2.70
  -5  14  -1   85.51    5.48
   5 -14   1   83.62    3.14
   5  14   1   85.09    4.98
   5 -14   1   88.45    4.96
   5  14   2   28.34    4.30
   5 -14   2   33.56    1.91
   5 -14   2   31.55    1.71
  -5  14  -2   44.11    5.18
   5 -14   3   48.81    3.46
   5  14   3   48.17    5.59
   5  14   3   51.98    6.43
   5  14   4   17.23    5.39
   5  14   5    0.23    4.14
   5  14   6   -1.01    4.27
   5  14   7    2.41    4.22
  -5  15   8   -1.14    4.27
  -5 -15   8   -3.35    4.65
  -5  15   7    0.21    7.12
  -5 -15   7    0.61    2.72
  -5 -15   7   -2.18    4.60
   5  15  -7    5.28    3.75
  -5  15   6    6.10    6.64
   5  15  -6    1.81    3.41
   5 -15  -6    3.27    5.55
  -5 -15   6    0.16    3.65
  -5 -15   6    1.96    3.10
   5  15  -5   32.63    4.91
  -5 -15   5   49.80    4.93
  -5  15   5   43.14    6.31
   5 -15  -5   40.55    7.08
  -5  15   4   17.42    3.94
   5 -15  -4    2.78    4.62
  -5 -15   4    6.10    2.64
  -5  15   3   89.29    4.12
  -5 -15   3   84.99    5.52
   5 -15  -3   87.88    7.79
  -5  15   2    1.34    1.44
  -5 -15   2    3.21    3.99
   5 -15  -2    2.83    4.04
   5  15  -1   12.91    3.41
  -5 -15   1   32.21    5.21
   5  15  -1    7.90    3.84
   5 -15  -1    8.55    3.61
   5  15   0   63.73    5.21
  -5  15   0   59.22    4.77
  -5 -15   0   74.48    8.30
   5 -15   0   56.58    3.20
   5 -15   0   60.82    4.97
  -5  15  -1   13.84    3.26
   5  15   1   19.01    2.99
   5 -15   1   18.01    2.71
   5 -15   1   17.57    2.92
   5 -15   2    0.89    1.40
  -5  15  -2    3.30    3.76
   5 -15   3  105.72    4.30
   5  15   3  104.54    6.87
   5  15   4   19.39    5.48
   5  15   5    3.12    4.31
   5  15   6   14.87    5.44
   5  15   7   -0.84    4.16
  -5  16   7    3.92    6.38
   5 -16  -7    1.32    5.11
  -5 -16   7   -2.36    4.00
  -5  16   6    1.40    5.57
   5  16  -6   -1.26    3.12
  -5 -16   6    0.15    3.31
  -5 -16   6    0.95    2.69
   5 -16  -6    2.08    4.97
  -5 -16   5   30.22    4.18
   5 -16  -5   24.00    6.15
  -5  16   5   29.81    5.43
   5  16  -5   15.19    4.01
  -5  16   4   14.40    3.24
   5 -16  -4   11.21    5.11
  -5 -16   4   14.53    3.01
   5 -16  -3    1.00    3.96
  -5  16   2  148.27    5.03
  -5 -16   2  139.51    7.42
   5 -16  -2  124.77    8.45
  -5 -16   1   15.13    4.79
   5 -16  -1    3.23    3.32
   5  16  -1    4.15    3.05
   5  16   0   18.95    3.83
  -5  16   0   13.79    3.24
   5 -16   0   14.88    3.37
   5 -16   0   21.80    2.57
  -5 -16   0   29.48    7.52
   5 -16   1    4.28    2.39
  -5  16  -1    2.80    2.81
  -5 -16  -1    8.58    8.49
   5 -16   1   11.48    2.67
   5  16   1    5.78    2.57
   5 -16   2   19.84    2.18
   5  16   2   13.72    3.52
   5 -16   2   18.81    2.10
  -5  16  -2   24.66    4.50
  -5 -16  -3    4.29    6.81
   5 -16   3    1.01    1.30
  -5 -16  -4   -1.42    7.86
   5 -16   4   16.50    2.67
   5  16   4   22.79    5.79
   5  16   5    0.25    4.40
   5  16   6    5.95    4.67
   5  16   7   -0.87    4.09
   5 -17  -7   -0.65    5.36
  -5 -17   7   -1.69    3.48
  -5  17   6   12.61    5.26
  -5 -17   6   11.73    3.52
   5  17  -6    7.86    3.90
  -5 -17   6    4.38    2.81
   5 -17  -6    9.49    5.43
  -5 -17   5    7.64    2.91
   5 -17  -5    4.23    4.83
  -5  17   5   18.88    3.90
   5  17  -5    3.79    3.30
   5 -17  -4    0.23    4.26
  -5 -17   4    9.17    2.80
  -5  17   4    7.55    3.00
  -5 -17   3  179.71    7.82
  -5  17   3  168.93    5.17
   5 -17  -3  151.48   10.03
  -5 -17   2    3.04    4.26
  -5  17   2   -1.39    2.24
   5 -17  -2    2.40    3.56
   5 -17  -1   10.17    3.70
   5  17  -1    9.41    3.09
   5  17   0    0.14    3.24
  -5  17   0   -0.22    2.67
   5 -17   0    4.35    3.03
   5 -17   0    0.88    2.17
  -5  17  -1   15.46    3.40
  -5 -17  -1   19.31    8.57
   5  17   1   19.61    3.37
   5 -17   1   24.74    3.08
   5 -17   1   14.62    2.88
   5 -17   2   18.98    2.24
  -5  17  -2   20.05    4.31
   5  17   2   14.21    3.04
   5 -17   2   14.79    2.14
   5 -17   3   45.28    2.49
  -5 -17  -3   47.58    8.27
   5 -17   4    3.69    1.75
   5  17   4    3.51    4.58
   5 -17   5    0.09    2.25
   5  17   5    0.80    4.46
   5  17   6    3.40    4.62
   5 -18  -7    9.12    5.46
  -5 -18   7    3.95    3.22
   5  18  -6   -0.23    2.96
  -5 -18   6    1.93    2.79
   5 -18  -6   -0.30    4.76
  -5 -18   5   19.38    3.36
  -5  18   5   14.65    3.54
   5 -18  -5   14.57    5.35
   5  18  -5    9.75    3.70
  -5  18   4    1.79    2.48
   5 -18  -4    5.83    4.71
  -5  18   3   34.93    2.69
   5 -18  -3   29.96    5.59
  -5 -18   3   35.93    4.66
  -5 -18   2   27.75    4.86
   5 -18  -2   16.27    4.29
   5  18  -1   12.78    3.29
  -5 -18   1   33.20    5.78
   5 -18  -1   11.92    3.56
   5  18   0   -2.28    3.47
   5 -18   0    1.20    2.50
  -5  18   0   -1.00    2.69
   5 -18   0    0.68    2.18
  -5 -18   0    8.74    7.21
  -5  18  -1   13.19    3.25
   5  18   1   20.66    3.53
   5 -18   1   20.27    3.10
  -5 -18  -1   29.28    8.90
   5 -18   1   15.29    2.96
   5 -18   2   12.78    2.13
  -5  18  -2    8.98    3.89
  -5 -18  -3    3.30    6.41
   5  18   4    7.07    5.18
   5 -18   4    5.14    1.53
   5 -18   5    4.83    1.90
   5  18   5    7.82    5.40
   5 -18   6    0.75    2.09
   5  18   6    2.40    4.79
  -5 -19   6   13.41    3.19
   5 -19  -6    4.68    4.69
  -5 -19   5    9.88    2.84
   5 -19  -5    6.35    4.79
   5  19  -5    6.37    3.67
  -5  19   4   -0.87    2.52
  -5 -19   4   -2.12    3.51
   5 -19  -4    1.64    4.04
  -5  19   3   12.81    2.32
  -5 -19   3   14.39    4.29
   5 -19  -3    9.98    4.29
  -5 -19   2   12.97    4.51
   5 -19  -2    1.40    3.55
   5 -19  -1   34.59    4.76
  -5 -19   1   35.89    6.65
   5  19  -1   52.56    4.21
   5 -19   0   30.10    2.97
  -5 -19   0   55.76    8.19
   5 -19   0   37.97    4.31
   5  19   0   85.40    7.22
  -5  19   0   34.51    4.03
   5 -19   1   30.90    3.56
  -5  19  -1   29.56    3.99
   5 -19   1   30.58    3.40
  -5 -19  -1   46.49    9.31
   5 -19   2   25.90    2.60
  -5  19  -2   23.81    4.26
   5 -19   2   18.99    2.36
  -5 -19  -2   53.45    7.41
  -5 -19  -3    6.50    6.45
   5 -19   3   -0.58    1.74
   5  19   4    3.58    5.00
   5 -19   4    2.54    1.31
   5 -19   5   -0.13    1.39
   5  19   5   -2.80    5.36
   5 -19   6    7.89    2.14
   5  19   6   12.52    5.50
  -5 -20   6   17.09    3.38
   5 -20  -6   13.07    5.14
   5  20  -5   -1.18    3.22
   5 -20  -5    2.90    4.34
   5 -20  -4   15.20    4.91
  -5 -20   4   12.62    3.85
   5 -20  -3   -0.82    3.72
  -5 -20   3    3.80    4.04
   5 -20  -2    3.18    3.38
  -5 -20   2   17.72    4.70
   5  20  -1   22.57    3.39
  -5 -20   1   25.05    6.75
   5 -20  -1   15.13    3.75
   5 -20   0    4.24    2.69
  -5  20   0    2.62    2.25
   5 -20   0   -1.14    2.50
  -5 -20   0   10.52    7.18
   5  20   0   14.31    5.01
  -5  20  -1    6.19    2.84
   5 -20   1    1.63    2.93
  -5 -20  -1   11.73    8.40
   5 -20   1    5.84    2.39
   5 -20   2    8.15    2.63
  -5  20  -2    9.64    3.86
   5 -20   2    4.19    1.73
   5 -20   3   10.70    2.19
  -5 -20  -3   11.28    6.44
   5 -20   4    8.57    1.86
  -5 -20  -4   -1.77    7.34
   5 -20   5    1.26    1.17
   5  20   5    1.69    5.36
   5 -21  -5   -0.26    4.09
  -5 -21   4    2.49    3.61
   5 -21  -4    2.80    4.01
  -5 -21   3    2.95    3.95
   5 -21  -3   -0.20    3.57
   5 -21  -2    6.57    3.62
  -5 -21   2   23.81    4.98
   5  21  -1   69.66    4.36
  -5 -21   1   69.26    7.77
   5 -21  -1   40.73    5.00
  -5  21   0    0.83    2.16
  -5 -21   0    5.90    7.11
   5 -21   0    1.02    2.34
   5  21   0    7.54    4.37
   5 -21   1   12.28    2.62
  -5  21  -1   12.26    3.08
   5 -21   1   20.37    2.52
  -5 -21  -1   15.48    8.50
   5 -21   2    4.82    2.59
  -5  21  -2    2.29    3.41
   5 -21   2   -0.14    1.34
   5 -21   3    4.61    1.99
  -5 -21  -3   -8.97    6.74
   5 -21   4   -0.20    1.84
   5  21   4    2.86    5.14
   5  21   5    2.94    5.92
   5 -22  -5    1.82    3.86
  -5 -22   5   -3.79    3.59
   5 -22  -4    8.61    4.16
  -5 -22   4    5.74    4.03
   5 -22  -3    0.62    3.16
  -5 -22   3    7.70    4.20
  -5 -22   2   19.94    4.98
   5 -22  -2    1.79    2.91
   5  22  -1    0.25    1.78
   5 -22  -1   -0.31    2.66
  -5 -22   1    5.99    6.44
  -5  22   0    2.79    2.17
  -5 -22   0   16.47    7.58
   5 -22   0    3.11    2.36
   5  22   0   12.95    4.58
   5 -22   1    6.80    2.33
   5 -22   1   15.21    2.24
  -5 -22  -1    4.64    8.41
  -5  22  -1    7.32    2.85
   5 -22   2    6.30    2.80
   5 -22   2    0.49    1.30
  -5 -22  -2   14.71    6.05
  -5 -22  -3   -8.34    6.52
   5 -22   3    8.76    2.22
   5  22   4   15.42    6.75
   5  22   5    1.21    5.65
   5 -23  -5    4.65    3.89
  -5 -23   4   17.67    4.50
   5 -23  -4    7.69    3.94
  -5 -23   3    8.04    4.22
   5 -23  -3   -1.03    3.19
   5 -23  -2    7.40    3.37
  -5 -23   2    7.80    5.51
   5 -23  -1    6.07    3.04
  -5 -23   1   13.57    6.71
  -5  23   0   -0.36    1.89
  -5 -23   0    4.47    7.34
   5 -23   0    0.52    1.98
   5  23   0    1.76    3.56
   5 -23   1    2.11    1.67
  -5 -23  -1   -4.27    8.18
  -5 -23  -2   21.73    6.26
  -5 -23  -3   -6.04    6.42
   5 -24  -4    1.17    3.13
   5 -24  -3    2.27    3.12
  -5 -24   3   12.34    4.45
   5 -24  -2    2.00    2.93
  -5 -24   2    3.73    5.56
   5 -24  -1    1.26    2.48
  -5 -24   1   10.87    6.64
   5 -24   0   -0.80    1.83
  -5 -24   0    1.95    7.19
  -5 -24  -1   21.14    7.18
  -5 -24  -2    3.79    5.40
   5 -25  -3    2.27    3.03
   5 -25  -2    3.45    2.99
  -5 -25   2    5.37    5.58
   5 -25  -1    0.79    2.27
  -5 -25   1    7.31    6.52
   5 -25   0   -0.94    1.89
  -5 -25   0    3.69    7.09
   5 -26  -3   -0.62    2.62
   5 -26  -2    0.18    2.59
   5 -26  -1   -0.16    2.08
   5 -27  -2    2.21    2.46
  -6   0  10   -2.15    3.88
  -6   0   9    0.89    4.21
  -6   0   8   -0.20    3.99
  -6   0   7    0.36    3.81
  -6   0   7   -0.68    6.12
  -6   0   6    0.93    3.71
  -6   0   5    1.91    3.30
  -6   0   4    9.36    3.20
  -6   0   4    8.07    5.57
  -6   0   3    0.07    2.29
  -6   0   3    0.19    5.05
  -6   0   2 1739.87   26.66
  -6   0   2 1681.67   35.51
  -6   0   2 1618.74   29.49
  -6   0   1    1.84    2.67
  -6   0   1   -1.35    1.96
   6   0   0  499.84    9.03
  -6   0   0  451.82   10.91
  -6   0   0  486.15   12.56
   6   0   0  479.56   12.14
   6   0   1   -3.16    3.72
  -6   0  -1   -0.91    2.96
  -6   0  -1   10.03    4.52
   6   0   1   11.45    3.32
   6   0   2   37.32    4.63
   6   0   2   43.50    6.75
  -6   0  -2   36.57    5.01
  -6   0  -3    0.67    4.13
   6   0   3    7.43    4.54
   6   0   3   -8.84    9.50
   6   0   4  322.47   11.82
   6   0   4  321.30   13.63
  -6   0  -4  292.32   13.95
   6   0   5   24.29    7.35
  -6   0  -5    0.50    4.52
   6   0   6   57.11    8.09
  -6   0  -6   40.70    5.17
  -6   0  -6   42.76    7.63
  -6   0  -7   -0.62    3.29
  -6   0  -8    9.59    3.50
  -6   1  10    0.98    3.73
  -6  -1  10    1.66    3.75
  -6  -1   9    1.29    3.74
  -6   1   9    3.20    4.34
  -6   1   8    6.55    4.46
  -6  -1   8    7.04    4.22
  -6  -1   7   49.59    5.99
  -6   1   7   55.43    6.51
   6  -1  -7   48.95    7.25
  -6  -1   7   48.18    8.62
  -6   1   7   45.71    8.81
   6  -1  -6    1.28    4.34
  -6  -1   6    0.89    5.77
  -6   1   6    1.93    3.78
  -6  -1   6    3.56    3.79
  -6  -1   5  273.60   10.46
  -6   1   5  264.46   10.75
   6  -1  -5  270.82   12.83
  -6   1   4   32.91    4.23
  -6  -1   4   33.19    3.99
  -6  -1   4   29.09    6.73
  -6   1   4   29.19    6.43
  -6  -1   3    2.49    2.28
  -6  -1   3   -1.24    5.34
  -6   1   3    2.09    5.24
  -6   1   2   35.33    2.71
  -6  -1   2   37.25    2.77
  -6  -1   2   36.26    6.23
  -6   1   2   37.45    6.23
  -6  -1   2   34.94    2.49
  -6  -1   2   35.37    3.78
  -6   1   1  546.82   13.29
  -6  -1   1  568.97   13.52
   6   1  -1  529.68   11.95
  -6   1   1  589.93   16.70
  -6  -1   1  588.68   10.58
  -6   1   1  582.47   10.08
   6   1   0   20.16    2.13
   6  -1   0   18.05    1.66
   6  -1   0   15.07    3.53
  -6  -1   0   23.39    4.23
  -6  -1   0   17.65    4.57
  -6   1   0   19.01    4.57
  -6  -1   0   16.75    2.54
  -6   1   0   14.24    3.96
   6  -1   1 1317.40   23.83
   6   1   1 1292.51   23.61
  -6   1  -1 1230.80   23.95
  -6  -1  -1 1172.91   23.58
   6   1   1 1237.20   21.21
   6  -1   1 1243.64   20.67
  -6  -1  -1 1283.37   23.83
  -6   1  -1 1318.71   24.70
   6   1   2   30.08    4.57
  -6   1  -2   32.99    4.93
   6  -1   2   23.38    4.19
  -6  -1  -2   30.92    4.58
  -6  -1  -2   17.46    5.89
   6  -1   2   28.90    6.74
   6   1   2   32.34    6.38
  -6  -1  -3   13.61    4.32
  -6   1  -3   11.10    4.69
   6  -1   3   17.16    4.62
   6   1   3   28.69    5.19
   6  -1   3    2.50    9.24
   6   1   3   17.01    8.56
  -6  -1  -4   -2.62    4.73
  -6   1  -4    2.37    4.52
   6  -1   4   11.85    4.84
   6   1   5   28.52    7.86
   6  -1   5   23.01    7.05
  -6  -1  -5    0.25    4.74
  -6   1  -5    0.26    4.77
   6  -1   5    9.52    5.17
  -6   1  -6    7.20    5.12
  -6  -1  -6   12.95    5.63
  -6   1  -6   10.05    3.32
   6  -1   6   15.08    6.78
   6   1   6   29.18    7.41
  -6   1  -7   12.02    3.49
  -6  -1  -7   15.12    4.22
  -6  -1  -8   -1.61    3.42
   6  -1   8   11.70    5.00
   6  -1   9    7.21    4.33
  -6   2  10    2.30    3.92
   6  -2  -9   -0.84    4.50
  -6   2   9   -0.24    4.39
  -6  -2   9    1.48    3.67
  -6   2   8    0.44    4.09
  -6  -2   8    3.56    4.08
  -6  -2   8    5.65    6.23
   6  -2  -8   -0.52    4.48
  -6   2   7    3.06    4.28
  -6  -2   7    1.16    3.38
  -6   2   7   -0.39    6.31
  -6  -2   7    1.01    6.41
   6  -2  -7    3.86    4.97
  -6  -2   6   16.65    4.02
  -6   2   6   22.04    4.88
  -6  -2   6   18.70    6.72
   6  -2  -6   21.00    5.68
  -6   2   5   67.64    6.04
  -6  -2   5   70.86    5.60
  -6   2   5   63.94    8.39
   6  -2  -5   68.23    7.58
   6  -2  -4    2.20    4.40
  -6  -2   4    2.48    2.67
  -6   2   4    3.55    3.04
  -6   2   4    4.60    5.45
  -6   2   3   63.34    7.54
  -6  -2   3   75.36    8.07
  -6  -2   3   60.53    3.63
  -6  -2   2   81.59    3.71
  -6   2   2   82.73    3.62
  -6  -2   2   70.11    4.64
  -6   2   2   77.54    7.29
  -6  -2   2   74.06    2.61
  -6  -2   1  966.48   19.42
  -6   2   1  965.16   19.69
   6   2  -1  913.60   18.22
  -6  -2   1 1048.85   16.77
  -6   2   1 1019.28   15.63
  -6   2   1 1030.40   23.23
   6   2   0 1632.15   24.11
   6  -2   0 1461.39   22.30
  -6   2   0 1493.51   25.15
  -6  -2   0 1510.46   25.56
  -6  -2   0 1482.07   27.62
   6  -2   0 1643.91   28.17
  -6   2   0 1489.91   27.36
  -6  -2   0 1544.68   24.18
   6  -2   1  508.36   12.73
  -6  -2  -1  510.98   13.80
  -6   2  -1  500.82   12.99
   6  -2   1  484.86   10.11
   6   2   1  490.82   11.11
  -6  -2  -1  491.49   12.19
   6  -2   2   36.16    4.46
   6   2   2   40.04    5.07
  -6  -2  -2   40.08    6.50
   6   2   2   38.00    6.53
   6  -2   2   38.55    6.68
  -6  -2  -2   31.87    4.56
  -6   2  -2   39.23    5.10
   6   2   3  309.11   13.55
   6  -2   3  329.81   11.86
  -6  -2  -3  311.61   12.51
  -6   2  -3  299.98   13.16
   6   2   3  322.60   11.35
   6  -2   3  311.88   10.63
   6  -2   4  157.63    9.81
   6   2   4  116.22   12.36
  -6  -2  -4  115.70    8.87
  -6   2  -4  122.27    9.64
   6  -2   4  141.40    7.74
  -6  -2  -5   99.49    9.10
  -6   2  -5   95.43    9.52
   6  -2   5  116.80    7.61
   6   2   5   83.58   11.14
   6  -2   5  117.54    9.69
  -6   2  -5   94.36    6.00
  -6   2  -6    5.21    5.03
   6  -2   6    9.42    6.75
  -6  -2  -6    5.34    5.19
   6   2   6   31.44    7.70
   6  -2   6   18.21    5.15
  -6   2  -6    7.61    3.05
  -6  -2  -7   17.38    4.58
  -6   2  -7    9.30    3.10
   6  -2   7   23.72    5.32
   6  -2   8    6.29    4.42
  -6  -2  -8    0.19    3.45
   6  -2   9   -0.69    3.69
  -6   3  10    1.30    4.17
   6  -3 -10    1.51    4.56
  -6   3   9    8.81    4.77
   6  -3  -9    3.73    4.88
  -6   3   8   15.28    5.08
   6  -3  -8   21.14    6.24
  -6  -3   8   20.40    7.35
  -6   3   7   15.24    4.88
  -6  -3   7    7.39    3.74
   6  -3  -7   11.33    5.68
  -6  -3   7    9.58    6.20
  -6   3   6    0.17    4.04
   6  -3  -6   -1.82    4.85
  -6  -3   6    0.27    3.15
  -6  -3   6    0.60    5.71
  -6   3   5  117.88    7.63
  -6  -3   5  127.67    6.76
  -6   3   5  117.17   10.37
   6  -3  -5  130.61    9.65
  -6  -3   4   81.65    4.84
  -6   3   4   81.86    8.58
  -6  -3   3  485.49   12.40
  -6   3   3  485.69   17.27
  -6  -3   3  596.56   13.79
  -6  -3   3  504.62   18.17
  -6  -3   3  492.79   10.53
  -6   3   2  975.68   24.30
  -6  -3   2 1002.76   19.68
  -6   3   2 1081.44   17.60
  -6  -3   2 1084.27   18.32
  -6   3   1  180.36    7.08
  -6  -3   1  192.65    7.35
   6   3  -1  205.55    7.44
   6   3  -1  178.77    6.57
  -6   3   1  184.23    8.82
  -6  -3   1  200.78    5.70
  -6   3   1  185.42    4.29
  -6   3   0  104.27    6.25
  -6   3   0  109.73    4.54
  -6  -3   0  101.40    6.05
   6   3   0  108.21    4.08
   6  -3   0   92.50    2.64
   6   3   1    9.96    3.40
  -6  -3  -1    5.02    2.68
   6  -3   1    2.65    2.93
  -6  -3  -1    1.03    7.12
   6  -3   1    3.84    3.09
   6   3   2   -1.34    2.91
  -6   3  -2   -0.69    3.62
   6   3   2    7.06    4.19
   6  -3   2   -3.52    3.62
  -6  -3  -2    1.79    2.94
  -6  -3  -2    2.52    5.38
   6   3   2    2.85    5.86
   6  -3   2   -1.46    6.30
   6  -3   3   73.28    5.67
  -6   3  -3   69.12    7.24
  -6  -3  -3   67.65    6.17
   6   3   3   71.05    5.84
   6  -3   3  109.45    7.89
   6   3   3   83.46    9.49
   6  -3   4  128.05    7.47
   6  -3   4  142.42    9.62
   6   3   4  121.31   12.06
  -6   3  -4  120.66    9.68
  -6  -3  -4  108.76    8.51
   6   3   4  114.93    7.74
  -6   3  -5   17.92    3.06
   6   3   5   18.28    4.72
  -6   3  -5   19.12    6.09
   6  -3   5   28.54    5.20
   6  -3   5   24.41    6.99
   6   3   5   18.42   10.25
  -6   3  -6   47.89    4.27
   6  -3   6   61.49    6.15
  -6   3  -6   42.49    8.19
   6  -3   6   43.95    8.05
   6   3   6   28.66    9.73
   6  -3   7   10.53    4.53
  -6   3  -7    1.36    2.40
  -6  -3  -7    1.50    4.09
   6  -3   8    7.59    4.22
  -6  -3  -8    5.87    4.01
   6  -3   9    0.99    3.65
   6  -4 -10    1.86    4.54
  -6   4  10   -0.81    4.11
   6  -4  -9    1.79    4.91
  -6   4   9   -1.26    4.30
   6  -4  -8    0.28    4.98
  -6  -4   8    2.89    5.76
  -6   4   8   -0.68    4.24
   6  -4  -7    5.66    5.19
  -6  -4   7    8.29    6.00
  -6   4   7    9.87    4.68
   6  -4  -6    5.15    5.16
  -6  -4   6    7.80    5.91
  -6   4   6    6.47    4.01
  -6   4   5   33.31    7.03
  -6  -4   5   37.03    7.77
   6  -4  -5   34.68    6.29
  -6   4   5   34.81    5.10
  -6   4   4   53.46    7.31
  -6  -4   3   95.89    5.67
  -6  -4   3   86.54    4.95
  -6   4   3   78.17    7.86
  -6  -4   2   81.11    3.83
  -6   4   2   62.97    6.45
   6  -4  -2   69.52    6.26
  -6  -4   2   69.31    4.61
   6   4  -1   23.05    3.25
  -6   4   1   25.06    4.50
  -6   4   1   21.77    3.44
   6   4  -1   26.84    3.43
  -6  -4   1   34.02    4.20
  -6  -4   1   24.64    3.14
  -6   4   1   32.64    1.88
   6   4   0    0.52    3.41
  -6   4   0    5.00    3.13
   6  -4   0    3.79    0.98
   6   4   0    7.78    2.01
  -6   4   0   -1.61    2.97
  -6  -4   0    4.08    4.31
  -6   4  -1  156.00    6.20
   6  -4   1  161.31    7.18
  -6  -4  -1  150.18    9.76
   6  -4   1  152.65    5.21
   6   4   1  173.05    6.62
   6   4   1  160.97    6.11
   6  -4   2  644.81   14.98
   6  -4   2  613.62   15.40
  -6  -4  -2  596.53   17.86
   6   4   2  619.18   15.40
   6   4   2  622.95   15.39
   6   4   3   78.95    6.27
  -6   4  -3   84.05    7.70
  -6  -4  -3   77.06    9.10
   6   4   3   86.22    9.31
   6  -4   3  103.86    7.74
   6  -4   3   85.43    6.01
   6  -4   4    6.07    4.16
   6   4   4   15.48    9.53
   6   4   4    2.91    3.76
  -6   4  -4    2.29    4.93
   6  -4   4   10.76    6.66
  -6   4  -4    2.83    1.83
   6  -4   5    7.09    4.21
   6   4   5    2.85    3.99
   6   4   5   -2.22    9.44
  -6   4  -5    0.82    5.08
   6  -4   5    3.81    6.18
  -6   4  -5    3.49    2.17
   6  -4   6    4.13    4.38
   6   4   6   -0.81    3.99
   6   4   6  -10.97   10.02
  -6   4  -6   -1.29    5.20
   6  -4   6   -8.52    7.17
  -6   4  -6    0.22    2.04
   6  -4   7    3.29    4.11
   6   4   7    1.82    4.28
  -6   4  -7   -1.10    2.15
   6  -4   8    7.92    4.17
  -6  -4  -8    3.62    3.90
   6  -4   9    2.24    3.48
   6  -5 -10    4.52    4.83
  -6   5  10    4.37    4.46
   6  -5  -9   -0.31    4.90
  -6   5   9   -0.25    4.20
   6  -5  -8   -1.73    5.34
  -6  -5   8   -0.35    5.28
  -6   5   8    0.23    4.34
  -6  -5   7   11.10    6.34
   6  -5  -7   14.71    5.93
  -6   5   7   14.75    5.14
  -6  -5   6   39.79    7.87
  -6   5   6   37.75    5.76
   6  -5  -6   44.94    6.93
  -6   5   5    2.09    5.94
  -6  -5   5    3.45    5.47
  -6   5   4  146.76   10.50
  -6  -5   3  860.40   17.18
  -6  -5   3  691.98   14.81
  -6   5   3  690.07   21.10
   6  -5  -3  695.22   20.02
  -6  -5   2  336.84    7.95
  -6   5   2  314.26   12.52
   6  -5  -2  307.17   11.68
  -6  -5   2  314.24    8.92
   6   5  -1    4.41    2.84
  -6  -5   1   12.27    3.83
  -6   5   1    3.58    3.72
  -6  -5   1    1.80    2.69
   6   5  -1    1.16    2.70
  -6   5   1    7.47    1.85
   6   5   0   97.74    3.58
   6   5   0   88.37    5.13
   6   5   0  106.42    4.33
  -6  -5   0   96.56    6.34
  -6   5   0   98.31    5.67
  -6   5  -1   99.04    4.69
  -6   5  -1  101.95    6.37
   6   5   1   98.02    5.85
   6  -5   1  105.46    5.97
   6  -5   1  100.36    4.14
  -6  -5  -1   98.99    8.62
   6   5   1  124.62    5.91
   6   5   1  103.73    5.17
  -6   5  -2   28.18    2.22
   6   5   2   29.35    4.13
  -6  -5  -2   49.68    6.80
   6  -5   2   57.90    5.34
   6   5   2   52.12    5.48
   6  -5   2   32.48    3.99
   6  -5   3  252.63    9.39
   6   5   3  245.65   11.75
  -6  -5  -3  242.78   13.37
   6  -5   3  262.87   10.81
   6   5   3  240.74   10.21
  -6   5  -3  233.28   11.80
  -6   5  -4    3.94    4.54
   6   5   4    3.44    3.62
   6  -5   4    1.93    3.97
   6  -5   4    4.31    6.25
   6   5   4   12.21    9.42
   6   5   5    2.33    8.79
   6   5   5    5.50    3.92
  -6   5  -5    5.34    5.45
   6  -5   5   -1.43    6.68
   6  -5   5    7.58    4.01
  -6   5  -5    6.25    1.54
   6  -5   6    9.00    4.16
   6   5   6    4.71    4.32
   6  -5   6   -0.72    6.95
   6  -5   7    4.71    4.03
   6   5   7   -0.45    4.18
   6  -5   8    0.59    3.47
  -6  -5  -8    1.20    3.75
   6  -5   9    0.15    3.18
  -6   6  10   -1.40    4.39
   6  -6  -9    3.82    5.22
  -6   6   9   -2.31    4.44
   6  -6  -8    6.86    5.62
  -6  -6   8    6.78    5.56
  -6   6   8    7.52    4.74
  -6  -6   7    2.22    5.75
   6  -6  -7    3.46    5.04
  -6   6   7    3.12    4.15
   6  -6  -6   13.67    5.66
  -6  -6   6    8.17    5.89
  -6   6   6   11.52    4.55
   6   6  -6    9.38    3.89
   6   6  -5    1.53    3.14
  -6  -6   5    0.27    5.58
   6   6  -4  154.17    6.91
  -6  -6   4  130.94   10.05
  -6   6   4  141.84   11.23
  -6  -6   4  157.62    6.36
  -6  -6   3  178.21    7.08
   6   6  -3  151.94    5.43
  -6   6   3  143.76    9.65
   6  -6  -3  159.48    9.25
  -6  -6   3  149.55    5.94
  -6   6   2   50.38    5.92
   6  -6  -2   43.01    5.33
  -6  -6   2   50.16    4.11
  -6  -6   2   51.42    3.26
   6   6  -1  423.97   10.89
  -6   6   1  406.18   13.07
   6  -6  -1  391.68   12.29
  -6  -6   1  419.84   10.05
  -6   6   0   19.03    3.46
  -6   6   0   19.17    3.32
  -6  -6   0   18.40    4.76
   6   6   0   17.29    3.37
   6   6   0   22.65    2.35
  -6   6  -1  107.09    6.58
   6   6   1  116.46    6.52
   6  -6   1   99.81    3.93
  -6  -6  -1  112.04    9.17
  -6   6  -1  102.32    4.63
   6   6   1  110.68    5.44
   6  -6   2  363.48   10.81
   6   6   2  361.12   11.50
   6  -6   2  359.51   10.22
  -6  -6  -2  382.92   13.80
   6   6   2  344.79   11.05
   6  -6   3    2.80    2.97
   6   6   3    5.00    3.65
  -6   6  -3    5.74    4.48
  -6  -6  -3   -5.29    8.12
   6  -6   3    0.12    5.26
   6   6   3    6.40    7.22
   6  -6   4   -5.36    4.25
   6  -6   4   -6.16    6.66
   6   6   4   12.30    8.90
   6   6   4    1.30    3.63
  -6   6  -4    6.57    5.25
   6  -6   5    7.80    3.81
   6  -6   5    2.40    6.42
   6   6   5   16.18    8.75
   6   6   5    7.82    4.29
  -6   6  -5    6.24    5.18
   6   6   6    8.42    4.67
   6  -6   6   13.22    4.25
   6  -6   6   -1.89    6.94
   6  -6   7    1.09    3.61
   6   6   7    0.46    4.06
  -6  -6  -8    3.36    4.33
   6   6   8    5.51    4.29
   6  -6   8    0.72    3.44
  -6  -6  -9    0.79    3.58
   6  -6   9   -0.60    3.11
  -6   7  10   -0.28    3.90
   6  -7  -9   -1.33    5.00
  -6   7   9    1.57    4.17
   6  -7  -8   10.48    5.41
  -6   7   8   14.14    5.18
  -6   7   7    3.65    4.32
   6   7  -7    1.80    3.89
   6  -7  -7    6.33    5.53
  -6  -7   7    0.31    5.13
   6  -7  -6  105.48    9.71
  -6  -7   6  103.80   10.32
   6   7  -6   95.97    7.38
  -6   7   6   99.55    8.14
  -6  -7   5   -1.56    4.98
   6   7  -5    2.21    3.33
   6   7  -4  133.35    6.58
  -6  -7   4  128.79    5.36
  -6  -7   4  171.24    8.44
   6  -7  -4  130.53    9.43
  -6  -7   3    3.93    2.63
   6   7  -3    6.14    2.31
   6  -7  -3    6.95    4.17
  -6  -7   3    4.42    2.75
   6   7  -2   83.35    3.12
  -6  -7   2   87.23    4.00
  -6   7   2   68.50    4.02
   6  -7  -2   83.39    6.64
  -6   7   2   89.56    8.01
  -6  -7   2   89.12    5.00
   6  -7  -1   54.63    5.34
  -6   7   1   63.34    6.14
  -6  -7   1   54.62    4.41
   6   7  -1   59.66    4.22
   6   7   0  692.67   13.34
   6   7   0  722.59   15.40
  -6   7   0  619.05   15.25
  -6  -7   0  726.77   15.56
   6   7   1    3.62    2.60
   6  -7   1    6.02    2.45
  -6  -7  -1   10.09    7.74
  -6   7  -1    2.11    3.71
   6   7   1   14.11    4.45
   6   7   2   62.59    5.25
   6  -7   2   70.21    5.19
   6  -7   2   84.03    5.66
  -6  -7  -2  113.64    8.75
   6   7   3  154.86    8.44
   6  -7   3  165.68    7.38
   6  -7   3  154.17    8.90
  -6  -7  -3  165.99   11.86
  -6   7  -4   36.79    6.70
   6   7   4   42.77    5.83
   6  -7   4   30.18    6.49
   6   7   4   52.12    9.12
   6  -7   4   50.35    4.74
   6  -7   5   -3.21    3.98
   6   7   5    4.77    8.02
  -6   7  -5    3.45    5.23
   6   7   5    0.96    4.03
   6   7   6   27.39    5.65
   6  -7   6   11.51    6.35
   6  -7   6   29.58    4.58
   6   7   7    0.70    4.05
   6  -7   7    0.53    3.32
  -6  -7  -8   -0.29    4.53
   6   7   8    0.75    3.83
   6  -7   8   -0.28    3.31
  -6  -7  -9   -0.83    3.98
   6  -7   9   -0.72    3.09
  -6   8   9    2.65    4.43
   6  -8  -9   -0.33    5.21
   6   8  -8   -1.40    3.96
   6  -8  -8    0.62    5.24
  -6   8   8   -1.93    4.56
   6  -8  -7   22.27    6.61
  -6  -8   7   12.86    5.74
  -6   8   7   19.29    5.63
   6   8  -7   13.42    4.40
  -6  -8   6    5.27    5.37
   6   8  -6    5.84    3.89
  -6  -8   5    5.43    2.31
  -6  -8   5    6.02    5.06
   6   8  -5    6.72    3.46
  -6  -8   4    0.44    2.72
   6   8  -4    7.48    2.99
  -6  -8   4    6.19    3.91
   6  -8  -4    8.41    4.93
  -6  -8   3   10.20    2.90
  -6  -8   3    6.57    2.70
   6   8  -3    3.72    2.24
  -6   8   3   -4.83    5.10
   6  -8  -3    8.80    4.53
  -6  -8   2    5.26    2.34
   6  -8  -2   -0.58    3.88
  -6   8   2   -2.45    3.06
   6   8  -2    2.44    1.52
   6   8  -1  882.62   17.43
  -6  -8   1  868.56   17.34
   6  -8  -1  856.09   20.28
  -6   8   0    5.62    2.71
   6   8   0    6.85    3.40
   6   8   0    9.02    2.34
  -6  -8   0   11.20    5.30
   6   8   1   26.54    4.90
   6   8   1   13.20    3.06
  -6   8  -1   13.22    3.93
   6  -8   1   16.09    2.37
  -6  -8  -1   18.50    7.41
   6   8   2   12.67    3.65
  -6   8  -2   30.80    5.80
   6  -8   2   15.19    4.07
   6   8   3   -0.14    3.51
   6  -8   3   -7.99    5.82
  -6  -8  -3    4.20    7.33
   6  -8   3    1.66    2.91
   6   8   4   -1.02    3.78
  -6   8  -4    0.72    4.48
   6  -8   4    0.51    2.81
   6  -8   5  102.46    6.39
   6  -8   5   65.20    7.87
  -6   8  -5   87.54    9.62
   6   8   5   97.58    8.08
   6  -8   6   -2.53    3.84
   6   8   6    3.07    4.36
   6  -8   7   -2.54    3.53
   6   8   7   -1.67    4.17
   6  -8   8   -1.86    3.42
  -6  -8  -8    3.35    5.33
   6   8   8    0.76    3.86
  -6  -8  -9    0.88    3.66
   6  -9  -9   -2.37    5.32
  -6   9   9    2.15    4.37
  -6   9   8    0.24    4.18
   6  -9  -8   -0.32    5.14
   6   9  -8   -0.93    3.35
   6   9  -7   -1.01    3.66
  -6   9   7    0.89    4.25
   6  -9  -7   -1.18    5.45
  -6  -9   7   -1.70    4.82
  -6  -9   6   95.74    4.76
   6   9  -6   91.00    7.28
  -6   9   6   94.92   10.30
  -6  -9   6   74.85    8.69
   6   9  -5    2.02    3.06
  -6  -9   5    0.94    1.81
  -6  -9   5    1.20    4.54
  -6  -9   4  170.89    5.66
   6   9  -4  178.39    7.68
  -6  -9   4  216.05    9.07
  -6   9   4  197.07    9.95
   6  -9  -4  189.07   11.04
   6   9  -3    7.49    2.41
  -6  -9   3    8.07    2.63
   6  -9  -3    6.00    4.28
  -6   9   3   20.84    4.18
  -6  -9   2   14.70    3.12
  -6   9   2   29.36    2.08
   6  -9  -2   23.38    4.65
   6   9  -1   35.89    3.62
  -6  -9   1   36.82    4.70
   6  -9  -1   27.58    4.62
   6   9   0  680.40   14.94
  -6   9   0  568.94   14.67
  -6  -9   0  656.45   15.67
   6  -9   0  655.26   15.31
   6   9   1  125.73    6.28
  -6  -9  -1  126.54   10.11
   6  -9   1   96.19    2.94
  -6   9  -1  105.33    6.40
   6  -9   1  108.46    2.41
  -6   9  -2   91.80    7.22
   6  -9   2   70.19    5.35
  -6  -9  -2  125.13    8.88
   6   9   2   71.50    5.73
   6   9   3   18.24    4.36
  -6  -9  -3   18.49    7.83
   6  -9   3    4.68    5.33
   6  -9   3   16.20    3.42
   6   9   4    2.95    3.85
   6  -9   4    2.68    2.81
  -6   9  -4    3.94    4.61
   6  -9   5    3.33    2.83
  -6   9  -5   -1.17    4.54
   6   9   5    2.22    4.22
   6  -9   6   -4.97    6.55
   6  -9   6    9.80    3.26
   6   9   6   10.99    4.86
   6  -9   7   -3.47    3.72
   6   9   7    2.92    4.41
   6  -9   8   -2.33    3.30
   6   9   8   -3.12    4.09
  -6  -9  -9   -0.30    3.88
   6 -10  -9    3.49    5.53
  -6  10   9   -0.27    4.21
   6 -10  -8   -1.32    5.17
   6  10  -8   -0.70    3.51
  -6  10   8    1.77    4.50
  -6 -10   7   -1.37    2.03
  -6  10   7  -11.53    8.89
  -6  10   7    1.16    4.12
   6  10  -7    0.99    3.29
  -6 -10   7    1.65    4.40
   6  10  -6    1.51    3.51
  -6 -10   6    0.34    1.63
  -6 -10   6   -1.33    4.57
  -6 -10   5    2.76    4.40
  -6 -10   5    0.16    4.53
  -6 -10   5    0.71    1.88
   6  10  -5    0.68    2.97
  -6  10   5   -7.66    6.68
   6 -10  -5    0.72    4.77
  -6 -10   4   64.46    3.58
   6  10  -4   59.83    4.90
  -6 -10   4   74.80    5.54
  -6  10   4   73.15    6.65
   6 -10  -4   67.18    7.53
  -6 -10   3   28.36    3.33
   6 -10  -3   20.23    5.33
   6  10  -3   19.80    2.85
  -6  10   3   10.11    5.50
  -6  10   2   -1.12    1.00
   6 -10  -2    3.15    3.95
   6  10  -1  110.21    5.63
   6  10  -1   81.71    6.05
   6 -10  -1  103.51    6.74
  -6 -10   1  106.40    5.97
   6  10   0    4.66    3.72
   6  10   0    0.96    2.41
  -6  10   0   -0.84    2.79
  -6 -10   0   -0.65    5.78
   6 -10   0   -0.20    2.89
  -6  10  -1    3.97    3.55
   6  10   1    0.47    3.62
   6  10   1    8.69    3.22
  -6 -10  -1   15.93    8.35
  -6  10  -2   73.89    6.79
   6  10   2   63.09    5.57
   6 -10   2   47.15    4.64
  -6 -10  -2  116.21    9.30
   6  10   3   25.64    4.67
  -6 -10  -3   26.52    7.89
   6 -10   4   -1.49    2.91
   6  10   4    1.08    4.03
   6  10   5   46.68    6.43
   6 -10   5   49.54    4.57
   6  10   6    6.68    4.61
   6 -10   6    3.62    2.74
   6  10   7    2.50    4.44
   6 -10   7   -0.23    2.35
   6  10   8   -1.06    3.98
   6 -10   8    1.20    2.35
  -6  11   9    0.56    4.04
   6 -11  -9    0.36    5.25
   6  11  -8    1.88    3.22
  -6  11   8    4.70    4.55
   6 -11  -8    3.70    5.83
   6  11  -7    2.82    3.38
  -6 -11   7    2.20    1.49
  -6  11   7    0.48    4.12
  -6  11   7   -9.19    7.29
  -6 -11   7    2.41    4.14
   6  11  -6   13.67    4.07
  -6 -11   6   13.79    1.87
  -6  11   6   18.22    6.90
  -6 -11   6   13.64    5.04
  -6 -11   6   20.65    5.85
  -6 -11   5   11.15    4.39
   6  11  -5    5.62    3.25
  -6  11   5   23.95    5.92
   6 -11  -5   10.35    5.42
  -6 -11   4   97.30    5.93
   6  11  -4   71.01    5.32
  -6  11   4  111.64    6.76
   6 -11  -4   91.72    8.58
  -6  11   3   87.28    5.47
  -6 -11   3   83.80    4.66
   6 -11  -3   78.81    7.37
  -6  11   2  119.70    2.44
   6 -11  -2  136.23    8.41
  -6 -11   2  135.57    6.20
   6 -11  -1    9.63    3.90
   6  11  -1    8.87    3.45
  -6 -11   1   23.71    4.61
   6  11  -1    9.26    3.71
  -6  11   0  119.02    6.36
   6  11   0  169.21    7.51
  -6 -11   0  147.19    8.82
   6 -11   0  159.21    7.17
   6  11   0  141.86    6.52
   6  11   1  145.16    6.72
  -6 -11  -1  155.47   10.99
  -6  11  -1  129.54    6.98
  -6  11  -2   53.43    6.04
   6  11   2   48.36    5.33
   6  11   2   42.50    5.37
   6  11   3  170.75    9.41
  -6 -11  -3  148.92   11.65
   6  11   3  144.25    8.07
  -6 -11  -4   10.53    8.41
   6  11   4   25.82    5.21
   6  11   4   43.92    6.00
   6  11   5   -0.84    4.11
   6 -11   5   -0.11    2.58
   6  11   6   -0.24    4.28
   6 -11   6   -0.65    2.46
   6  11   7    5.87    4.60
   6 -11   7    4.51    2.53
   6  11   8   -0.27    3.73
  -6  12   9    1.71    4.45
   6 -12  -8    0.34    5.51
  -6  12   8   -0.27    4.33
   6  12  -8   -0.70    3.19
  -6  12   7    7.00    6.67
  -6 -12   7    5.87    4.30
   6  12  -7    0.61    3.14
  -6 -12   6    0.24    3.78
   6  12  -6   -0.69    3.06
   6 -12  -6   -0.57    5.03
  -6  12   6   12.47    5.86
   6  12  -5   13.40    3.67
   6 -12  -5   19.56    6.15
   6  12  -4   93.60    5.94
  -6  12   4  120.34    8.28
   6 -12  -4  129.97    9.65
  -6 -12   3    4.28    2.51
  -6  12   3   -1.29    3.53
   6 -12  -3    1.13    4.40
  -6  12   2   28.50    1.35
  -6 -12   2   22.75    4.01
   6 -12  -2   25.99    4.93
   6  12  -1   -5.11    3.69
   6  12  -1   -0.94    3.61
   6 -12  -1    1.32    3.38
   6  12   0   26.57    3.73
  -6  12   0   21.77    3.42
   6  12   0   35.14    4.88
  -6 -12   0   33.17    7.59
   6 -12   0   29.52    3.97
  -6  12  -1  293.85   10.29
   6  12   1  326.57    9.93
  -6 -12  -1  350.80   14.43
   6 -12   1  324.80    8.40
  -6  12  -2  249.40   10.22
   6  12   2  266.97   11.06
  -6 -12  -2  286.33   12.75
   6  12   2  236.94    9.22
   6 -12   2  231.87    5.61
   6  12   3   80.76    7.03
  -6 -12  -3   75.94    9.38
   6  12   3   63.76    6.10
  -6 -12  -4   -1.41    8.61
   6  12   4   15.04    4.78
   6  12   4   27.23    5.23
   6  12   5   22.05    5.42
   6  12   6    0.48    4.25
   6 -12   6   -1.54    2.68
   6  12   7    1.05    4.04
   6 -12   7    0.65    2.21
  -6  13   8    3.87    4.40
  -6  13   7   17.54    6.38
   6  13  -7    4.13    3.25
  -6 -13   7    4.13    3.82
   6  13  -6    0.35    2.99
  -6 -13   6   -0.23    3.79
   6 -13  -6    0.29    5.00
   6  13  -5   -0.29    2.80
   6 -13  -5    0.26    4.76
  -6  13   5   -3.57    6.88
   6  13  -4   30.76    3.93
  -6  13   4   50.11    5.78
   6 -13  -4   46.61    6.80
  -6  13   3   22.73    2.67
   6 -13  -3   12.34    5.04
   6 -13  -2  430.52   15.05
   6  13  -1   82.53    6.69
   6 -13  -1   90.10    6.61
   6  13  -1  106.67    5.90
   6  13   0   14.20    3.31
   6 -13   0   15.69    3.23
   6  13   0   28.43    5.00
  -6  13   0   12.94    3.14
  -6  13  -1    0.82    3.62
   6  13   1    9.25    2.81
  -6 -13  -1    6.76    8.77
   6 -13   1    5.88    2.27
   6  13   2    6.94    3.66
   6 -13   2   10.55    1.30
   6  13   2   17.39    4.31
  -6  13  -2   18.46    4.74
   6  13   3   13.85    4.59
   6  13   3   12.81    4.59
  -6 -13  -3   21.06    7.78
   6  13   4   64.95    7.07
  -6 -13  -4   46.80    9.60
   6  13   5   -0.91    4.17
   6  13   6    4.68    4.46
   6  13   7   -1.35    4.52
  -6  14   8    2.01    4.37
  -6  14   7   -1.07    8.04
   6 -14  -7   18.79    6.62
   6  14  -7   10.30    3.72
  -6  14   6    2.03    7.18
  -6 -14   6   -0.67    3.34
   6  14  -6    2.88    3.04
   6 -14  -6    5.54    5.57
   6  14  -5   -0.75    2.90
  -6  14   5    3.52    5.96
   6 -14  -5    0.78    4.96
  -6  14   4   23.74    4.69
   6 -14  -4   20.75    5.64
   6  14  -4   17.40    3.41
   6 -14  -3   64.72    7.21
  -6  14   3   62.94    3.22
   6 -14  -2   50.72    5.88
   6  14  -1   11.87    3.52
   6  14  -1    9.65    3.99
   6 -14  -1   12.45    3.91
   6  14   0   37.15    4.25
  -6  14   0   33.14    3.97
   6  14   0   60.39    5.69
   6 -14   0   39.34    4.38
   6  14   1   39.67    3.84
  -6  14  -1   30.20    4.29
   6 -14   1   38.73    3.45
  -6  14  -2   26.29    4.87
   6 -14   2   12.80    1.40
   6  14   2   14.76    3.70
   6 -14   3   50.08    3.23
   6  14   3   52.08    5.53
   6  14   3   69.73    7.14
   6  14   4   16.59    5.32
   6  14   5   -0.24    4.29
   6  14   6    7.70    4.65
   6  14   7   -0.28    4.34
  -6  15   8    1.81    4.53
  -6 -15   8   -1.99    4.34
  -6  15   7    7.58    7.03
   6 -15  -7    7.15    5.48
  -6 -15   7    3.36    3.96
   6  15  -7    5.16    3.21
  -6  15   6    9.83    6.27
   6  15  -6   -1.31    2.84
   6 -15  -6   -1.48    5.14
  -6 -15   6   -0.60    3.53
  -6 -15   6    1.94    3.26
  -6  15   5   57.80    6.11
   6  15  -5   45.16    5.25
   6 -15  -5   64.78    8.16
  -6  15   4   64.48    4.28
   6 -15  -4   52.14    7.01
   6  15  -4   44.20    4.74
   6 -15  -3   17.99    4.97
  -6  15   3   11.67    1.90
   6 -15  -2   66.86    6.57
   6 -15  -1   30.37    4.61
   6  15  -1   25.80    4.88
   6  15  -1   39.01    4.26
  -6  15   0   -0.43    2.57
   6  15   0    9.31    4.52
   6  15   0   -0.62    2.81
   6 -15   0    2.74    2.73
   6 -15   1   98.20    5.10
  -6  15  -1   89.89    6.00
   6  15   1   96.33    5.63
   6  15   2   -1.72    3.69
   6 -15   2    0.59    1.34
  -6  15  -2    6.69    3.93
   6  15   3   13.72    4.93
   6 -15   3    8.44    1.64
   6  15   4    2.24    4.53
   6  15   5    8.36    4.97
   6  15   6    4.28    4.39
   6  15   7    0.57    4.03
   6  16  -7    2.44    2.91
  -6 -16   7    0.53    3.58
   6 -16  -7   -1.30    5.11
   6  16  -6    0.58    2.77
   6 -16  -6    0.59    5.04
  -6 -16   6   -1.55    3.30
  -6  16   6    6.77    5.36
   6  16  -5    4.43    3.07
  -6 -16   5    4.60    2.93
  -6  16   5    5.99    4.40
   6 -16  -5    1.86    4.82
  -6 -16   4    9.66    2.95
  -6  16   4    5.63    2.72
   6 -16  -4    7.40    4.82
  -6 -16   3    6.50    3.76
  -6  16   3   14.31    1.71
   6 -16  -3   11.84    4.60
   6 -16  -2   66.47    6.52
   6  16  -1    0.35    3.44
   6 -16  -1    2.29    3.15
   6  16   0   66.66    5.81
   6  16   0  105.42    6.97
  -6  16   0   59.87    4.97
   6 -16   0   55.49    4.99
  -6  16  -1   -1.62    3.32
   6  16   1    0.21    2.32
   6 -16   1    4.78    1.01
   6 -16   1    1.76    2.22
  -6  16  -2   10.43    4.31
   6 -16   2    8.55    1.62
   6  16   3   -3.07    4.56
   6 -16   3    1.16    1.10
   6 -16   4    6.62    2.02
   6  16   4    9.83    5.16
   6  16   5    4.90    4.86
   6  16   6    3.36    4.49
   6 -17  -7    2.92    4.97
  -6 -17   7    3.03    3.39
   6  17  -6    6.63    3.34
  -6 -17   6   15.97    3.70
   6 -17  -6    9.51    5.32
   6  17  -5   51.78    5.68
  -6 -17   5   88.68    5.60
   6 -17  -5   77.63    8.61
  -6  17   5   72.94    5.00
  -6 -17   4   -5.35    3.90
  -6  17   4   -0.56    2.41
   6 -17  -4    3.96    4.44
  -6 -17   3    6.46    3.80
  -6  17   3    9.80    1.81
   6 -17  -3    6.83    4.31
  -6 -17   2   10.93    4.42
   6 -17  -2    0.17    3.44
   6  17  -1   54.13    4.74
  -6 -17   1   73.25    6.58
   6 -17  -1   33.55    4.70
   6  17   0   72.55    6.39
  -6  17   0   30.19    3.93
  -6 -17   0   57.48    8.18
   6 -17   0   35.98    4.34
   6  17   0   36.22    4.90
  -6  17  -1   46.54    4.70
   6 -17   1   43.31    1.78
  -6 -17  -1   65.18    9.94
   6 -17   1   55.14    4.08
  -6  17  -2    8.31    3.89
   6 -17   2   18.19    1.84
  -6 -17  -3    7.93    6.86
   6  17   3    0.73    4.77
   6 -17   3   -1.84    1.54
  -6 -17  -4    1.20    8.11
   6 -17   4   12.12    1.93
   6  17   4   17.87    5.78
   6 -17   5   -1.36    2.01
   6  17   5    1.92    4.47
   6  17   6    1.18    4.49
   6 -18  -7    3.55    4.65
   6  18  -6    1.27    2.57
  -6 -18   6    4.22    2.77
   6 -18  -6    2.37    4.52
  -6 -18   5    4.88    2.71
   6 -18  -5    0.26    4.49
   6  18  -5    1.47    2.57
   6 -18  -4    0.23    4.11
  -6 -18   4   -4.14    3.87
  -6  18   4   -0.68    2.36
  -6 -18   3   11.84    4.45
  -6  18   3    8.27    2.09
   6 -18  -3    5.43    3.83
   6 -18  -2   14.75    4.22
  -6 -18   2   23.08    5.01
   6 -18  -1   18.12    3.87
  -6 -18   1   17.34    6.26
   6  18  -1   24.09    3.78
  -6  18   0   28.91    3.90
   6  18   0   64.06    6.11
  -6 -18   0   53.83    8.30
   6 -18   0   32.43    4.06
   6 -18   1    5.62    2.27
  -6  18  -1    2.36    3.09
  -6 -18  -1    3.91    8.30
   6 -18   1    2.29    1.14
  -6  18  -2    6.52    3.97
   6 -18   2    4.97    2.07
  -6 -18  -3   19.53    7.10
   6  18   3   27.86    6.64
   6 -18   3   12.69    1.77
  -6 -18  -4   -9.08    8.13
   6 -18   4   11.67    1.60
   6  18   4   16.81    6.08
   6 -18   5    6.09    1.80
   6  18   5    9.41    5.23
   6 -18   6   -1.26    1.90
   6  18   6   -0.31    4.28
   6  19  -6   -0.67    2.65
  -6 -19   6    3.11    2.64
   6 -19  -6   -2.37    4.55
  -6 -19   5    4.37    3.43
   6 -19  -5   14.74    5.41
   6  19  -5    7.23    3.02
  -6 -19   4   -5.27    3.79
   6 -19  -4    0.47    3.83
   6 -19  -3   42.16    5.86
  -6 -19   3   60.62    5.99
   6 -19  -2    6.22    3.42
  -6 -19   2   21.88    4.79
   6 -19  -1   12.15    3.54
  -6 -19   1   22.88    6.59
   6  19  -1   24.74    3.63
  -6  19   0   34.25    4.14
   6  19   0   84.74    6.74
  -6 -19   0   64.82    8.80
   6 -19   0   39.29    4.36
  -6  19  -1    1.84    2.91
  -6 -19  -1   -0.59    8.28
   6 -19   1    2.90    2.02
  -6  19  -2    5.21    3.93
   6 -19   2    6.55    2.12
  -6 -19  -3    3.28    6.36
   6 -19   3    3.17    1.73
   6 -19   4    1.34    1.33
   6  19   4    2.43    4.80
   6 -19   5    3.91    1.41
   6  19   5    4.11    4.76
   6  19   6    1.33    4.48
  -6 -20   6    5.75    2.81
   6 -20  -6    1.47    3.94
   6  20  -5   -0.21    2.57
   6 -20  -5    2.88    4.36
   6 -20  -4   10.91    4.61
  -6 -20   4    4.47    3.72
   6 -20  -3    4.83    3.80
  -6 -20   3    7.05    4.19
   6 -20  -2    1.73    3.19
  -6 -20   2   14.63    4.77
   6  20  -1    1.72    2.37
   6 -20  -1    0.75    2.74
  -6 -20   1    7.36    6.42
  -6  20   0    2.08    2.38
  -6 -20   0   10.68    7.30
   6 -20   0    3.24    2.44
   6  20   0    6.08    4.23
   6 -20   1    9.19    2.31
   6 -20   1   -0.54    1.35
  -6 -20  -1   14.44    8.85
  -6  20  -1    7.07    2.94
  -6  20  -2   32.72    4.97
   6 -20   2   23.83    2.57
  -6 -20  -2   51.36    7.44
   6 -20   3    7.82    1.71
  -6 -20  -3   -3.35    6.43
   6  20   4    0.99    5.29
   6 -20   4   -2.15    1.65
   6  20   5    0.34    5.29
   6 -21  -5   -0.26    3.86
  -6 -21   5   -4.82    3.72
   6 -21  -4    1.39    3.67
  -6 -21   4    0.13    3.76
  -6 -21   3   32.13    5.11
   6 -21  -3   18.52    4.63
  -6 -21   2   22.50    5.12
   6 -21  -2    1.56    3.19
  -6  21   1    6.73    3.15
   6  21  -1   13.76    2.75
   6 -21  -1    9.34    3.22
  -6 -21   1   21.55    6.92
  -6  21   0   -0.99    2.20
   6 -21   0   -0.38    2.20
   6  21   0   -0.66    3.77
  -6 -21  -1   -9.03    8.80
   6 -21   1   -0.75    1.73
  -6  21  -1   -1.21    2.87
  -6  21  -2    5.12    3.68
   6 -21   2   -2.14    2.25
  -6 -21  -3    7.34    6.39
   6  21   4    0.36    5.50
   6  21   5   -2.97    5.09
   6 -22  -5    4.14    3.74
   6 -22  -4    4.38    3.78
  -6 -22   4    4.93    4.32
   6 -22  -3    1.21    3.11
  -6 -22   3   11.58    4.41
  -6 -22   2    4.50    5.19
   6 -22  -2   -1.75    2.99
  -6  22   1    4.59    2.91
   6  22  -1    7.33    2.24
   6 -22  -1    5.91    2.97
  -6 -22   1   16.69    6.85
  -6  22   0   -0.13    2.16
  -6 -22   0    5.11    7.50
   6 -22   0   -1.01    2.07
   6  22   0   -1.61    3.83
  -6 -22  -1   -6.01    8.49
   6 -22   1    1.60    1.53
  -6  22  -1    3.69    2.71
   6  22   1    9.80    5.96
  -6 -22  -2   37.39    7.10
  -6 -22  -3   -6.13    6.48
   6  22   4    8.86    7.07
   6 -23  -4   -0.69    3.28
   6 -23  -3    4.45    3.38
  -6 -23   3   19.50    4.72
   6 -23  -2    0.70    2.75
  -6 -23   2    8.13    5.77
   6 -23  -1    1.99    2.30
  -6  23   1    0.18    2.42
   6 -23   0    1.53    1.90
  -6  23   0   -0.39    2.23
   6  23   0    3.60    3.49
  -6 -23   0   11.65    7.65
   6  23   1    3.88    5.35
  -6 -23  -1   -6.53    8.61
  -6 -23  -2   14.98    6.13
   6  23   4    1.80    5.95
   6 -24  -4    0.92    3.08
   6 -24  -3   -0.81    2.96
  -6 -24   2    4.71    6.07
   6 -24  -2    0.18    2.51
  -6 -24   1   27.56    7.24
   6 -24  -1    9.18    2.98
  -6 -24   0   -3.30    7.44
   6 -24   0    0.64    1.62
   6  24   1    8.00    5.26
   6 -25  -3    0.41    2.75
   6 -25  -2    0.18    2.47
   6 -25  -1    0.15    2.03
   6 -26  -3   -0.61    2.52
   6 -26  -2   -0.18    2.25
  -7   0  10    0.23    3.63
  -7   0   9   -0.22    3.65
  -7   0   8   47.00    6.32
  -7   0   7   -0.37    5.97
  -7   0   7    1.91    3.85
  -7   0   6   12.74    4.15
  -7   0   5    0.57    5.98
  -7   0   5    1.21    3.07
  -7   0   4  264.74    9.08
  -7   0   4  258.28   14.39
  -7   0   3    0.66    5.09
  -7   0   3   -0.14    2.16
  -7   0   3   -2.38    2.93
  -7   0   2  892.21   14.86
  -7   0   2  819.05   18.52
  -7   0   2  823.56   23.49
  -7   0   1   -3.39    3.83
  -7   0   1    5.95    2.46
   7   0   0    3.28    1.50
  -7   0   0    5.63    4.12
  -7   0   0    0.82    2.37
  -7   0   0    5.85    4.94
   7   0   1    4.86    2.90
  -7   0  -1    1.35    3.08
   7   0   1    0.37    2.82
  -7   0  -2   86.43    6.71
   7   0   2   88.25    7.05
  -7   0  -2   67.47    7.20
   7   0   2   86.84    6.02
  -7   0  -3   -0.54    4.02
   7   0   3    7.94    8.27
   7   0   3    0.77    4.05
  -7   0  -4   74.65    7.94
   7   0   4   86.54   11.58
   7   0   4   92.18    7.22
   7   0   5  -12.38   10.07
  -7   0  -5   -1.85    4.80
   7   0   5    9.53    4.94
   7   0   6   26.01    7.53
   7   0   6   10.65    5.20
  -7   0  -6    5.30    5.63
   7   0   7    4.22    4.57
  -7   0  -7   -0.60    3.01
   7   0   8    5.96    4.54
  -7   1  10   -0.48    3.47
  -7  -1  10    1.14    3.58
  -7  -1   9    4.95    3.85
  -7   1   9    6.00    4.44
  -7   1   8    2.04    4.05
  -7  -1   8    0.19    3.67
  -7   1   7   12.37    6.74
  -7  -1   7   13.13    6.95
  -7  -1   7   18.00    4.55
  -7   1   7   18.26    4.80
  -7  -1   6   11.45    3.89
  -7   1   6   13.62    4.10
  -7   1   5    5.35    5.75
  -7  -1   5    5.17    3.16
  -7   1   5    5.19    3.47
  -7   1   4  143.81   10.86
  -7  -1   4  140.43   11.24
  -7   1   4  147.96    7.07
  -7  -1   4  142.95    6.42
  -7  -1   3    5.97    2.22
  -7  -1   3    2.28    2.68
  -7  -1   3    4.30    5.43
  -7   1   3    6.88    5.42
  -7   1   2  113.83    8.97
  -7   1   2   94.11    5.93
  -7  -1   2   92.27    5.55
  -7  -1   2  110.75    3.90
  -7   1   2  112.07    3.69
  -7  -1   1   82.18    5.49
  -7   1   1   84.57    5.60
   7   1  -1   85.07    4.62
  -7   1   1   86.90    7.26
  -7  -1   1   90.31    4.13
  -7   1   1   90.32    3.74
  -7   1   0    4.21    3.71
  -7  -1   0    8.68    4.25
   7   1   0    3.47    1.63
   7  -1   0    3.28    1.34
  -7  -1   0    2.08    2.17
   7  -1   0   -1.08    3.49
  -7   1   0    4.30    5.00
  -7  -1   0    7.17    4.78
   7   1   1  451.71   12.37
   7  -1   1  462.34   12.51
  -7   1  -1  431.03   12.74
  -7  -1  -1  429.32   12.44
   7   1   1  437.58   10.22
   7  -1   1  412.30    9.40
  -7   1  -1  466.67   13.08
  -7  -1  -1  465.18   12.45
  -7   1  -2   51.73    5.66
  -7  -1  -2   55.15    5.59
  -7  -1  -2   33.68    6.74
   7  -1   2   56.27    6.42
   7   1   2   56.47    6.52
   7  -1   2   47.96    4.96
   7   1   2   51.99    5.43
   7  -1   3    0.66    4.15
   7   1   3    6.33    4.48
   7   1   3    8.10    7.52
   7  -1   3    7.41    8.29
  -7  -1  -3    4.82    4.00
  -7   1  -3    2.42    4.18
   7  -1   4    5.28    4.67
   7   1   4   14.63    5.19
   7  -1   4   -4.20    9.79
   7   1   4    6.79    9.14
  -7   1  -4    1.84    4.70
  -7  -1  -4    6.00    4.70
   7  -1   5    7.00    4.59
   7   1   5    9.91    4.86
   7   1   5   -1.42    9.13
  -7  -1  -5   -0.52    4.96
  -7   1  -5   -2.16    4.89
  -7  -1  -6    0.30    4.80
  -7   1  -6    1.88    4.77
   7  -1   6   19.39    6.65
   7   1   6   -4.89    9.14
   7  -1   6    6.76    4.57
   7   1   6    8.51    5.21
  -7   1  -6   -0.25    2.84
   7  -1   7   21.28    5.07
   7   1   7   22.16    5.54
  -7   1  -7   11.33    3.30
  -7  -1  -7   13.28    4.03
   7  -1   8    2.07    4.22
   7   1   8    5.57    4.65
  -7   2  10    2.73    3.88
  -7   2   9    2.32    4.19
  -7  -2   9    3.25    3.81
  -7   2   8    0.43    4.15
  -7  -2   8    1.43    3.56
  -7  -2   7   27.66    7.79
  -7  -2   7   38.31    5.25
  -7   2   7   42.33    6.08
  -7  -2   6   45.45    8.57
  -7  -2   6   44.14    5.00
  -7   2   6   52.91    5.95
  -7   2   5   42.19    7.65
  -7   2   5   43.89    5.13
  -7  -2   5   45.55    4.55
  -7   2   4  308.65   15.37
  -7  -2   4  370.56   16.88
  -7  -2   4  310.22    9.30
  -7  -2   3    5.20    3.09
  -7  -2   3    5.69    1.94
  -7  -2   3    5.00    2.81
  -7  -2   3   11.47    5.41
  -7   2   3    7.95    5.30
  -7   2   2  250.35   12.04
  -7   2   2  225.07    8.94
  -7  -2   2  243.84    8.55
  -7  -2   2  258.31    6.39
  -7   2   2  259.87    5.81
  -7   2   1  112.25    6.11
  -7  -2   1  112.14    6.24
   7   2  -1   97.82    5.09
  -7   2   1  113.02    8.12
  -7  -2   1  115.09    4.84
  -7   2   1  116.53    3.98
   7   2   0   20.14    2.28
   7  -2   0   18.35    1.65
  -7  -2   0   32.78    5.21
  -7   2   0    6.10    5.07
  -7  -2   0   19.58    5.18
  -7   2   0   15.12    4.05
  -7  -2   0   18.15    2.47
   7  -2   1   49.20    4.56
  -7   2  -1   39.13    5.25
  -7  -2  -1   78.10    6.41
   7   2   1   51.57    4.28
   7  -2   1   53.17    3.50
  -7  -2  -1   45.33    4.17
   7  -2   2  255.30    9.72
   7   2   2  268.74    9.96
  -7  -2  -2  271.49   12.23
   7  -2   2  246.99    9.42
   7   2   2  249.24    9.47
  -7  -2  -2  262.13   10.38
  -7   2  -2  277.79   11.46
   7   2   3  103.11    9.07
   7  -2   3   90.97    9.76
  -7  -2  -3   84.19    7.23
  -7   2  -3   91.95    8.09
   7   2   3  103.52    7.08
   7  -2   3   93.74    6.53
  -7  -2  -4   40.77    6.52
  -7   2  -4   41.38    6.77
   7   2   4   57.38    6.65
   7  -2   4   44.67    5.66
   7  -2   4   30.09    9.23
   7   2   4   43.44    9.93
   7  -2   5    6.44    4.26
   7   2   5   13.24    5.26
  -7   2  -5    4.49    5.20
  -7  -2  -5    5.75    4.77
   7   2   5    0.20    8.88
   7  -2   6   10.95    4.61
  -7  -2  -6    2.94    4.95
   7  -2   6   16.54    6.51
  -7   2  -6    6.32    3.03
   7   2   6   11.49    9.02
   7  -2   7    6.81    4.60
  -7  -2  -7    2.24    3.53
  -7   2  -7    0.46    2.53
   7  -2   8    2.67    4.02
  -7   3  10    3.84    3.96
  -7   3   9    0.48    4.13
   7  -3  -8    7.38    5.24
  -7   3   8    3.24    4.26
  -7   3   7    5.62    4.30
  -7  -3   7    4.75    3.50
  -7  -3   7    3.26    6.26
   7  -3  -7    7.77    5.25
  -7   3   6   37.07    5.32
  -7  -3   6   35.10    4.54
   7  -3  -6   33.24    6.49
  -7  -3   6   36.72    8.12
  -7   3   6   29.53    7.67
  -7   3   5   15.12    4.23
   7  -3  -5    9.18    5.06
  -7  -3   5   13.93    3.29
  -7   3   5   11.56    5.96
  -7   3   4   57.93    8.02
  -7  -3   4   71.98    9.21
  -7  -3   4   70.93    4.31
  -7   3   3   21.20    5.75
  -7  -3   3   16.63    3.27
  -7  -3   3   17.82    5.75
  -7  -3   3   19.32    3.11
  -7  -3   2  133.97    4.58
  -7   3   2  136.72    3.79
  -7   3   2  132.06    8.86
  -7  -3   2  120.01    6.34
  -7   3   1    5.46    2.79
   7   3  -1    4.43    3.07
  -7  -3   1   11.14    3.92
  -7  -3   1   10.47    3.03
  -7   3   1    5.70    4.18
  -7   3   1   19.32    2.39
   7   3  -1    4.01    2.62
  -7  -3   0    6.19    5.06
   7   3   0    2.37    1.79
   7  -3   0    0.66    1.16
  -7   3   0    0.73    3.47
   7  -3   1   22.04    3.86
   7  -3   1   26.71    2.78
  -7  -3  -1   12.48    7.77
   7   3   1   26.73    3.75
  -7  -3  -1   22.14    3.31
   7  -3   2  164.76    7.47
   7  -3   2  146.77    7.80
  -7  -3  -2  157.01    9.78
   7   3   2  177.54    7.65
  -7  -3  -2  148.04    7.75
  -7   3  -2  157.13    8.86
   7  -3   3   59.95    5.73
   7   3   3   70.93    6.46
   7   3   3   69.57    8.64
   7  -3   3   56.39    9.19
  -7   3  -3   59.82    6.92
  -7  -3  -3   55.64    5.94
  -7   3  -4   62.05    7.88
  -7  -3  -4   72.18    7.42
   7   3   4   79.10   10.20
   7  -3   4  102.58    8.30
   7   3   4   91.88    7.45
   7  -3   4   74.37    6.46
   7  -3   5    9.88    4.49
  -7   3  -5    8.15    2.53
  -7   3  -5    9.13    5.58
   7  -3   5   32.81    6.86
   7   3   5   15.44    9.11
  -7   3  -6   -0.36    2.33
   7  -3   6    3.15    4.33
   7  -3   6   10.02    6.24
   7  -3   7    9.25    4.30
  -7  -3  -8   -1.24    3.43
   7  -3   8    0.33    3.81
  -7   4  10    3.44    4.15
   7  -4  -9    2.39    4.83
  -7   4   9    4.20    4.28
   7  -4  -8    8.72    5.71
  -7   4   8    6.47    4.48
  -7   4   7   23.70    5.26
   7  -4  -7   16.38    5.75
  -7  -4   7   16.56    6.74
  -7  -4   6   78.54   10.26
   7  -4  -6   73.46    8.26
  -7   4   6   65.58    9.19
  -7   4   6   70.55    6.78
  -7   4   5   70.27    8.67
  -7   4   5   67.57    6.32
  -7  -4   4    8.40    3.07
  -7   4   4    7.56    5.36
  -7  -4   3    7.52    2.79
  -7   4   3    5.40    4.81
  -7  -4   3    7.92    2.78
  -7  -4   2  120.63    4.44
  -7   4   2  119.45    3.32
  -7  -4   2  100.97    5.72
  -7   4   2  119.74    8.39
  -7   4   1  441.39   14.16
   7   4  -1  391.40   11.06
   7   4  -1  498.55   12.79
  -7   4   1  411.12   12.07
  -7  -4   1  420.79   12.07
  -7   4   1  445.46    8.39
  -7  -4   1  456.75   10.41
   7  -4   0  541.01    9.76
   7   4   0  638.23   12.24
  -7   4   0  607.59   12.37
  -7  -4   0  611.99   14.18
  -7   4   0  609.05   15.63
   7   4   0  641.70   14.54
  -7   4  -1   91.32    5.44
  -7  -4  -1   88.00    9.23
   7  -4   1   86.06    3.52
   7   4   1   96.34    5.40
   7  -4   1   94.45    5.98
  -7   4  -2    6.83    4.22
  -7  -4  -2   15.74    6.32
   7  -4   2   12.13    5.74
   7   4   2   27.98    5.11
   7  -4   2    6.32    2.94
  -7   4  -3   76.30    7.54
   7   4   3   80.13    6.21
   7   4   3   99.97    7.32
   7  -4   3   84.56    6.23
   7   4   3   91.66    8.82
  -7  -4  -3   64.50    9.03
   7  -4   3   68.36    9.33
  -7   4  -4   22.28    5.94
   7  -4   4   61.19    7.39
   7   4   4   35.18    8.91
   7  -4   4   20.96    4.52
   7   4   4   27.17    4.95
   7  -4   5   63.72    6.09
   7   4   5   74.17   10.02
   7  -4   5   79.80    7.92
  -7   4  -5   57.54    3.57
  -7   4  -5   56.98    8.21
   7  -4   6    8.16    4.18
  -7   4  -6    3.60    2.00
   7  -4   6   12.59    6.14
   7  -4   7    2.12    3.86
  -7  -4  -8    2.22    3.62
   7  -4   8    2.87    3.91
  -7   5  10   -1.90    4.09
   7  -5  -9   -0.31    5.04
  -7   5   9   -0.50    4.11
   7  -5  -8    8.18    5.56
  -7   5   8    5.98    4.78
  -7   5   7    1.43    4.19
   7  -5  -7   -3.78    5.28
  -7  -5   7   -1.05    5.63
  -7   5   6    6.81    4.14
   7  -5  -6   10.72    5.56
  -7  -5   6    1.27    5.39
  -7  -5   5  119.25   10.99
  -7   5   5  114.33   10.57
  -7  -5   4   48.65    4.30
  -7   5   4   47.67    7.17
  -7  -5   4   59.01    5.44
  -7   5   3    6.41    4.97
  -7  -5   3    6.94    2.63
  -7  -5   3    9.41    2.80
   7  -5  -3    6.28    4.09
  -7  -5   2   10.69    2.36
  -7   5   2    7.52    1.19
  -7   5   2    7.01    4.42
  -7  -5   2    7.48    3.37
  -7   5   1   48.43    5.56
   7   5  -1   51.04    4.44
   7   5  -1   37.76    4.08
  -7   5   1   49.75    3.23
  -7  -5   1   50.41    4.21
  -7   5   0    1.05    3.02
   7   5   0    2.37    2.02
   7   5   0   -3.97    3.54
  -7  -5   0    5.74    5.55
  -7   5  -1  186.44    7.02
   7   5   1  193.19    6.72
   7   5   1  193.80    8.22
  -7   5  -1  184.59    8.66
  -7  -5  -1  177.91   10.82
   7   5   1  225.53    7.51
   7  -5   1  178.00    4.60
   7   5   2    3.10    2.96
   7  -5   2    2.09    3.13
  -7   5  -2    3.87    2.03
  -7  -5  -2   15.25    6.44
   7   5   2   20.31    4.71
   7  -5   2    8.23    5.53
  -7   5  -3   13.41    1.78
   7  -5   3   16.37    3.62
   7   5   3   16.03    3.92
  -7   5  -3   15.14    4.75
  -7  -5  -3    2.89    7.87
   7   5   3   15.79    6.99
   7  -5   4   30.45    4.97
  -7   5  -4   32.01    6.46
   7  -5   4   61.97    6.87
   7   5   4   38.18    8.36
   7   5   4   39.11    5.39
   7  -5   5  122.89    9.09
   7   5   5  125.67   10.89
  -7   5  -5  109.51   10.83
   7   5   5  139.23    9.15
   7  -5   5  140.25    7.98
   7   5   6    7.69    4.48
   7  -5   6    5.55    3.87
   7  -5   6    3.31    5.63
   7  -5   7    6.04    3.95
   7  -5   8   -0.15    3.61
  -7  -5  -8    0.72    3.69
  -7   6  10   -1.12    4.22
  -7   6   9    0.77    4.15
   7  -6  -9    2.57    5.22
  -7   6   8   -3.04    4.10
   7  -6  -8   -0.90    5.05
  -7   6   7    3.55    4.34
   7  -6  -7    2.21    5.24
  -7  -6   7    5.49    5.63
  -7   6   6   41.41    6.02
  -7  -6   6   41.85    7.87
  -7   6   5   51.03    9.41
  -7  -6   5   53.13    8.67
  -7  -6   4    3.01    2.51
  -7  -6   4   -0.94    3.78
   7  -6  -4    2.95    4.81
  -7   6   4    1.45    4.67
  -7  -6   3  265.26    8.06
  -7   6   3  215.39   11.89
   7  -6  -3  236.67   11.36
  -7  -6   3  212.43    7.76
  -7   6   2   18.47    1.23
  -7  -6   2    8.40    2.80
  -7  -6   2   20.80    3.83
   7  -6  -2   18.40    4.66
  -7   6   2   17.21    4.80
   7   6  -1   38.84    4.12
   7   6  -1   59.52    4.68
  -7  -6   1   58.30    4.56
  -7   6   1   54.63    5.58
   7   6   0  486.32   12.50
  -7   6   0  378.98   12.19
   7   6   0  479.89   10.80
  -7  -6   0  477.90   13.08
  -7   6   0  440.51   12.63
   7   6   1   53.03    5.29
  -7   6  -1   52.63    5.47
   7   6   1   51.59    4.54
  -7  -6  -1   46.16    8.90
   7  -6   1   48.04    2.35
  -7   6  -1   45.62    3.68
   7   6   1   47.54    3.81
  -7   6  -2   38.06    2.51
   7  -6   2   37.64    4.32
   7   6   2   47.86    5.59
  -7  -6  -2   68.12    7.77
   7  -6   2   45.92    5.98
   7   6   2   50.20    5.43
   7   6   2   37.84    4.34
   7  -6   3  241.20    9.28
   7   6   3  230.06   10.01
  -7   6  -3  219.15   11.94
  -7  -6  -3  219.53   13.24
   7  -6   3  237.77    9.78
   7   6   3  229.34   10.64
   7  -6   4    8.25    3.60
   7   6   4    6.94    3.84
  -7   6  -4    5.44    5.02
   7  -6   4   22.99    5.85
   7   6   4    8.78    7.29
   7  -6   5   -2.05    4.14
  -7   6  -5    1.80    5.05
   7  -6   5   -1.59    5.20
   7   6   5    7.90    7.73
   7   6   5    3.32    3.97
   7  -6   6    0.83    5.32
   7   6   6    1.66    3.80
   7  -6   6    0.80    3.64
   7   6   7    2.32    4.32
   7  -6   7   -1.01    3.84
   7  -6   8   -0.15    3.54
  -7  -6  -8   -0.53    4.14
  -7   7  10   -0.28    4.02
   7  -7  -9   -2.66    5.32
  -7   7   9    1.58    4.49
   7  -7  -8    4.68    5.48
  -7   7   8    4.53    4.53
   7  -7  -7    1.72    5.19
  -7  -7   7    1.34    5.45
  -7   7   7    4.15    4.82
  -7  -7   6    4.63    5.51
  -7  -7   5   87.88    5.14
  -7  -7   5   83.32    9.68
  -7  -7   4   34.24    4.66
   7  -7  -4   36.95    6.40
  -7  -7   4   31.54    3.41
  -7  -7   3    8.77    2.73
  -7   7   3    7.97    5.21
   7  -7  -3    3.87    4.47
  -7  -7   3    5.98    3.19
  -7  -7   2  203.54    6.66
  -7   7   2  184.52    3.46
   7  -7  -2  188.18    9.67
  -7   7   2  184.16   10.17
  -7  -7   2  193.98    7.65
   7   7  -1   12.11    3.28
  -7   7   1    8.27    3.77
   7   7  -1    7.91    3.11
  -7  -7   1   17.91    3.73
   7   7   0   18.35    2.19
   7   7   0   14.65    3.71
  -7   7   0   16.71    3.39
   7   7   0   24.47    2.96
  -7  -7   0   22.25    6.16
  -7   7   0   21.98    3.76
  -7   7  -1   55.39    3.81
  -7   7  -1   50.29    5.55
   7   7   1   67.28    5.67
  -7  -7  -1   56.51    9.18
   7  -7   1   51.49    2.10
   7   7   1   61.69    4.81
   7   7   1   56.82    4.15
   7   7   2  315.01   11.32
   7  -7   2  282.25   10.23
   7   7   2  281.23   10.15
   7  -7   2  266.67    9.00
  -7  -7  -2  309.41   12.77
   7   7   2  277.04    9.83
   7  -7   3   16.30    3.81
  -7  -7  -3   18.43    7.72
   7  -7   3   42.99    5.70
   7   7   3   42.91    6.32
   7   7   3   22.13    4.25
   7  -7   4    2.07    2.94
   7  -7   4    8.78    5.20
   7   7   4    7.07    7.05
  -7   7  -4    2.01    4.61
   7   7   4    1.98    3.80
   7  -7   5   -0.25    3.76
   7   7   5    1.15    3.76
  -7   7  -5   -0.30    4.84
   7  -7   5    0.87    5.24
   7   7   5   13.04    7.36
   7  -7   6    5.09    5.13
   7   7   6    2.55    3.80
   7  -7   6   -0.81    3.75
   7   7   7    3.03    4.01
   7  -7   7   -2.53    3.78
  -7  -7  -8    0.95    4.71
   7  -7   8   -1.46    3.35
  -7   8   9    0.81    4.28
   7  -8  -9    2.73    5.16
   7  -8  -8   -0.97    5.65
  -7   8   8    1.97    4.20
   7  -8  -7    2.86    5.21
  -7  -8   7    0.32    4.87
  -7   8   7    3.57    4.49
  -7  -8   6    1.19    5.08
   7   8  -6    1.49    3.26
  -7  -8   6    0.09    2.56
   7   8  -5   27.32    3.94
  -7  -8   5   35.47    5.40
  -7  -8   5   31.63    7.00
  -7  -8   5   30.79    3.20
   7  -8  -5   30.60    6.41
   7   8  -4   21.04    3.15
   7  -8  -4   17.88    5.24
  -7  -8   4   20.48    3.91
  -7  -8   4   10.31    2.98
  -7  -8   3  804.01   15.54
  -7  -8   3  634.68   14.51
   7   8  -3  695.91   13.05
   7  -8  -3  722.14   20.95
   7  -8  -2    3.25    3.99
  -7  -8   2   -4.35    3.20
  -7   8   1    0.77    3.21
   7   8  -1    3.09    2.83
   7  -8  -1    5.62    3.55
  -7  -8   1   16.27    4.10
   7   8   0   25.55    2.61
   7   8   0   26.61    4.22
  -7  -8   0   37.70    6.68
  -7   8   0   24.63    3.82
   7   8   1  135.83    6.18
  -7  -8  -1  133.66   10.60
   7  -8   1  115.20    2.55
  -7   8  -1  127.68    7.35
   7   8   1  160.02    7.78
   7   8   2   27.31    4.24
   7   8   2   36.79    5.35
   7  -8   2   22.01    5.25
   7   8   2   53.45    6.59
   7   8   3  163.61    8.81
   7  -8   3  164.27    7.95
  -7  -8  -3  174.29   12.06
   7  -8   3  161.90    7.86
   7   8   3  168.47    8.54
  -7   8  -4   -0.51    4.63
   7  -8   4   -1.05    3.08
   7  -8   4    3.04    4.73
   7   8   4    3.14    6.31
   7   8   4    0.68    3.55
   7   8   5    7.80    4.42
  -7   8  -5    3.96    4.81
   7  -8   5   10.25    3.38
   7  -8   5    2.59    5.12
   7   8   6    1.75    4.09
   7  -8   6    1.98    3.10
   7  -8   6    0.20    5.19
   7  -8   7   -4.83    3.94
   7   8   7   -1.18    3.87
   7  -8   8   -2.86    3.43
   7   8   8   -1.03    3.73
   7  -9  -9   -0.36    5.20
  -7   9   9    0.55    4.29
  -7   9   8   -9.78    9.23
   7  -9  -8   10.59    5.56
  -7   9   8    9.06    4.79
  -7  -9   7    2.01    2.27
   7   9  -7    4.08    3.46
  -7   9   7    6.45    4.79
  -7   9   7   -9.67    9.28
  -7  -9   7   -0.62    4.93
   7   9  -6   -0.30    3.04
  -7  -9   6   -0.51    2.16
  -7  -9   6    0.29    4.85
  -7  -9   5   44.39    3.66
   7   9  -5   47.72    4.74
  -7  -9   5   72.31    6.53
  -7   9   5   38.52    7.33
  -7  -9   5   39.53    6.68
   7  -9  -5   66.12    7.86
  -7  -9   4    7.52    3.26
  -7  -9   4    9.03    2.88
   7   9  -4    6.66    2.53
  -7   9   4   -3.06    6.04
   7  -9  -4   11.37    4.97
  -7  -9   3   76.67    4.50
  -7   9   3   77.19    4.89
   7  -9  -3   69.65    6.95
   7   9  -3   66.77    3.63
   7  -9  -2   49.77    6.05
  -7  -9   2   40.12    3.96
   7   9  -2   37.80    2.14
  -7   9   1  102.88    6.54
   7   9  -1  142.27    6.52
   7  -9  -1  133.73    7.71
  -7  -9   1  131.33    6.33
   7   9  -1  122.93    4.10
  -7   9   0   23.91    3.77
  -7  -9   0   29.34    7.05
   7   9   0   24.22    4.25
   7   9   0   26.49    2.89
   7   9   1   44.83    5.53
  -7  -9  -1   44.83    8.78
  -7   9  -1   27.44    4.64
   7   9   1   33.62    3.84
   7   9   2  300.60   10.75
  -7   9  -2  288.06   11.73
   7  -9   2  235.80    8.07
  -7  -9  -2  336.50   13.32
   7  -9   3   39.14    5.08
  -7  -9  -3   27.86    8.28
   7   9   3   32.81    4.91
   7  -9   4    4.97    3.12
   7   9   4    3.89    3.74
  -7   9  -4    6.42    5.05
   7  -9   4    1.79    4.81
   7   9   5   13.52    4.75
   7  -9   5   10.69    3.25
   7  -9   5    3.78    5.12
   7   9   6    4.20    4.09
   7  -9   6    9.35    3.09
   7  -9   6    2.59    4.90
   7  -9   7    3.37    2.84
   7   9   7    4.36    4.32
   7   9   8    3.36    3.70
   7  -9   8    1.07    2.35
  -7  10   9    1.67    4.24
   7 -10  -9    3.20    5.24
   7  10  -8   -1.09    3.00
  -7  10   8    1.84    4.65
   7 -10  -8    3.27    5.08
  -7  10   7    5.59    7.78
  -7  10   7   16.92    5.56
   7  10  -7   12.80    3.87
  -7 -10   7   12.83    2.42
   7 -10  -6   14.77    6.00
  -7 -10   6    2.56    2.22
   7  10  -6    8.33    3.55
  -7  10   6   -7.22    7.44
  -7 -10   6    4.06    4.56
  -7 -10   6    5.71    5.32
  -7 -10   5    2.74    4.34
  -7 -10   5    8.65    4.12
  -7 -10   5    9.79    2.45
   7  10  -5    9.37    3.04
  -7  10   5   -7.70    6.94
   7 -10  -5    9.00    5.23
   7  10  -4   43.22    3.93
  -7 -10   4   45.99    3.69
  -7 -10   4   48.89    4.50
  -7  10   4   46.87    5.51
   7 -10  -4   39.71    6.67
  -7 -10   3  123.00    5.49
  -7  10   3   92.70    6.02
   7 -10  -3  100.80    8.02
   7  10  -3   98.43    4.58
  -7 -10   2  117.74    5.98
   7 -10  -2  114.53    7.92
  -7  10   1  261.58   10.21
   7  10  -1  361.21   10.22
  -7 -10   1  317.92    9.95
   7 -10  -1  322.36   11.86
  -7  10   0  405.32   12.60
   7  10   0  534.96   13.60
  -7 -10   0  508.70   14.72
   7  10   0  490.33   11.71
   7  10   1    5.00    2.79
  -7  10  -1    1.88    3.80
   7  10   1   13.74    5.03
  -7 -10  -1    5.37    9.10
  -7  10  -2   33.98    5.99
  -7 -10  -2   74.55    8.21
   7 -10   2   31.66    3.95
   7  10   2   29.94    4.30
   7 -10   3   32.26    4.65
  -7 -10  -3   45.70    8.31
   7  10   3   38.32    5.31
   7  10   4    6.92    4.23
   7 -10   4    4.74    3.12
   7 -10   4    0.13    4.66
  -7 -10  -4  -10.08    9.06
  -7  10  -4    6.61    4.95
   7 -10   5   -7.19    5.38
   7  10   5    2.07    4.02
   7 -10   5    1.06    2.72
   7 -10   6    1.18    5.11
   7  10   6   16.30    5.15
   7 -10   6   12.13    3.28
   7  10   7    2.24    4.12
   7 -10   7    3.85    2.76
  -7  11   9    0.29    4.05
   7  11  -8   -0.87    2.70
  -7  11   8    2.18    4.53
   7  11  -7   -0.19    2.93
  -7 -11   7   -1.30    5.28
   7 -11  -6   23.64    6.24
   7  11  -6   14.62    3.82
  -7 -11   6   15.16    2.28
  -7  11   6   18.99    6.63
  -7 -11   6   13.35    5.36
  -7 -11   6   21.65    5.26
   7 -11  -5   12.92    5.43
  -7 -11   5   13.06    2.43
   7  11  -5    8.64    3.09
  -7  11   5   17.93    5.51
  -7 -11   5    6.94    3.67
   7  11  -4   17.70    3.27
   7 -11  -4   18.58    5.48
  -7  11   4   53.87    4.99
  -7 -11   4   24.34    3.70
   7  11  -3    0.67    1.92
  -7 -11   3    7.01    2.80
  -7  11   3    8.35    3.54
   7 -11  -3    1.50    4.21
  -7 -11   2   15.90    4.00
   7 -11  -2   16.68    4.73
   7 -11  -1  114.67    7.42
  -7 -11   1  127.57    6.75
  -7  11   1   90.94    6.19
   7  11  -1  127.32    6.23
   7  11   0  202.70    8.44
  -7  11   0  147.82    7.35
  -7 -11   0  201.74   10.21
   7 -11   0  179.47    7.65
   7  11   1   20.67    3.71
   7  11   1   41.91    6.12
  -7 -11  -1   39.88    9.64
  -7  11  -1   21.56    4.40
   7  11   2    1.72    3.16
  -7  11  -2   12.83    5.12
   7 -11   2   22.86    2.98
   7 -11   3    7.43    3.59
  -7 -11  -3   12.01    7.29
   7  11   3   10.00    3.88
  -7 -11  -4   -3.13    8.69
   7 -11   4    0.64    4.67
   7  11   4   11.35    4.39
   7 -11   5    1.75    4.85
   7  11   5   12.90    5.01
   7 -11   5   10.10    3.32
   7 -11   6   -0.94    4.62
   7 -11   6    4.85    2.76
   7  11   7    5.07    4.12
   7 -11   7    2.23    2.44
  -7 -12   8   -3.16    5.36
   7  12  -8    0.22    2.65
  -7  12   8   -0.56    4.31
  -7 -12   7    7.58    5.09
  -7  12   7   12.61    6.29
   7 -12  -7    8.21    6.09
   7  12  -7    4.14    3.00
  -7 -12   6    9.25    4.10
  -7 -12   6    7.65    4.38
   7  12  -6    6.13    2.99
  -7  12   6   23.08    6.26
   7 -12  -6   12.03    5.61
   7  12  -5   30.18    4.13
  -7 -12   5   42.40    4.87
  -7  12   5   58.36    6.00
   7 -12  -5   34.17    6.48
  -7 -12   4    3.42    2.70
   7  12  -4    1.69    2.35
   7 -12  -4   -1.08    4.38
  -7  12   4   -0.54    5.26
   7 -12  -3    4.11    4.18
  -7  12   3   16.00    2.19
   7  12  -3    4.12    2.21
   7 -12  -2   53.85    6.10
  -7 -12   2   57.11    5.48
  -7  12   1    5.26    3.22
   7  12  -1   14.50    3.33
   7 -12  -1    8.53    3.75
   7  12  -1    5.83    3.86
  -7 -12   1   28.50    4.96
   7  12   0   13.47    4.36
  -7  12   0   10.24    3.10
   7  12   0    8.18    3.09
  -7 -12   0   19.82    7.37
   7 -12   0   11.28    3.25
   7  12   1  125.19    7.06
   7  12   1  117.97    5.99
  -7 -12  -1  119.46   11.15
  -7  12  -1   99.27    6.66
   7  12   1  154.51    8.90
   7  12   2    6.85    3.66
   7 -12   2    3.90    1.10
   7 -12   2   24.21    2.54
  -7  12  -2   15.05    4.94
   7 -12   3   -2.25    3.53
   7  12   3    3.90    3.85
   7 -12   4   -6.19    4.62
   7  12   4    1.36    3.88
   7 -12   5   -1.66    4.61
   7  12   5   12.80    4.99
   7 -12   6   -0.54    4.18
   7 -12   6    0.73    2.58
   7  12   6    2.43    4.17
   7 -12   7   -1.00    2.59
   7  12   7    1.05    3.97
   7  13  -8   -0.22    2.58
  -7  13   8    2.92    4.76
   7  13  -7    0.38    2.80
  -7  13   7   13.50    5.75
   7 -13  -7    1.27    5.18
  -7 -13   6   32.49    5.27
  -7 -13   6   19.12    5.13
   7  13  -6   20.46    4.02
  -7  13   6   50.22    6.48
   7 -13  -6   27.87    6.42
  -7 -13   5    0.12    3.04
   7  13  -5    0.26    2.63
   7 -13  -5   -0.25    4.70
  -7  13   5    1.93    6.57
  -7 -13   4   35.87    3.83
   7 -13  -4   27.56    5.81
  -7  13   4   38.62    4.69
   7  13  -4   22.12    3.39
  -7  13   3    4.62    1.52
   7 -13  -3    8.36    4.34
   7 -13  -2  106.68    7.69
  -7 -13   2  118.53    7.08
   7  13  -1  121.76    6.20
  -7  13   1   79.07    6.03
   7 -13  -1   91.41    6.93
  -7 -13   1  122.41    7.29
   7  13  -1   85.10    7.05
  -7  13   0   19.87    3.50
   7  13   0   26.75    4.74
   7  13   0   16.76    3.45
  -7 -13   0   18.53    7.37
   7 -13   0   21.01    3.68
  -7  13  -1   10.04    3.63
   7  13   1   20.94    5.67
   7  13   1   12.88    2.90
   7  13   1   16.29    4.02
  -7 -13  -1   18.63    8.43
   7  13   2    0.31    3.60
   7  13   2   -4.13    3.78
   7 -13   2    2.06    0.75
   7  13   3   37.64    5.58
  -7 -13  -3   43.61    8.36
   7 -13   3   23.75    3.70
   7  13   4   53.33    6.72
   7 -13   4   22.38    4.40
  -7 -13  -4   28.66    8.78
   7 -13   5   -3.36    4.43
   7  13   5    5.90    4.38
   7 -13   6   -4.10    4.20
   7  13   6   -0.25    4.29
   7  13   7    1.08    3.90
  -7  14   8   -1.53    4.64
   7  14  -8    0.23    2.32
   7  14  -7    0.58    2.68
   7 -14  -7    0.32    5.18
  -7  14   7   -2.03    7.17
   7  14  -6    1.16    2.63
   7 -14  -6    1.71    4.99
  -7  14   6    0.16    6.82
   7  14  -5   10.64    3.25
   7 -14  -5   12.58    5.14
  -7  14   5   27.97    5.95
   7  14  -4   76.02    5.38
  -7  14   4  102.53    5.02
   7 -14  -4   97.00    8.59
  -7  14   3   32.18    1.55
   7 -14  -3   27.50    5.40
  -7 -14   2   31.10    5.19
   7 -14  -2   27.15    4.84
   7  14  -1  128.42    6.46
  -7  14   1   76.11    6.00
   7  14  -1   75.68    6.91
   7 -14  -1   93.86    6.73
  -7 -14   1  116.20    7.18
  -7  14   0    3.23    2.74
   7  14   0    5.89    4.25
   7  14   0    0.50    2.84
   7 -14   0    1.98    2.88
  -7 -14   0   13.39    7.08
  -7  14  -1   24.73    4.22
   7  14   1   29.67    3.66
   7  14   1   54.03    6.74
  -7 -14  -1   38.60    9.01
   7  14   2    2.18    3.63
   7 -14   2    0.29    1.00
   7  14   2   -3.72    3.70
   7 -14   2   13.06    1.76
  -7  14  -2    8.58    4.45
   7 -14   3    2.11    3.17
  -7 -14  -3   16.06    7.50
   7  14   3    7.58    4.23
   7 -14   3    8.58    1.71
   7  14   4    4.52    4.32
   7 -14   5   -0.14    4.04
   7  14   5   16.89    5.19
   7  14   6    1.05    4.01
   7  14   7    3.36    4.21
  -7  15   8   -0.32    4.69
   7 -15  -7    2.54    4.76
   7  15  -7    0.20    2.53
  -7  15   6    6.69    5.90
   7 -15  -6   -2.91    5.06
   7  15  -6    0.51    2.56
  -7  15   5   18.06    4.86
   7 -15  -5    9.86    5.42
   7  15  -5    6.86    3.12
  -7  15   4   39.61    3.34
   7 -15  -4   27.29    5.78
   7  15  -4   21.00    3.54
   7 -15  -3    3.36    4.17
  -7  15   3    6.09    1.22
   7 -15  -2   11.71    4.35
  -7  15   1    9.33    3.55
   7  15  -1   26.01    3.87
   7 -15  -1   15.01    3.84
   7  15  -1    8.57    4.25
  -7  15   0    3.20    2.69
   7  15   0    7.01    4.08
   7 -15   0    4.36    2.94
   7  15   0    2.73    2.98
   7  15   1   83.07    5.53
  -7  15  -1   77.89    5.82
   7  15   2    2.36    3.92
   7 -15   2    7.70    1.00
   7 -15   2   10.89    1.27
  -7  15  -2    8.12    4.18
  -7 -15  -3    3.62    7.03
   7  15   3    1.21    4.17
   7 -15   3    0.64    1.04
  -7 -15  -4   -1.80    8.10
   7 -15   4   -0.21    3.49
   7  15   5    3.75    4.77
   7  15   6   -0.81    4.00
   7  15   7    1.45    3.84
   7  16  -7   -0.83    2.47
   7 -16  -7   -0.32    4.70
   7  16  -6   -0.18    2.57
   7 -16  -6   -0.88    4.63
   7  16  -5    1.20    2.48
  -7  16   5    4.09    3.62
   7 -16  -5   -0.78    4.59
   7 -16  -4   42.39    6.46
  -7  16   4   44.36    3.17
   7  16  -4   27.60    3.83
   7 -16  -3   10.70    4.40
   7 -16  -2   32.74    5.10
  -7  16   1    3.59    3.24
   7  16  -1   13.94    3.42
   7 -16  -1    7.86    3.41
   7  16  -1    4.56    3.98
  -7  16   0   -0.23    2.64
   7 -16   0    0.23    2.65
   7  16   0    3.11    4.11
   7  16   0   -0.15    3.16
  -7  16  -1    1.42    3.18
   7  16   1   11.00    6.09
  -7  16  -2   57.61    6.15
   7  16   2   79.09    7.59
   7 -16   3    1.93    0.91
   7  16   3    0.22    4.34
   7 -16   4    5.49    1.66
   7  16   4    4.05    4.60
   7  16   5    0.26    4.42
   7  16   6    3.10    4.32
  -7 -17   7    1.08    2.93
   7 -17  -7    1.28    4.58
   7  17  -6    4.25    3.02
  -7 -17   6    3.82    2.79
   7 -17  -6    0.59    4.53
   7  17  -5    6.31    2.90
  -7 -17   5   11.96    3.14
   7 -17  -5    9.88    4.97
  -7  17   4    4.89    2.02
   7 -17  -4   10.74    4.66
   7  17  -4    7.82    2.75
   7 -17  -3   -1.59    3.79
   7 -17  -2   45.37    5.73
   7 -17  -1    2.03    3.10
  -7  17   1   -1.05    3.25
   7  17  -1    2.70    2.86
   7 -17   0    2.49    2.62
  -7  17   0    2.43    2.72
   7  17   0    5.47    4.32
  -7  17  -1   36.21    4.66
   7 -17   1   41.69    3.25
   7  17   2    2.64    4.21
  -7  17  -2    6.80    3.93
   7 -17   3   -0.68    1.27
   7  17   3    0.48    4.48
   7 -17   4    0.37    1.05
   7  17   4    3.09    4.59
   7 -17   5   -1.33    1.74
   7  17   5   -0.56    4.35
   7  17   6    3.85    4.75
   7  18  -6    2.53    2.54
   7 -18  -6    3.79    4.54
  -7 -18   6    3.82    2.77
   7  18  -5    1.49    2.53
  -7 -18   5   -4.48    3.98
   7 -18  -5   -0.78    4.23
  -7 -18   4    3.82    3.78
   7 -18  -4    6.85    4.41
   7  18  -4    3.53    2.45
  -7 -18   3   13.72    4.70
   7 -18  -3    8.76    4.23
   7 -18  -2   29.29    4.87
  -7 -18   2   48.09    5.76
   7 -18  -1    5.44    3.04
  -7 -18   1    9.35    6.59
   7  18  -1   10.86    3.15
  -7  18   1    2.06    3.16
  -7  18   0   12.60    3.22
   7  18   0   33.01    5.21
   7 -18   0   14.68    3.15
   7 -18   1    2.12    1.77
  -7  18  -1   -1.37    3.31
  -7  18  -2   35.70    5.21
   7  18   3   24.85    6.20
   7 -18   3    1.42    2.21
   7 -18   3   13.56    1.55
   7  18   4    1.11    4.72
   7 -18   4    2.32    0.97
   7  18   5   -0.30    4.72
   7  18   6    1.59    4.31
   7 -19  -6    1.74    4.22
  -7 -19   6    8.84    2.96
   7 -19  -5    3.87    4.29
   7  19  -5    2.66    2.57
  -7 -19   5   -2.49    3.85
   7 -19  -4    0.23    3.86
  -7 -19   4   -2.00    3.79
   7 -19  -3    1.00    3.38
  -7 -19   3    7.19    4.39
   7 -19  -2   26.73    4.57
  -7 -19   2   48.00    5.87
   7 -19  -1    2.80    2.87
   7  19  -1    3.36    2.81
  -7  19   1   -0.99    3.18
  -7 -19   1    5.02    6.50
   7 -19   0    1.08    2.36
  -7  19   0    0.39    2.34
   7  19   0    2.05    3.89
  -7 -19   0    7.71    7.24
   7  19   1    6.05    5.55
  -7  19  -1    0.13    2.94
   7 -19   1   -0.44    1.54
  -7 -19  -1    1.25    8.64
  -7 -19  -2   33.36    7.11
  -7  19  -2   12.00    4.23
  -7 -19  -3   -0.78    6.43
   7 -19   3    8.84    1.46
   7  19   3    2.85    4.96
   7  19   4   12.34    5.61
  -7 -19  -4  -10.14    8.16
   7  19   5    3.83    4.65
   7 -20  -6    2.86    4.29
   7 -20  -5    4.87    4.26
  -7 -20   5   -2.30    3.69
   7 -20  -4    2.51    3.87
  -7 -20   4    4.40    4.10
   7 -20  -3    5.19    3.83
  -7 -20   3    7.99    4.38
   7 -20  -2   16.92    4.15
  -7 -20   2   40.95    5.65
   7 -20  -1    6.66    2.87
  -7 -20   1   11.49    6.73
  -7  20   1    4.04    3.07
   7  20  -1    9.26    2.84
  -7  20   0   37.93    4.41
   7  20   0   85.27    6.94
  -7 -20   0   76.21    9.44
   7 -20   0   40.60    4.24
  -7  20  -1    0.52    2.70
   7  20   1    6.61    5.76
   7 -20   1    3.04    1.69
  -7 -20  -1    1.30    8.32
  -7 -20  -2   20.60    6.50
  -7  20  -2    5.35    3.66
   7  20   3    4.07    5.35
  -7 -20  -3    3.21    6.50
   7  20   4   -1.64    5.03
   7  20   5    2.06    4.61
   7 -21  -5   11.19    4.54
   7 -21  -4    2.72    3.53
  -7 -21   4    2.21    4.40
   7 -21  -3    0.80    3.54
  -7 -21   3   13.36    4.70
   7 -21  -2    0.69    2.97
  -7 -21   2   16.05    5.33
   7 -21  -1   10.36    3.04
  -7  21   1    8.43    3.31
   7  21  -1   15.98    2.97
  -7 -21   1   21.33    6.93
   7 -21   0    0.36    1.86
  -7  21   0    1.90    2.38
  -7 -21   0    9.01    7.69
   7  21   0   -1.55    3.96
  -7 -21  -1   -1.13    8.38
   7 -21   1    2.97    1.49
  -7  21  -1    3.04    2.73
   7  21   1   10.11    5.71
  -7 -21  -2   23.86    6.68
   7  21   3    2.44    5.62
   7  21   4   -1.80    5.18
   7  21   5    1.49    4.79
   7 -22  -5    0.25    3.41
   7 -22  -4   -2.26    3.36
  -7 -22   3   31.12    5.36
   7 -22  -3   12.11    4.09
  -7 -22   2   15.30    6.09
   7 -22  -2    4.48    3.01
   7  22  -1   -0.44    2.05
   7 -22  -1   -0.89    2.15
   7  22   0   20.99    4.38
  -7  22   0   11.29    2.88
  -7 -22   0   21.16    7.99
   7 -22   0   11.42    2.57
  -7 -22  -1  -13.86    9.28
   7  22   1    1.80    4.86
   7  22   2   11.11    7.51
   7  22   3    1.95    6.26
   7  22   4   -0.40    5.51
   7 -23  -4    1.12    3.47
   7 -23  -3    0.99    3.03
  -7 -23   2    9.56    6.20
   7 -23  -2    3.61    3.11
  -7 -23   1   15.32    6.84
   7 -23  -1    0.44    2.04
  -7 -23   0    5.42    7.38
   7 -23   0    4.20    1.90
   7  23   1    4.12    4.56
   7  23   2   14.38    6.95
   7  23   3    1.74    6.20
   7  23   4   -1.34    5.66
   7 -24  -4    0.44    2.81
   7 -24  -3    5.89    3.16
   7 -24  -2   -0.17    2.34
   7 -24  -1   -0.58    1.80
   7  24   2    1.88    5.85
   7  24   3   17.74    8.37
   7 -25  -3    0.19    2.57
   7 -25  -2    2.89    2.49
   7 -26  -3    1.16    2.37
  -8   0  10    2.66    3.54
  -8   0   9   -0.62    3.50
  -8   0   8    3.36    3.82
  -8   0   7   -0.33    3.53
  -8   0   6  233.27   10.19
  -8   0   5    0.11    2.80
  -8   0   5    3.73    6.29
  -8   0   4   16.97    3.20
  -8   0   4   19.11    6.53
  -8   0   3   -0.35    3.29
  -8   0   3   -0.25    5.40
  -8   0   3   -0.45    2.07
  -8   0   3   -0.72    2.09
  -8   0   2   15.80    2.29
  -8   0   2   18.39    6.10
  -8   0   2   20.51    3.90
  -8   0   1   -4.29    4.01
  -8   0   1   17.05    3.18
  -8   0   0  193.92    7.16
   8   0   0  162.84    4.97
  -8   0   0  178.16    8.55
  -8   0   0  170.75    8.64
  -8   0  -1    1.39    3.22
   8   0   1   -1.01    2.63
   8   0   1   -0.62    2.92
   8   0   2    8.82    4.05
  -8   0  -2   18.85    4.52
  -8   0  -2   -1.22    6.45
  -8   0  -3    1.37    4.25
   8   0   3   12.01    7.18
   8   0   3    0.12    4.23
  -8   0  -4  221.66   12.92
   8   0   4  223.04   12.10
   8   0   4  246.63   10.70
   8   0   5    3.82    4.41
   8   0   5    7.28    8.45
  -8   0  -5    0.28    4.81
   8   0   6   14.80    5.11
   8   0   7    1.03    4.32
  -8   0  -7    1.17    2.82
   8   0   8    5.59    4.12
  -8   1  10    1.15    3.58
  -8   1   9   -2.36    3.63
  -8  -1   9   -0.39    3.24
  -8  -1   8    3.04    3.55
  -8   1   8    3.73    4.17
  -8  -1   7    0.31    3.31
  -8   1   7    1.56    3.72
  -8  -1   7    1.94    6.37
  -8   1   6   17.66    4.18
  -8  -1   6   17.53    4.05
  -8   1   6   16.43    6.95
  -8  -1   5   18.68    3.66
  -8   1   5   18.76    3.87
  -8   1   5   15.66    6.89
  -8  -1   5   14.59    6.69
  -8   1   4   94.69   10.01
  -8  -1   4  121.47   10.97
  -8   1   4  103.54    5.88
  -8  -1   4   99.34    5.21
  -8   1   3   -1.04    3.55
  -8  -1   3    0.44    3.16
  -8  -1   3    0.41    1.77
  -8  -1   3   -2.25    5.73
  -8  -1   3   -1.28    2.18
  -8   1   3    0.88    2.06
  -8   1   3    1.66    5.15
  -8  -1   2   -3.81    2.64
  -8  -1   2    2.34    4.94
  -8   1   2   -0.42    4.88
  -8  -1   2    1.74    3.04
  -8   1   2    0.97    3.00
  -8   1   1  466.12   13.59
  -8  -1   1  469.62   13.53
  -8  -1   1  519.17    9.91
  -8   1   1  496.57   17.26
  -8   1   1  473.34   10.03
  -8  -1   1  476.89   10.47
  -8   1   0   10.89    4.42
  -8  -1   0   18.22    5.29
   8   1   0    8.12    1.84
   8  -1   0    7.01    1.71
  -8  -1   0    9.29    2.64
  -8  -1   0   11.35    6.02
  -8   1   0    2.76    5.97
   8  -1   0    3.85    3.47
  -8   1  -1   80.99    6.06
  -8  -1  -1   86.01    5.74
  -8   1  -1   77.53    6.70
  -8  -1  -1  105.28    7.16
   8  -1   1   81.42    4.12
   8   1   1   76.08    4.46
   8  -1   1   77.44    5.65
   8   1   1   69.16    5.35
  -8   1  -2   57.99    6.28
  -8  -1  -2   52.56    5.73
   8  -1   2   50.73    5.40
   8   1   2   50.29    5.47
  -8  -1  -2   46.92    7.15
   8   1   2   72.60    5.43
   8  -1   2   61.63    5.31
  -8   1  -3    6.84    4.65
  -8  -1  -3    4.85    4.11
   8   1   3   15.41    6.93
   8  -1   3   13.89    7.18
   8  -1   3   -0.36    4.28
   8   1   3    5.26    4.67
  -8   1  -4    4.43    5.22
  -8  -1  -4    3.20    4.64
   8   1   4    9.34    7.72
   8  -1   4    4.07    7.94
   8  -1   4    0.40    4.26
   8   1   4    8.42    4.53
   8   1   5  116.72   10.78
   8  -1   5  121.31   11.30
   8  -1   5  133.01    8.40
   8   1   5  139.71    8.54
  -8  -1  -5  106.20   10.07
  -8   1  -5  101.73   10.24
   8  -1   6   32.15    5.54
   8   1   6   32.79    5.71
  -8   1  -6   16.86    3.89
   8  -1   6   20.21    8.35
  -8  -1  -7   -0.16    2.98
   8  -1   7    3.36    4.12
   8   1   7    5.26    4.66
   8  -1   8    1.06    4.04
  -8   2  10    0.72    3.56
  -8   2   9   -0.68    3.70
  -8   2   8   16.66    4.94
  -8  -2   8   16.60    4.22
  -8   2   7    0.91    3.71
  -8  -2   7   -0.79    5.92
  -8  -2   7    2.08    3.14
  -8  -2   6    2.27    2.97
  -8   2   6    5.12    3.68
  -8   2   6    5.48    6.13
  -8  -2   5    0.79    2.60
  -8   2   5    1.32    3.19
  -8   2   5   -1.51    5.79
  -8  -2   5    2.54    6.43
  -8   2   4  179.17   12.57
  -8  -2   4  186.10   12.96
  -8  -2   4  177.48    6.55
  -8  -2   4  206.15    8.33
  -8  -2   3  320.02    7.27
  -8   2   3  305.10   14.99
  -8  -2   3  314.53   15.93
  -8  -2   3  309.16   10.62
  -8  -2   3  349.91    8.88
  -8   2   3  343.94    8.55
  -8   2   2    3.79    4.65
  -8  -2   2   -3.98    4.11
  -8   2   2    0.89    3.21
  -8  -2   1   15.18    4.54
  -8   2   1    5.86    3.49
  -8  -2   1   25.56    3.57
  -8   2   1   11.74    3.46
  -8   2   1   10.70    4.84
   8   2  -1    9.30    2.91
   8   2   0   57.35    3.21
   8  -2   0   54.59    2.73
  -8   2   0   88.16    5.40
  -8  -2   0   58.02    6.62
  -8  -2   0   58.23    3.58
  -8   2   0   55.86    5.94
  -8   2  -1  137.91    7.60
  -8  -2  -1  143.31    6.78
   8  -2   1  121.17    6.81
  -8   2  -1  123.71    7.44
  -8  -2  -1  169.27    8.43
   8  -2   1  125.84    4.75
   8   2   1  135.45    5.58
   8   2   2   22.03    4.46
   8  -2   2   20.13    4.07
  -8   2  -2   19.92    4.62
  -8  -2  -2   21.77    4.38
  -8  -2  -2   20.93    6.54
   8  -2   2   15.09    4.87
   8   2   2   33.37    4.72
   8  -2   3  185.67    9.19
   8   2   3  213.49    9.72
   8  -2   3  217.48   10.41
   8   2   3  207.25   10.46
  -8  -2  -3  190.51   10.53
  -8   2  -3  211.34   11.88
  -8   2  -4    3.02    5.04
  -8  -2  -4    2.44    4.37
   8  -2   4   -1.98    4.37
   8   2   4    6.06    4.60
   8   2   4   14.17    7.69
   8  -2   4    5.69    7.82
  -8   2  -5   -0.89    5.06
  -8  -2  -5   -0.79    4.45
   8  -2   5    3.88    4.17
   8   2   5    3.98    4.74
   8   2   5   14.49    8.23
   8  -2   5   -5.33    8.43
   8  -2   6    1.09    4.00
   8   2   6    3.35    4.62
  -8   2  -6    1.05    2.43
   8  -2   6   -5.65    8.56
   8  -2   7   14.79    4.68
   8   2   7   19.64    5.30
  -8  -2  -7   12.32    4.25
   8  -2   8   -2.07    3.74
  -8   3  10   -0.25    3.60
  -8   3   9    6.79    4.48
  -8   3   8    0.21    3.97
  -8   3   7    1.89    3.68
  -8  -3   7    1.16    3.22
  -8  -3   7    0.39    5.89
  -8   3   6   -0.33    3.53
  -8  -3   6    0.96    3.04
  -8   3   6    2.39    6.52
  -8   3   5   12.80    3.88
  -8   3   5    9.46    5.91
  -8  -3   5   11.51    2.93
  -8  -3   4   83.10    5.66
  -8  -3   4   69.24    5.62
  -8   3   4   70.25    8.45
  -8  -3   4   68.51    9.04
  -8  -3   3   23.85    2.96
  -8  -3   3   16.90    3.62
  -8   3   3   26.03    6.39
  -8  -3   3   20.49    6.00
  -8   3   3   17.06    2.51
  -8   3   2    5.68    1.74
  -8  -3   2    5.31    2.66
  -8   3   2    9.81    3.53
  -8  -3   2    6.98    3.76
  -8   3   2   12.39    4.90
  -8   3   1   39.02    5.82
  -8   3   1   40.09    4.58
  -8  -3   1   44.26    5.14
   8   3  -1   40.39    3.96
  -8   3   1   45.20    4.12
  -8  -3   1   51.99    4.21
  -8   3   0   11.90    4.22
   8   3   0    9.73    3.28
   8  -3   0    8.49    1.54
   8   3   0    9.80    2.12
  -8   3   0   22.37    3.94
  -8  -3   0   15.71    6.01
  -8   3   0    7.26    4.32
   8  -3   1   96.51    6.40
  -8  -3  -1  142.81    8.73
   8  -3   1   98.57    4.04
   8   3   1   99.72    5.12
  -8  -3  -1  103.77    5.58
   8  -3   2  324.96   11.04
   8  -3   2  300.64    9.19
  -8  -3  -2  311.23   13.20
   8   3   2  302.60    9.70
  -8   3  -2  312.60   12.86
  -8  -3  -2  310.30   11.39
  -8   3  -3  166.91   10.80
  -8  -3  -3  153.28    9.24
   8   3   3  159.18    9.50
   8  -3   3  181.20    9.90
   8  -3   3  154.45    8.40
   8   3   3  183.37    9.21
   8  -3   4    6.50    3.99
   8   3   4   17.87    5.23
  -8   3  -4    8.96    5.41
  -8  -3  -4   10.47    4.78
   8  -3   4   10.96    8.10
   8   3   4   15.58    7.55
  -8   3  -5    8.17    5.54
   8  -3   5   -4.50    8.59
   8   3   5   10.69    7.99
  -8   3  -5    1.04    2.44
   8  -3   5    0.71    4.11
   8   3   5   11.60    5.00
   8  -3   6    9.90    6.87
   8  -3   6   10.97    4.44
   8   3   6   24.49    5.64
  -8   3  -6   10.61    2.67
   8  -3   7   -0.81    3.87
   8   3   7    6.17    4.85
   8  -3   8    0.17    3.51
  -8   4  10   -0.26    4.01
  -8   4   9    2.43    4.33
  -8   4   8   15.83    4.97
  -8   4   7   15.96    4.76
   8  -4  -7   15.75    5.76
  -8  -4   7   18.82    7.14
  -8   4   6   34.60    5.38
  -8   4   6   36.04    7.88
  -8  -4   6   38.69    8.33
  -8   4   5    3.82    5.79
  -8  -4   4    1.05    2.91
  -8  -4   4    2.52    5.39
  -8  -4   4    0.72    3.26
  -8   4   4   -0.25    5.15
  -8   4   3  101.64    8.98
  -8  -4   3  117.51    5.09
  -8   4   3  113.86    4.62
  -8  -4   3  108.37    6.10
  -8  -4   2  261.02    7.33
  -8   4   2  215.31    9.32
  -8  -4   2  240.63    9.05
  -8   4   2  255.01    5.44
  -8   4   2  229.34   11.81
  -8   4   1  102.25    7.71
   8   4  -1   98.45    5.71
   8   4  -1  123.92    6.80
  -8   4   1  104.48    6.23
  -8  -4   1  118.09    7.07
  -8   4   1  124.70    5.16
  -8  -4   1  133.47    5.86
   8   4   0   73.53    5.25
  -8   4   0   65.72    4.75
  -8  -4   0   85.24    7.30
   8  -4   0   64.74    2.79
   8   4   0   72.76    3.87
  -8   4   0   72.40    6.03
   8   4   1   -1.38    3.35
   8  -4   1    0.03    1.97
   8  -4   1    0.12    3.53
  -8   4  -1   -0.34    3.05
   8  -4   2   50.81    5.15
  -8   4  -2   44.83    5.91
  -8  -4  -2   59.88    7.61
   8  -4   2   49.90    5.17
   8   4   2   55.96    5.32
  -8   4  -3    0.64    4.30
   8   4   3    6.47    5.87
   8  -4   3    6.97    6.87
   8  -4   3   -0.12    3.13
  -8   4  -4   19.84    5.88
   8  -4   4   11.60    4.27
   8   4   4   24.45    5.49
   8  -4   4   13.73    8.17
   8   4   4   28.04    7.50
   8   4   5    9.53    5.18
   8  -4   5   -1.12    4.19
  -8   4  -5   -1.84    4.84
  -8   4  -5    0.56    1.78
   8  -4   5   -2.62    7.47
   8   4   5   14.02    7.53
   8  -4   6   -1.06    3.99
  -8   4  -6   -0.05    1.66
   8  -4   7   -0.96    3.82
   8   4   7    4.63    5.12
   8  -4   8   -0.83    3.74
  -8   5  10   -2.43    3.98
   8  -5  -9   -0.31    4.78
  -8   5   9   -0.25    4.01
   8  -5  -8    4.35    5.39
  -8   5   8    1.37    4.17
   8  -5  -7    2.41    4.70
  -8   5   7    4.89    4.18
  -8  -5   6    4.19    6.03
  -8   5   6    0.36    6.15
  -8   5   6    3.79    4.04
  -8  -5   5   18.82    3.76
  -8  -5   5   26.88    4.94
  -8   5   5   18.20    6.61
  -8  -5   4   48.33    4.64
  -8  -5   4   35.23    4.09
  -8  -5   4   23.10    6.44
   8  -5  -4   39.41    6.15
  -8   5   4   29.91    6.56
  -8   5   3   69.72    3.62
  -8  -5   3   75.78    4.27
  -8   5   3   65.83    7.53
  -8  -5   3   59.18    5.20
  -8   5   2   23.43    4.04
  -8  -5   2   29.39    4.49
  -8  -5   2   27.42    3.38
  -8   5   2   26.08    2.00
  -8   5   2   28.22    5.72
   8   5  -1   34.12    4.17
   8   5  -1   40.21    4.54
  -8   5   1   27.27    3.99
  -8  -5   1   52.57    4.54
  -8   5   1   44.78    5.65
   8   5   0   32.26    3.03
  -8  -5   0   42.98    6.87
  -8   5   0   34.31    4.52
   8   5   0   35.74    4.18
  -8   5  -1  130.89    6.50
  -8  -5  -1  137.98   10.73
   8   5   1  152.45    6.22
   8  -5   1  131.18    3.84
  -8   5  -1  129.82    8.00
   8   5   1  136.11    7.20
  -8   5  -2   28.86    3.20
   8  -5   2   25.33    4.17
  -8  -5  -2   50.24    7.72
   8  -5   2   32.76    4.72
   8   5   2   38.24    5.12
  -8   5  -3   43.18    3.03
   8  -5   3   52.84    5.16
  -8   5  -3   52.23    6.93
   8  -5   3   59.43    7.35
  -8  -5  -3   36.18    8.10
   8   5   3   78.66    6.65
   8  -5   4    2.11    3.54
   8   5   4    8.26    5.27
  -8   5  -4    0.15    1.02
  -8   5  -4    1.33    4.80
   8   5   4    9.42    7.09
   8  -5   4   -3.34    7.82
  -8   5  -4    0.53    1.05
   8   5   5   11.03    5.44
   8  -5   5   -0.99    4.32
   8   5   5    9.29    7.08
  -8   5  -5    2.48    4.95
   8  -5   6   -2.67    4.02
   8  -5   6    7.79    5.18
   8  -5   7    1.40    3.80
   8  -5   8   -1.45    3.61
  -8   6  10    4.19    4.34
   8  -6  -9   -1.28    4.68
  -8   6   9   -0.51    4.30
   8  -6  -8   24.37    6.55
  -8   6   8   17.57    5.35
   8  -6  -7   16.07    6.21
  -8   6   7   12.58    4.74
  -8   6   6    4.20    4.24
  -8  -6   6   -0.68    5.65
   8  -6  -5   68.12    7.86
  -8   6   5   68.82    9.08
  -8  -6   5   61.51    4.93
  -8  -6   5   80.68    6.63
  -8   6   4   30.89    6.73
  -8  -6   4   40.15    4.30
   8  -6  -4   33.82    5.71
  -8  -6   4   33.27    3.98
  -8   6   3   18.84    2.31
  -8  -6   3   21.76    2.86
  -8   6   3   16.68    5.39
  -8  -6   3   16.04    3.91
  -8   6   2  136.78    7.62
  -8  -6   2  172.95    7.88
  -8   6   2  172.73    9.99
  -8   6   2  172.53    4.02
  -8  -6   2  197.98    6.66
   8   6  -1   39.48    4.46
   8   6  -1   38.16    4.40
  -8   6   1   41.42    5.31
  -8  -6   1   50.54    4.77
  -8   6   0   13.85    3.68
   8   6   0   14.58    2.69
   8   6   0   18.04    3.76
  -8   6   0    4.87    3.82
  -8  -6   0   17.03    6.43
   8   6   1   25.62    4.67
  -8   6  -1   31.43    5.45
   8   6   1   24.00    3.72
   8  -6   1   22.05    1.75
  -8  -6  -1   24.58    8.81
  -8   6  -1   20.85    3.32
  -8   6  -2   24.01    2.62
   8   6   2   34.36    5.46
   8  -6   2   28.71    4.41
   8   6   2   25.97    3.80
   8  -6   2   32.32    4.39
  -8  -6  -2   57.15    7.62
   8   6   2   32.59    5.04
   8  -6   3   -0.12    3.16
   8   6   3   12.23    5.17
  -8  -6  -3   -6.12    7.70
  -8   6  -3    1.53    4.40
   8   6   3   -0.52    3.29
   8  -6   3    1.13    6.00
   8  -6   4  154.49    8.03
   8  -6   4  128.65    9.41
   8   6   4  140.18    9.38
  -8   6  -4  120.26   10.38
   8   6   4  142.39    8.58
  -8   6  -5    0.32    5.10
   8  -6   5   -0.56    3.72
   8   6   5    2.98    4.06
   8  -6   6   12.98    5.07
   8  -6   6    1.03    3.84
   8  -6   7   -2.32    3.92
   8  -6   8   -2.72    3.68
  -8   7  10    1.99    3.68
   8  -7  -9    0.99    5.07
  -8   7   9   -0.27    3.88
   8  -7  -8   -0.31    5.17
  -8   7   8    0.24    4.40
  -8   7   7    1.79    4.32
  -8  -7   6   30.26    4.04
  -8  -7   6   26.57    7.17
  -8  -7   5    3.00    5.49
  -8  -7   5   -1.83    3.99
   8  -7  -5    2.34    5.06
  -8  -7   5    0.83    2.56
  -8   7   4    7.00    5.60
  -8  -7   4    7.01    3.11
   8  -7  -4    4.33    4.69
  -8  -7   4    0.70    3.41
  -8   7   3   18.73    2.21
  -8  -7   3   28.42    3.18
   8  -7  -3   23.26    5.11
  -8   7   3   17.47    5.46
  -8  -7   3   21.08    3.94
  -8   7   2  127.36    8.92
  -8   7   2  134.32    2.99
  -8  -7   2  145.51    6.16
  -8   7   1   11.90    4.31
   8   7  -1   13.13    3.48
  -8  -7   1   26.14    4.29
   8   7  -1   10.51    3.54
  -8   7   0  204.01    9.20
   8   7   0  241.26    9.16
   8   7   0  239.36    7.85
  -8  -7   0  231.00   10.26
  -8   7   0  216.53    9.13
  -8   7  -1   22.94    5.01
   8   7   1   24.68    3.03
   8   7   1   31.54    5.04
   8   7   1   22.69    3.78
  -8  -7  -1   30.71    9.04
   8  -7   1   14.80    1.34
  -8   7  -1   27.73    3.37
   8   7   2   28.25    5.52
   8   7   2   23.54    4.88
  -8  -7  -2   59.69    7.85
   8   7   2   22.59    3.58
   8  -7   2   22.56    3.89
   8   7   3   36.13    4.70
  -8   7  -3   32.09    6.17
   8  -7   3   34.50    4.54
   8   7   3   38.27    6.20
  -8  -7  -3   36.30    8.33
   8   7   3   40.86    5.53
   8  -7   3   34.38    6.38
   8   7   4   16.13    4.37
   8  -7   4   17.40    3.89
  -8   7  -4   16.34    5.77
   8  -7   4   38.31    5.77
   8   7   4   23.17    5.98
   8  -7   5    1.47    2.99
   8   7   5    0.93    3.64
   8  -7   6   23.39    4.25
   8   7   6   17.64    5.02
   8  -7   6   22.39    5.27
   8  -7   7   -2.73    3.86
   8  -7   8   -1.88    3.34
   8  -8  -9    4.79    5.37
  -8   8   9    1.93    4.16
   8  -8  -8   -0.96    5.11
  -8   8   8    3.78    4.52
  -8  -8   7    7.82    3.01
  -8   8   7   15.98    5.18
  -8  -8   6   13.81    6.24
  -8  -8   6   11.62    2.92
   8  -8  -6   18.59    6.41
  -8  -8   6   17.43    5.26
  -8  -8   5   60.41    5.89
  -8  -8   5   40.39    4.06
  -8  -8   5   40.79    7.67
   8  -8  -5   49.73    7.11
  -8  -8   4   43.69    4.32
   8  -8  -4   32.03    6.19
  -8  -8   4   31.62    3.88
  -8  -8   3    6.69    2.41
  -8   8   3   -0.27    5.27
   8  -8  -3   -0.19    4.27
  -8  -8   3   10.54    3.68
   8  -8  -2    3.20    3.82
  -8  -8   2    5.46    3.54
  -8   8   2    5.50    4.61
   8   8  -1   14.74    3.63
  -8   8   1   12.80    3.62
  -8   8   1   13.86    4.38
   8   8  -1   13.07    3.77
  -8  -8   1   28.72    4.47
   8   8   0    3.25    1.48
  -8   8   0   -0.93    4.34
   8   8   0   -1.93    4.15
   8   8   0    4.52    2.55
  -8   8   0    4.87    3.51
   8   8   1  158.52    6.30
  -8  -8  -1  160.20   11.53
   8   8   1  166.31    8.28
  -8   8  -1  138.69    7.97
   8   8   1  163.87    6.92
   8   8   2   25.41    3.79
   8   8   2   23.25    4.71
  -8  -8  -2   68.81    7.93
   8  -8   2   28.10    3.61
   8   8   2   31.90    5.82
   8  -8   3    2.07    3.24
   8   8   3   11.84    5.48
   8   8   3    4.29    3.16
   8   8   3   10.69    4.65
  -8  -8  -3   -2.03    7.05
   8  -8   3   -3.03    5.56
   8  -8   4    6.01    3.22
  -8   8  -4    1.08    4.56
   8   8   4    6.69    4.03
   8   8   4   18.65    5.32
   8  -8   5    0.52    2.95
   8   8   5   -1.72    3.88
   8  -8   6    0.28    2.99
   8   8   6    1.92    3.67
   8  -8   6    3.84    4.18
   8  -8   7    2.86    2.97
   8   8   7    1.90    3.86
   8  -8   8    0.73    2.59
  -8   9   9    0.84    4.15
  -8   9   8    1.58    4.63
  -8   9   7    4.88    4.52
  -8  -9   7    2.88    2.31
  -8  -9   6    1.60    5.01
   8  -9  -6    2.74    5.06
  -8  -9   6    1.21    4.48
  -8  -9   6    1.04    2.15
   8  -9  -5    3.93    4.84
  -8  -9   5    0.08    2.71
  -8  -9   5    4.97    3.59
  -8  -9   5    1.38    4.70
  -8  -9   4    2.92    2.84
   8  -9  -4    1.09    4.32
  -8  -9   4    4.55    3.05
  -8   9   3   11.78    3.32
   8  -9  -3   -0.19    4.25
  -8  -9   3    6.29    2.64
  -8  -9   2  303.64    9.55
   8  -9  -2  286.12   12.24
  -8   9   1    5.00    3.09
   8   9  -1   10.69    3.43
   8   9  -1    3.24    3.51
   8   9   0  206.80    6.09
   8   9   0  212.63    7.95
  -8  -9   0  224.94   10.61
  -8   9   0  165.83    8.47
   8   9   0  221.29    9.05
   8   9   1   -0.51    2.36
  -8   9  -1   -1.50    4.10
   8   9   1    0.24    4.29
  -8  -9  -1   -0.71    8.86
   8   9   2   12.46    5.34
   8   9   2    2.29    3.86
   8   9   2    2.67    2.91
   8  -9   2    7.20    2.83
   8   9   3   19.27    6.00
   8   9   3   10.08    4.46
   8   9   3    5.68    3.49
  -8  -9  -3    8.19    7.21
   8  -9   3   -2.91    5.34
   8  -9   4   52.86    5.29
   8  -9   4   68.45    5.75
  -8  -9  -4   37.02    9.37
   8   9   4   50.98    5.98
  -8   9  -4   43.98    7.14
   8   9   5    1.97    4.03
   8  -9   5    1.73    3.02
   8  -9   5   13.10    4.35
   8  -9   6    7.25    3.02
   8   9   6    8.27    4.34
   8  -9   6   12.31    4.44
   8  -9   7    0.14    2.75
   8   9   7    0.48    3.72
   8  -9   8   -0.14    2.26
  -8  10   9   -0.29    4.12
  -8  10   8  -10.55    8.17
  -8  10   8   -0.83    4.69
  -8  10   7    9.42    5.23
  -8 -10   7    7.24    4.95
   8 -10  -6    3.55    5.31
  -8 -10   6   -2.59    2.48
   8  10  -6   -0.13    2.65
  -8 -10   6   -2.52    4.30
  -8 -10   6    1.21    4.62
  -8 -10   5   80.04    4.49
   8  10  -5   78.29    5.30
  -8 -10   5   61.10    8.07
   8 -10  -5   97.42    9.02
  -8  10   5   79.44    7.69
  -8 -10   5  113.91    6.86
   8  10  -4    4.91    2.07
   8 -10  -4    4.35    4.73
  -8  10   4    4.34    4.21
  -8 -10   4    6.81    2.91
  -8  10   3   -0.26    1.36
   8 -10  -3    3.32    4.26
  -8  10   3    3.95    3.50
   8  10  -3    2.25    1.24
   8 -10  -2    7.91    4.52
  -8 -10   2   11.21    4.29
  -8  10   1   15.44    3.75
   8  10  -1   16.05    3.62
  -8 -10   1   35.88    5.04
   8  10  -1   13.96    1.45
   8  10   0   83.86    4.22
  -8 -10   0   97.24    8.62
  -8  10   0   68.28    5.80
   8  10   0   87.98    6.23
   8  10   1  123.85    6.18
   8  10   1  135.72    6.36
  -8 -10  -1  111.50   10.67
  -8  10  -1  107.19    7.26
   8  10   1  153.74    8.36
   8  10   2    8.68    5.05
  -8  10  -2   10.25    5.23
   8  10   2    2.70    3.05
   8  10   2   -0.69    3.64
   8 -10   2    2.92    2.31
   8  10   3   29.34    6.78
   8  10   3   11.43    4.39
   8  10   3   15.60    3.99
   8 -10   3    4.44    4.68
  -8 -10  -3    9.57    7.23
   8 -10   4   49.55    5.11
  -8 -10  -4   22.78    8.66
   8  10   4   43.09    5.92
   8  10   5   -0.20    3.86
   8 -10   5   -0.54    2.92
   8 -10   5    4.32    3.79
   8  10   6    4.95    4.15
   8 -10   6    3.85    2.70
   8 -10   6    3.78    3.71
   8  10   7    0.24    3.55
   8 -10   7    0.41    2.57
  -8  11   9    1.82    4.83
  -8 -11   8   -4.99    5.06
  -8  11   8    2.01    4.78
  -8 -11   7    1.01    4.49
   8  11  -7    2.88    2.79
  -8  11   7   -6.39    7.20
   8 -11  -7    5.83    5.60
  -8 -11   6    1.59    3.67
  -8 -11   6    1.29    2.02
   8  11  -6    0.14    2.59
  -8  11   6   -6.53    6.65
   8 -11  -6    0.27    5.11
   8  11  -5   30.35    3.79
  -8 -11   5   41.60    4.73
  -8  11   5   42.44    5.86
   8 -11  -5   38.53    6.73
  -8 -11   4   16.15    3.18
   8  11  -4   10.60    2.45
   8 -11  -4    7.82    4.79
  -8 -11   3  101.06    5.98
  -8  11   3   82.85    2.27
  -8  11   3   94.76    2.42
   8  11  -3   87.08    3.74
   8 -11  -3   96.25    8.01
  -8 -11   2    9.89    4.38
   8 -11  -2    3.25    4.08
   8  11  -2    5.23    1.32
  -8  11   1  146.31    7.92
   8  11  -1  211.68    8.44
  -8 -11   1  219.30    8.87
   8  11  -1  185.99    5.47
   8 -11  -1  184.42    9.14
   8  11   0   90.01    6.41
  -8  11   0   66.23    5.38
  -8 -11   0   93.72    8.90
   8  11   0   87.06    4.57
   8  11   1    9.19    3.05
  -8  11  -1    4.23    3.75
   8  11   1   13.72    4.90
  -8 -11  -1   14.87    8.81
  -8 -11  -2  208.14   11.01
   8  11   2  174.94    8.44
  -8  11  -2  163.12    9.38
   8  11   2  228.58   10.88
   8 -11   3   34.78    4.74
   8  11   3   45.60    5.64
   8  11   3   56.13    5.91
  -8 -11  -3   50.90    8.41
   8  11   4    8.51    4.23
   8 -11   4   16.21    3.84
   8  11   5   16.42    4.77
   8 -11   5   14.61    4.05
   8  11   6   -2.07    4.21
   8 -11   6    0.68    2.71
   8 -11   6    0.45    3.21
   8  11   7   -1.25    3.76
   8 -11   7   -0.14    2.44
  -8 -12   8   -1.15    4.73
  -8  12   8    2.99    4.93
  -8 -12   7    6.54    4.44
  -8  12   7    4.52    5.79
   8 -12  -7    4.65    5.20
   8  12  -7    3.93    2.83
  -8 -12   6    0.15    3.51
   8  12  -6   -0.14    2.49
  -8  12   6    6.97    5.40
   8 -12  -6   -1.12    5.23
   8  12  -5    1.97    2.44
  -8 -12   5    4.27    3.27
   8 -12  -5    4.26    5.02
  -8 -12   4   12.86    3.11
   8  12  -4    7.68    2.41
   8 -12  -4    7.07    4.80
  -8  12   4   12.38    4.59
   8 -12  -3  185.28   10.63
   8  12  -3  162.70    5.70
  -8 -12   3  218.97    8.25
  -8 -12   2  102.14    6.84
   8 -12  -2   91.93    7.59
   8  12  -1   34.31    4.17
  -8  12   1   23.66    4.00
   8 -12  -1   28.74    4.76
  -8 -12   1   57.74    6.02
   8  12   0   10.15    2.72
  -8 -12   0   16.24    7.40
   8  12   0    4.40    3.96
  -8  12   0    8.00    3.20
   8  12   1   50.65    4.65
  -8  12  -1   38.15    5.04
   8  12   1   64.40    6.43
  -8 -12  -1   42.27    9.23
   8  12   2    5.62    3.38
   8  12   2   16.09    6.07
  -8  12  -2    8.26    4.72
  -8 -12  -3   15.83    7.05
   8  12   3   14.55    4.16
   8 -12   3   14.15    3.70
   8 -12   4    7.34    3.22
   8  12   4    0.58    3.91
   8 -12   5    0.12    3.12
   8  12   5    0.43    4.01
   8  12   6    4.78    4.13
   8  12   7    1.55    3.81
  -8 -13   8   -1.09    4.13
  -8  13   8   -0.94    4.78
   8 -13  -8   -2.06    4.96
   8  13  -7    1.58    2.47
   8 -13  -7    0.63    4.93
  -8 -13   7    4.69    4.04
  -8 -13   6    5.22    3.50
  -8  13   6   22.50    5.29
   8 -13  -6    7.13    5.28
   8  13  -6    4.17    2.66
  -8 -13   5    4.37    3.00
   8  13  -5    0.92    2.33
   8 -13  -5    3.82    4.56
  -8  13   5    1.29    5.80
  -8 -13   4   41.66    4.08
   8 -13  -4   22.87    5.67
  -8  13   4   31.59    4.01
   8  13  -4   19.65    2.94
  -8 -13   3   22.38    4.32
   8 -13  -3   24.55    5.32
   8  13  -3   16.86    2.53
  -8 -13   2    5.79    4.23
   8 -13  -2    2.08    3.77
   8  13  -1   72.09    5.33
  -8  13   1   45.26    4.98
   8 -13  -1   63.58    5.87
  -8 -13   1   87.47    6.58
   8  13   0    3.25    2.56
   8  13   0    4.26    4.04
  -8  13   0    4.11    3.05
  -8 -13   0   18.66    7.47
   8  13   1    7.52    3.34
  -8 -13  -1    7.14    8.39
  -8  13  -1    6.31    3.75
   8  13   1   16.41    5.15
   8  13   2  104.92    7.30
  -8 -13  -2  143.05    9.63
   8  13   2  160.37   10.21
  -8  13  -2   92.12    7.62
   8  13   3   -0.87    3.59
   8 -13   3   -0.44    2.95
   8 -13   4    8.91    2.97
   8  13   4    1.80    3.80
   8 -13   5   -0.79    2.96
   8  13   5   -0.45    4.03
   8  13   6   -0.50    3.97
   8  13   7   -2.13    4.00
  -8  14   8    2.66    4.87
   8  14  -7    2.68    2.47
  -8 -14   7    1.53    3.53
   8 -14  -7    5.42    5.27
   8 -14  -6   11.87    5.93
  -8 -14   6   16.95    3.99
   8  14  -6    9.74    3.05
  -8 -14   5    6.95    3.04
  -8  14   5   10.86    4.88
   8 -14  -5    4.12    4.74
   8  14  -5    2.41    2.45
  -8 -14   4   -4.69    4.10
   8  14  -4    2.10    2.18
   8 -14  -4    8.42    4.80
  -8  14   4   13.24    2.43
   8  14  -3   36.60    3.19
   8 -14  -3   47.67    6.21
  -8 -14   3   56.67    5.37
  -8 -14   2   33.67    5.08
   8 -14  -2   26.82    4.82
   8  14  -1   33.78    4.19
  -8  14   1   20.25    4.09
  -8 -14   1   54.00    6.16
   8  14  -1   19.50    4.98
   8 -14  -1   27.95    4.48
   8  14   0  107.74    6.31
   8  14   0   75.02    6.17
  -8 -14   0  104.51    9.14
  -8  14   0   64.07    5.44
   8  14   0  103.82    7.03
   8  14   1    9.98    3.68
   8  14   1    7.90    2.79
   8  14   1   14.20    5.28
  -8  14  -1    3.06    3.47
  -8 -14  -1   16.64    8.79
   8  14   2    1.40    3.20
  -8  14  -2    2.13    4.30
   8  14   2   12.73    6.26
   8  14   3    9.41    3.93
   8 -14   3   10.46    1.33
  -8 -14  -3    7.76    6.97
   8 -14   3    7.10    2.78
  -8 -14  -4   -3.30    7.91
   8 -14   4    9.70    2.70
   8  14   4    5.84    4.22
   8  14   5    0.71    4.04
   8  14   6    0.26    3.89
   8 -15  -7    2.25    5.10
   8 -15  -6    2.90    4.76
   8  15  -6    1.54    2.24
   8  15  -5    1.76    2.27
   8 -15  -5    2.57    4.78
  -8 -15   5    7.44    3.01
   8  15  -4    5.09    2.41
  -8 -15   4    1.67    3.66
  -8  15   4    6.36    1.95
   8 -15  -4   10.44    5.02
  -8 -15   3    9.80    4.27
   8 -15  -3   12.66    4.66
   8  15  -3   10.62    2.34
  -8 -15   2   12.01    4.63
   8 -15  -2    6.59    4.06
   8 -15  -1  120.68    7.77
  -8 -15   1  128.67    8.71
  -8  15   1   94.96    6.86
   8  15  -1  166.27    7.71
   8  15   0   -0.39    4.21
  -8  15   0    1.14    2.73
  -8 -15   0    3.67    7.24
   8 -15   0    1.49    2.51
   8  15   1   14.20    3.99
  -8  15  -1    8.93    3.70
   8  15   1   28.07    5.97
  -8 -15  -1   26.05    9.09
  -8  15  -2   18.76    4.95
   8  15   2   17.21    4.26
  -8 -15  -2   58.52    7.74
   8  15   2   37.93    7.35
   8  15   3    0.39    3.62
   8 -15   3   -0.27    2.40
  -8 -15  -3    3.47    6.73
   8 -15   3    2.37    0.75
   8 -15   4    4.56    2.27
   8  15   4   -0.22    4.26
   8 -15   4   -0.11    1.56
   8  15   5    3.95    4.32
   8  15   6    0.27    3.90
   8 -16  -7    3.88    5.16
   8  16  -6   13.00    3.21
   8 -16  -6   17.08    5.86
   8  16  -5    1.07    2.26
   8 -16  -5   -2.04    4.45
   8  16  -4   23.57    3.29
   8 -16  -4   30.11    5.84
   8 -16  -3    2.00    4.17
   8 -16  -2    0.87    3.48
   8 -16  -1    6.87    3.40
  -8 -16   1    3.81    6.11
   8  16  -1   10.24    3.32
  -8  16   1    3.85    3.14
  -8  16   0   37.65    4.56
   8  16   0   66.47    6.24
  -8 -16   0   59.95    8.57
   8 -16   0   46.45    4.34
  -8  16  -1    6.30    3.51
   8  16   1   11.83    5.37
  -8 -16  -1   11.10    8.91
   8  16   1   10.34    3.76
   8  16   2    4.97    3.84
  -8 -16  -2   31.74    6.86
  -8  16  -2    7.78    4.27
   8  16   2   18.87    6.69
   8 -16   3    0.85    0.91
  -8 -16  -3    5.06    6.51
   8 -16   3    3.58    1.86
   8  16   3    5.64    4.18
   8  16   4    6.13    4.50
   8 -16   4    4.82    1.26
   8  16   5   -0.26    4.20
   8  16   6    0.28    4.08
   8 -17  -6   -2.00    4.41
   8 -17  -5    7.60    4.62
   8  17  -5    2.28    2.26
   8 -17  -4    1.78    3.87
   8  17  -4    3.65    2.16
   8 -17  -3    4.14    3.93
   8 -17  -2    1.93    3.38
   8 -17  -1   43.75    5.12
  -8  17   1   38.18    4.94
   8  17  -1   77.68    5.56
   8  17   0    3.18    4.12
   8 -17   0    2.10    2.44
  -8  17   0    3.07    2.93
   8  17   1    3.89    3.77
  -8  17  -1    4.41    3.32
   8  17   1    8.06    5.28
   8  17   2   39.56    8.03
   8  17   2   18.48    4.90
  -8  17  -2   14.93    4.54
   8  17   3   -0.67    4.02
   8  17   4   -1.26    4.03
   8  17   5   10.62    5.19
   8  17   6    4.19    4.33
   8 -18  -6    5.37    4.51
   8 -18  -5    7.28    4.53
   8  18  -5    0.60    2.12
   8 -18  -4   10.65    4.55
   8  18  -4    8.91    2.65
   8 -18  -3   -0.20    3.71
   8 -18  -2    1.40    3.15
   8 -18  -1    1.47    2.64
  -8  18   1   -1.26    3.24
   8  18  -1   -0.93    2.83
   8  18   0    1.42    3.97
  -8  18   0    2.21    2.79
   8 -18   0    3.04    2.37
   8  18   1   45.75    7.01
  -8  18  -1   15.24    3.77
   8  18   1   33.98    5.78
   8  18   2    8.94    6.74
  -8  18  -2    3.04    3.77
   8  18   2    0.91    3.76
   8  18   3   -1.23    4.40
   8  18   4    1.08    4.40
   8  18   5    0.29    4.25
   8  18   6   -0.94    3.99
   8 -19  -6    1.39    4.11
   8 -19  -5    1.00    3.80
  -8 -19   5   -0.12    3.68
   8 -19  -4   10.84    4.28
  -8 -19   4    8.19    4.35
   8  19  -4    4.95    2.36
   8 -19  -3    4.08    3.58
   8 -19  -2    0.17    3.13
   8 -19  -1    8.94    3.09
   8  19  -1    9.86    3.15
   8  19   0   -4.73    4.32
  -8  19   0   -2.02    2.97
   8 -19   0   -0.11    2.10
  -8  19  -1    0.70    2.88
   8  19   1    1.71    5.10
   8  19   2   17.83    7.40
  -8  19  -2    4.41    3.60
   8  19   2   10.30    4.85
   8  19   3    7.00    4.65
   8  19   4   -1.46    4.72
   8  19   5   -0.94    4.41
   8 -20  -5    5.20    4.00
   8 -20  -4    5.06    3.69
  -8 -20   4    4.61    4.34
   8 -20  -3    4.64    3.42
  -8 -20   3   14.85    4.81
  -8 -20   2   22.18    5.75
   8 -20  -2    7.88    3.29
   8  20  -1   -0.47    2.66
  -8 -20   1    6.87    6.61
   8 -20  -1    2.19    2.50
   8 -20   0   -0.22    1.87
  -8 -20   0   -1.74    7.42
  -8  20   0   -2.37    3.32
   8  20   0   -3.49    4.29
  -8  20  -1    4.14    2.88
   8  20   1   11.33    5.51
  -8 -20  -1    0.68    8.69
   8  20   2    7.33    6.83
   8  20   2    1.67    4.30
   8  20   3   14.02    8.38
   8  20   3   -0.88    4.63
   8  20   4    0.63    4.59
   8  20   5   -1.01    4.40
   8 -21  -5    0.74    3.29
   8 -21  -4   -0.65    3.27
   8 -21  -3   -0.58    3.18
  -8 -21   3   14.22    4.75
   8 -21  -2    1.52    2.61
  -8 -21   2    5.82    5.99
   8 -21  -1    4.48    2.42
  -8 -21   1   17.75    7.15
   8  21  -1    3.91    2.46
   8 -21   0    1.31    1.67
   8  21   0   -3.37    4.24
  -8 -21  -1    3.49    8.22
  -8  21  -1    8.77    3.24
   8  21   2    5.45    6.62
   8  21   2    2.17    4.97
   8  21   3   17.35    8.34
   8  21   3    2.59    4.44
   8  21   4   -0.69    4.88
   8  21   5    0.73    4.48
   8 -22  -5    2.43    3.14
   8 -22  -4   -1.30    2.94
   8 -22  -3    0.19    2.87
   8 -22  -2    7.88    3.06
  -8 -22   2   16.55    6.47
   8 -22  -1    0.14    1.98
  -8 -22   1    6.63    6.84
  -8 -22   0    3.37    7.54
   8  22   1    1.01    4.57
   8  22   2    2.62    5.86
   8  22   2    1.74    4.80
   8  22   3    4.92    7.17
   8  22   3   -0.36    4.82
   8  22   4    0.75    4.81
   8 -23  -4   -0.43    2.67
   8 -23  -3    2.27    2.85
   8 -23  -2   -0.50    2.37
   8 -23  -1    1.55    1.86
   8  23   1   -1.00    4.28
   8  23   2    3.44    5.79
   8  23   2   -1.18    5.33
   8  23   3    4.62    6.58
   8 -24  -4    0.85    2.85
   8 -24  -3    0.19    2.54
   8 -24  -2    0.66    2.26
   8 -25  -3   -0.18    2.26
  -9   0  10    1.71    3.57
  -9   0   9   -0.99    3.29
  -9   0   8   12.82    4.11
  -9   0   7    1.89    3.18
  -9   0   6   25.38    8.12
  -9   0   6   21.86    4.15
  -9   0   5    1.35    5.70
  -9   0   5    0.11    2.76
  -9   0   4  142.14    6.22
  -9   0   4  151.77    6.52
  -9   0   4  127.77    7.57
  -9   0   4  131.65   11.92
  -9   0   3    1.10    1.78
  -9   0   3   -0.06    1.95
  -9   0   3    2.19    5.62
  -9   0   3   -2.76    3.37
  -9   0   2   27.32    4.90
  -9   0   2   39.56    7.01
  -9   0   2   33.30    3.23
  -9   0   1   -1.31    4.06
  -9   0   1   -0.41    4.32
  -9   0   0   10.01    3.18
   9   0   0    8.29    1.92
  -9   0   0   16.12    5.41
  -9   0   0    1.75    6.91
   9   0   1   -4.04    2.61
  -9   0  -1    1.30    3.33
   9   0   1   -2.34    3.37
  -9   0  -2  182.90    9.88
   9   0   2  177.86    8.49
  -9   0  -2  148.94    9.83
   9   0   2  159.22    6.75
  -9   0  -3   -2.53    4.37
   9   0   3   -3.04    4.47
   9   0   3    0.10    5.24
   9   0   4   11.42    6.58
   9   0   4    3.03    4.24
  -9   0  -4    2.54    4.69
   9   0   5    5.22    6.91
  -9   0  -5    1.20    4.86
   9   0   5    1.88    4.26
   9   0   6   18.30    5.09
   9   0   7   -0.18    4.03
  -9   1  10    0.89    3.27
  -9   1   9    0.21    3.41
  -9  -1   9    0.94    3.32
  -9   1   8    0.19    3.67
  -9  -1   8    0.34    3.20
  -9  -1   7    9.88    3.66
  -9   1   7   16.84    4.31
  -9  -1   6   37.89    9.05
  -9   1   6   39.93    8.97
  -9  -1   6   50.49    5.10
  -9   1   6   50.49    5.26
  -9  -1   5   19.27    3.45
  -9   1   5   19.24    7.46
  -9  -1   5   15.76    6.77
  -9   1   5   22.00    3.87
  -9   1   4   74.79    4.80
  -9  -1   4   73.54    4.85
  -9  -1   4   66.54    5.90
  -9   1   4   74.98    9.25
  -9  -1   4   81.36   10.31
  -9   1   4   70.44    4.92
  -9  -1   4   69.52    4.24
  -9  -1   3  206.38    6.11
  -9   1   3  220.00    6.07
  -9   1   3  176.18    8.59
  -9  -1   3  190.08    8.68
  -9  -1   3  188.08   12.86
  -9   1   3  198.58   12.90
  -9  -1   3  186.90    5.53
  -9  -1   2    3.19    2.61
  -9   1   2    3.27    2.49
  -9  -1   2    6.67    5.37
  -9   1   2    9.04    5.52
  -9   1   2    9.71    3.64
  -9  -1   2    1.55    4.43
  -9   1   1   23.70    4.80
  -9  -1   1   25.13    4.56
  -9   1   1   17.87    5.42
  -9  -1   1   23.23    2.45
  -9   1   1   13.99    4.60
  -9  -1   1   19.65    4.92
  -9  -1   0   82.89    7.19
  -9   1   0   70.57    6.75
  -9  -1   0   86.60    4.93
  -9   1   0   82.31    5.43
   9  -1   0   66.75    3.33
   9   1   0   70.08    3.63
  -9  -1   0   80.29    7.72
  -9   1   0   54.00    7.20
  -9  -1  -1   17.15    3.71
  -9   1  -1   13.29    3.99
   9   1   1    5.83    2.58
   9  -1   1    6.71    2.28
  -9   1  -1   13.28    5.33
   9  -1   1   10.88    3.50
   9   1   2    9.31    3.93
  -9  -1  -2    6.75    3.86
  -9   1  -2    4.64    4.16
   9   1   2   -2.71    4.59
   9  -1   2    3.13    3.34
   9  -1   2   14.36    3.70
   9  -1   3   40.35    5.64
   9   1   3   43.43    5.62
  -9  -1  -3   45.24    6.34
  -9   1  -3   44.49    6.57
   9  -1   3   47.70    6.24
   9   1   3   50.03    5.95
  -9   1  -4   -0.26    4.89
  -9  -1  -4   -0.98    4.42
   9  -1   4   -2.96    4.40
   9  -1   4   10.38    6.51
   9   1   4    5.24    6.44
   9   1   4   -1.45    4.27
   9  -1   5    9.19    6.99
   9   1   5    9.79    6.89
   9  -1   5    1.86    4.09
   9   1   5   -0.32    4.27
  -9   1  -5    1.53    4.79
  -9  -1  -5    3.47    4.89
  -9   1  -6    4.69    3.35
   9  -1   6    9.75    4.41
   9   1   6   10.82    4.69
   9  -1   7   -0.18    3.90
   9   1   7   -0.54    4.11
  -9   2  10   -0.47    3.39
  -9   2   9   -0.22    3.78
  -9  -2   8    1.31    3.28
  -9   2   8   -1.60    3.90
  -9  -2   7    5.77    3.26
  -9   2   7    1.40    3.49
  -9   2   6   -2.94    6.54
  -9  -2   6   -0.35    2.84
  -9   2   6    2.25    3.49
  -9   2   5   28.14    7.46
  -9  -2   5   31.40    8.31
  -9  -2   5   27.86    4.42
  -9  -2   5   29.71    3.58
  -9   2   5   28.13    4.31
  -9  -2   4   39.93    3.18
  -9  -2   4   40.21    7.96
  -9   2   4   40.04    3.86
  -9  -2   4   43.56    4.05
  -9  -2   4   38.18    4.66
  -9   2   4   40.19    8.04
  -9  -2   3    0.34    0.98
  -9   2   3    1.72    1.67
  -9  -2   3    1.94    1.95
  -9   2   3    1.05    3.38
  -9  -2   3    1.30    3.23
  -9   2   3    2.55    5.49
  -9  -2   3    0.27    5.41
  -9  -2   2    2.22    2.74
  -9   2   2    3.27    2.42
  -9   2   2    3.83    4.99
  -9   2   2    3.55    3.26
  -9  -2   2   -1.59    4.14
   9   2  -1   94.55    5.55
  -9   2   1  116.60    9.18
  -9   2   1   90.52    6.82
  -9  -2   1  105.48    7.30
  -9   2   1  109.38    5.97
  -9  -2   1  135.98    5.94
  -9  -2   0   22.41    7.05
  -9   2   0   21.93    5.05
  -9  -2   0   18.72    2.76
   9  -2   0   15.36    2.03
   9   2   0   17.51    2.44
  -9   2   0   48.34    5.05
  -9   2   0   21.99    5.35
  -9   2  -1    4.79    3.59
   9  -2   1   -0.89    2.20
   9   2   1   -2.29    3.03
  -9  -2  -1    6.12    3.09
   9  -2   1    0.74    3.47
  -9  -2  -2   95.93    7.05
  -9   2  -2  108.40    8.22
   9  -2   2   95.97    6.44
   9   2   2   99.10    7.06
  -9  -2  -2   96.36    8.90
   9  -2   2   95.02    4.98
   9   2   2   97.16    5.93
  -9  -2  -3   -0.96    3.84
  -9   2  -3    2.94    4.51
   9  -2   3    0.67    3.83
   9   2   3   -0.94    4.40
   9  -2   3    4.74    5.47
  -9  -2  -4    1.40    4.30
  -9   2  -4    6.50    5.26
   9  -2   4   -3.44    4.38
   9   2   4    1.34    4.45
   9  -2   4    8.75    6.34
   9   2   4    4.36    6.44
  -9   2  -5    7.81    5.38
   9  -2   5    6.84    4.29
   9   2   5   13.43    5.04
   9   2   5   13.16    6.79
   9  -2   5   15.60    7.37
  -9  -2  -5    6.43    5.01
   9  -2   6   -0.49    4.04
   9   2   6    1.91    4.27
   9  -2   7    2.77    4.01
   9   2   7    3.51    4.33
  -9   3  10    0.74    3.38
  -9   3   9   -2.52    3.91
  -9   3   8    5.76    4.03
  -9   3   7    9.24    4.29
  -9   3   6   51.15    5.88
  -9   3   6   55.39    9.41
  -9  -3   5   37.74    4.79
  -9   3   5   43.00    5.08
  -9  -3   5   28.00    8.06
  -9   3   5   31.84    7.73
  -9  -3   5   27.46    4.38
  -9  -3   4    4.94    3.24
  -9  -3   4    9.08    2.96
  -9   3   4    3.43    2.63
  -9  -3   4    6.45    6.22
  -9   3   4   10.18    6.33
  -9   3   3  133.53   10.64
  -9  -3   3  134.15   10.80
  -9  -3   3  162.46    5.65
  -9   3   3  159.30    4.86
  -9  -3   3  145.46    7.82
  -9   3   3  121.52    7.47
  -9   3   2   31.13    4.60
  -9  -3   2   34.38    5.17
  -9  -3   2   30.18    3.61
  -9   3   2   35.35    3.07
  -9   3   2   41.67    6.64
  -9   3   1  113.34    8.65
   9   3  -1   97.21    5.74
  -9   3   1   99.27    7.15
  -9  -3   1  120.32    7.63
  -9   3   1  128.06    6.34
  -9  -3   1  149.82    6.22
   9   3   0  293.79   10.39
  -9   3   0  242.49   10.61
   9  -3   0  249.49    6.48
   9   3   0  270.01    7.72
  -9   3   0  285.83    9.07
  -9  -3   0  307.02   11.09
  -9   3   0  286.88   12.35
   9  -3   1   14.26    4.22
  -9   3  -1   16.20    4.22
  -9   3  -1   14.65    4.29
  -9  -3  -1   14.04    3.21
   9  -3   1    5.23    1.95
   9   3   1    3.00    3.05
   9  -3   2    2.02    3.57
   9   3   2    7.18    3.95
  -9   3  -2    3.36    4.28
  -9  -3  -2    3.39    3.38
  -9  -3  -2    0.69    6.23
   9  -3   2   15.28    3.35
  -9  -3  -3   35.24    5.44
   9  -3   3   45.18    5.30
   9   3   3   40.66    5.36
  -9   3  -3   39.04    6.44
   9  -3   3   44.10    5.94
   9   3   3   54.89    5.79
  -9   3  -4    3.01    4.85
   9   3   4    4.17    4.31
   9  -3   4    0.43    4.34
   9  -3   4   11.70    6.40
   9   3   4    8.34    6.46
  -9   3  -5   -2.26    5.13
   9   3   5    5.58    4.84
   9   3   5   13.75    6.80
   9  -3   5    2.79    6.77
   9  -3   5   -2.90    4.28
   9  -3   6    0.48    3.87
   9   3   6   11.80    4.92
   9   3   7    4.32    4.34
   9  -3   7   -0.17    3.97
  -9   4  10   -0.77    3.69
  -9   4   9    0.24    3.80
  -9   4   8    2.82    4.09
  -9   4   7   10.58    4.33
  -9   4   6    4.02    5.91
  -9   4   6    6.92    4.06
  -9  -4   5   31.14    4.78
  -9  -4   5   26.09    4.26
  -9   4   5   29.54    7.62
  -9   4   4   57.59    8.14
  -9  -4   4   65.87    9.42
  -9  -4   4   73.29    4.78
  -9  -4   4   62.64    5.40
  -9   4   3   98.63    9.02
  -9  -4   3  118.80    4.89
  -9   4   3  120.64    4.02
  -9   4   3   88.74    6.60
  -9  -4   3  101.28    6.79
  -9   4   2  132.23    7.51
  -9  -4   2  134.40    7.58
  -9   4   2  136.63    4.51
  -9  -4   2  157.18    6.18
  -9   4   2  142.98    9.85
  -9   4   1  209.74   10.96
   9   4  -1  172.99    7.68
  -9  -4   1  194.77    9.44
  -9   4   1  171.95    8.91
  -9   4   1  197.95    7.39
  -9  -4   1  222.45    7.74
   9   4   0  121.26    6.93
  -9   4   0  102.15    5.96
  -9  -4   0  126.13    8.82
  -9   4   0  111.60    7.66
   9   4   0  104.46    4.92
   9  -4   0   94.03    3.77
   9   4   1   64.01    6.07
   9  -4   1   64.13    2.98
   9   4   1   72.79    4.62
  -9  -4  -1  126.66    8.82
  -9   4  -1   75.95    6.28
  -9   4  -2   37.83    4.42
  -9   4  -2   34.36    5.82
   9  -4   2   30.97    4.58
  -9  -4  -2   38.16    7.10
   9   4   2   36.50    4.96
   9  -4   2   43.17    3.63
   9  -4   3   13.28    3.84
  -9   4  -3   15.56    5.51
  -9  -4  -3   -4.41    7.71
   9   4   3   26.42    5.04
   9  -4   3   19.00    5.18
  -9   4  -4    9.32    5.44
   9   4   4   18.51    5.10
   9  -4   4   23.21    6.72
   9   4   4   13.10    5.87
   9  -4   4   11.33    3.98
   9   4   5   27.38    5.50
  -9   4  -5   15.63    2.31
   9  -4   5   18.92    6.87
   9  -4   5   21.70    4.82
   9   4   6    7.95    4.87
   9  -4   6   -0.19    6.63
   9  -4   6    3.07    3.99
   9  -4   7   -2.68    4.21
   9   4   7    4.83    4.70
  -9   5  10    0.27    3.78
  -9   5   9    2.22    3.94
  -9   5   8    1.83    4.39
  -9   5   7    7.97    4.41
  -9   5   6   23.62    5.20
  -9   5   6   16.73    6.95
  -9  -5   6   17.47    6.96
  -9  -5   6   18.42    3.90
  -9   5   5   19.23    6.85
  -9  -5   5   26.39    4.15
  -9  -5   5   32.41    4.63
  -9  -5   4   77.75    4.86
  -9   5   4   64.16    8.47
  -9  -5   4   61.22    8.57
  -9  -5   4   66.59    5.39
  -9   5   3    0.66    1.42
  -9  -5   3    5.32    2.20
  -9   5   3   -1.66    4.84
  -9  -5   3   -3.24    4.02
  -9   5   2  116.83    7.21
  -9  -5   2  133.87    7.53
  -9  -5   2  146.57    6.32
  -9   5   2  134.66    4.20
  -9   5   2  125.45    9.26
  -9   5   1  328.30   13.27
   9   5  -1  303.11   10.45
   9   5  -1  337.89   11.51
  -9   5   1  330.25    7.82
  -9  -5   1  329.74    9.79
   9   5   0   67.09    5.28
  -9  -5   0   76.26    7.80
  -9   5   0   60.35    5.75
   9   5   0   61.32    4.17
   9   5   1  271.51   10.29
  -9   5  -1  255.24   11.30
   9   5   1  268.61    8.38
   9  -5   1  233.33    5.27
  -9  -5  -1  244.74   13.09
  -9   5  -1  263.67    9.81
   9  -5   2   -1.60    3.49
  -9   5  -2    0.19    3.98
  -9   5  -2   -0.45    2.47
   9   5   2    1.66    3.67
  -9  -5  -2   12.67    6.54
   9  -5   2   12.40    2.77
  -9   5  -3   54.42    3.75
   9  -5   3   63.97    5.90
  -9   5  -3   59.19    7.36
  -9  -5  -3   45.70    8.47
   9  -5   3   63.83    5.85
   9   5   3   58.45    5.87
   9  -5   4    1.80    3.27
   9   5   4   -0.95    4.58
  -9   5  -4   -0.15    1.20
  -9   5  -4    2.85    5.07
  -9   5  -4    0.03    1.25
   9  -5   4   11.41    6.19
   9   5   5    7.91    4.82
   9  -5   5    6.26    6.59
   9  -5   5    6.87    3.58
   9   5   6    8.93    5.02
   9  -5   6   -1.92    4.30
   9  -5   6    2.44    6.25
   9  -5   7   -2.50    4.13
  -9   6  10   -1.13    4.00
  -9   6   9   -0.26    4.05
  -9   6   8    2.37    4.21
   9  -6  -8    3.32    5.46
  -9   6   7   -0.65    4.14
  -9  -6   6    2.11    2.87
  -9   6   6    7.66    4.50
  -9  -6   6    7.92    6.04
  -9   6   6    1.22    6.16
  -9  -6   6    3.79    4.11
  -9   6   5   10.11    5.89
  -9  -6   5   15.06    3.49
  -9  -6   5   16.42    4.01
  -9   6   4    6.24    5.44
  -9  -6   4   13.47    3.02
  -9  -6   4    6.15    3.59
  -9  -6   4    9.31    5.57
  -9  -6   3    4.85    2.50
  -9   6   3    1.40    1.32
  -9   6   3    0.23    4.66
  -9  -6   3    0.73    3.85
  -9   6   2   30.41    5.90
  -9   6   2   20.22    4.11
  -9  -6   2   38.77    5.39
  -9   6   2   38.78    3.00
  -9  -6   2   35.20    4.45
   9   6  -1   -0.35    3.36
  -9   6   1   -1.49    3.78
   9   6  -1   -0.45    3.35
  -9   6   0    5.20    3.38
   9   6   0    3.81    3.36
  -9  -6   0   13.46    6.97
   9   6   0    6.29    2.47
   9   6   1  167.30    8.43
  -9   6  -1  150.06    8.89
  -9  -6  -1  151.87   11.63
  -9   6  -1  148.77    7.09
   9   6   1  168.47    6.74
   9  -6   1  140.74    3.42
  -9   6  -2   28.59    3.15
   9  -6   2   30.52    4.59
   9   6   2   33.24    5.38
  -9  -6  -2   42.19    7.19
   9   6   2   29.84    4.72
   9  -6   2   36.24    2.91
   9  -6   3    6.97    3.51
  -9   6  -3    8.08    4.91
   9   6   3   14.78    4.72
  -9   6  -3    5.72    1.23
   9  -6   3   15.17    4.57
  -9   6  -4   24.46    6.33
   9   6   4   40.68    5.85
   9  -6   4   34.58    6.41
   9  -6   4   29.64    4.60
   9   6   5    4.97    4.83
   9  -6   5   -3.07    6.30
   9  -6   5    0.29    3.09
   9   6   6    7.55    4.95
   9  -6   6    6.01    3.57
   9  -6   6   -6.13    6.57
   9  -6   7    0.33    3.37
  -9   7  10    0.58    3.94
  -9   7   9    3.80    4.33
  -9   7   8    0.75    4.20
   9  -7  -8    2.76    5.05
  -9   7   7    6.46    4.81
  -9  -7   7   -0.76    2.93
  -9  -7   6    0.11    2.71
   9  -7  -6    5.15    4.90
  -9  -7   6   -0.48    4.15
  -9   7   5   27.05    7.58
  -9  -7   5   42.28    4.71
   9  -7  -5   33.84    6.48
  -9  -7   5   29.96    4.06
  -9  -7   4  251.55    8.40
  -9  -7   4  198.18    8.42
  -9   7   4  180.44   12.74
  -9   7   3    4.59    1.17
  -9  -7   3   -4.98    3.78
  -9   7   3    2.58    4.55
  -9  -7   3    7.08    3.91
  -9  -7   2  212.39    8.03
  -9   7   2  185.53    4.60
  -9   7   2  186.95   10.82
   9   7  -1  109.43    6.67
   9   7  -1   95.62    6.43
  -9   7   1   85.83    7.12
  -9  -7   1  125.84    6.83
  -9   7   0    2.52    3.89
   9   7   0    5.98    2.64
   9   7   0    7.67    3.37
  -9  -7   0   16.48    7.18
  -9   7   0    6.12    3.43
   9   7   1   64.53    4.75
   9  -7   1   56.15    1.93
  -9   7  -1   67.79    4.80
  -9  -7  -1   54.74   10.02
   9   7   1   71.45    6.15
  -9   7  -1   61.35    6.48
  -9   7  -2   27.13    2.54
   9   7   2   35.25    5.62
  -9  -7  -2   48.16    7.33
   9   7   2   27.45    4.41
   9  -7   2   30.11    2.57
   9  -7   3   -0.99    3.63
  -9   7  -3   -1.20    4.28
   9   7   3    9.40    5.07
   9   7   3    6.52    4.34
  -9  -7  -3   -8.58    7.43
   9  -7   3    8.29    4.18
  -9   7  -4   17.23    5.78
   9  -7   4   26.00    5.90
   9  -7   4   18.53    4.12
   9  -7   5    1.76    5.75
   9  -7   5    1.87    3.09
   9   7   6   20.27    6.00
   9  -7   6   11.15    3.76
   9  -7   6    4.62    5.78
   9  -7   7    2.03    2.97
  -9   8   9    5.41    4.31
  -9   8   8   -0.26    4.51
  -9  -8   7   21.95    5.40
  -9  -8   7   15.21    3.22
  -9   8   7   21.30    5.63
  -9  -8   6   20.63    3.44
  -9  -8   6   29.70    5.07
   9  -8  -6   18.86    6.11
  -9  -8   5   21.07    4.02
   9  -8  -5   18.70    5.64
  -9  -8   5   15.67    5.85
  -9  -8   5   13.38    3.50
  -9  -8   4    3.35    2.57
  -9   8   4    0.66    6.11
   9  -8  -4    7.68    4.85
  -9  -8   4    2.73    3.22
  -9   8   3    3.98    1.05
  -9   8   3   -1.21    4.67
  -9  -8   3    9.99    3.94
  -9  -8   2    7.04    4.15
  -9   8   2    7.56    4.78
  -9   8   1    2.74    3.63
  -9   8   1    4.46    3.33
   9   8  -1    2.40    3.32
   9   8  -1    2.74    3.40
   9   8   0   39.91    4.58
  -9   8   0   25.01    4.71
  -9  -8   0   52.96    8.06
  -9   8   0   29.02    4.25
   9   8   0   31.87    3.69
   9   8   1  179.75    6.90
   9  -8   1  123.50    2.78
  -9  -8  -1  146.79   11.38
   9   8   1  162.42    8.47
  -9   8  -1  121.75    8.03
   9   8   2   -0.29    3.56
   9   8   2    5.45    2.78
   9   8   2    1.82    4.32
   9  -8   2    7.31    1.82
  -9   8  -3   51.23    7.22
   9   8   3   62.48    5.47
   9   8   3   79.26    7.30
   9  -8   3   56.24    4.69
  -9  -8  -3   55.23    8.91
   9   8   3   54.58    5.82
  -9   8  -4    7.54    5.18
   9  -8   4    4.73    3.38
   9  -8   4    9.17    5.11
   9   8   4    9.54    3.90
   9   8   4   16.29    5.80
   9  -8   5    1.75    3.16
   9  -8   5   -3.76    5.91
   9   8   5    1.13    3.64
   9  -8   6   -0.45    2.92
   9  -8   6   -7.64    5.67
   9  -8   7    0.15    2.66
  -9   9   9    0.59    4.15
  -9  -9   8   -2.52    4.97
  -9   9   8    1.94    4.45
  -9  -9   7    3.27    2.32
   9  -9  -7    3.90    5.43
  -9  -9   7    4.97    4.50
  -9   9   7    5.67    5.01
  -9  -9   6   -0.56    2.94
   9  -9  -6    5.48    5.44
  -9  -9   6    5.01    3.96
  -9  -9   5    1.27    3.01
   9  -9  -5    4.66    4.64
  -9  -9   5    2.96    5.16
  -9  -9   5    1.75    2.83
  -9  -9   4   10.03    2.89
   9  -9  -4    1.97    4.39
  -9   9   4   -6.84    5.26
  -9  -9   4   12.02    3.61
  -9  -9   3   79.05    5.38
  -9   9   3   91.47    3.81
  -9   9   3   62.98    2.09
   9  -9  -3   70.61    7.31
  -9  -9   2  153.56    7.61
  -9   9   2  109.12    7.34
  -9   9   1   -1.54    3.11
   9   9  -1    0.11    3.15
   9   9  -1   -1.82    3.71
   9   9   0    0.71    2.53
   9   9   0    2.34    3.44
  -9   9   0   -3.10    4.31
   9   9   1    7.37    2.55
  -9  -9  -1   -4.23    8.70
   9   9   1    2.42    4.30
  -9   9  -1    5.88    4.20
   9   9   1    3.45    2.06
   9   9   2   74.50    6.89
   9   9   2   56.31    4.75
  -9  -9  -2   91.94    8.17
   9   9   2   55.10    5.01
   9  -9   2   45.61    2.23
   9   9   3   20.35    4.78
   9  -9   3   31.64    4.02
  -9  -9  -3   16.06    7.42
   9   9   3   36.24    6.31
   9   9   3   24.87    4.20
   9  -9   4    0.87    3.25
   9  -9   4    5.60    4.73
   9   9   4    0.49    3.35
   9   9   4   13.50    5.75
   9  -9   5   10.43    3.51
   9  -9   5    0.52    5.19
   9   9   5    4.75    3.71
   9  -9   6   -0.89    3.07
   9  -9   6    9.77    4.39
   9   9   6    2.81    3.72
   9  -9   7    0.30    2.70
  -9  10   9    1.23    4.36
  -9 -10   8   -4.27    5.02
  -9  10   8    1.76    4.64
  -9 -10   7    0.19    4.08
   9 -10  -7    1.84    4.99
  -9  10   7   -9.03    8.00
  -9 -10   6   -0.59    3.50
   9 -10  -6   -0.28    4.91
  -9 -10   6   -0.32    2.46
  -9 -10   5    6.48    3.15
  -9 -10   5    2.91    4.40
   9 -10  -5   10.78    5.48
  -9  10   5   -6.06    5.89
  -9 -10   5    6.93    2.88
  -9  10   4   66.55    5.16
   9 -10  -4   60.55    7.52
  -9 -10   4   74.33    4.87
   9 -10  -3    1.18    4.16
  -9 -10   3   -1.58    3.66
  -9 -10   2  114.68    6.81
  -9  10   2   88.88    6.67
   9  10  -1   -2.07    3.39
  -9  10   1    1.30    2.85
   9  10  -1   -2.53    3.77
   9  10   0    1.69    1.39
  -9  10   0   -2.23    3.83
   9  10   0   -1.20    3.94
  -9 -10   0    7.89    6.95
   9  10   0    0.11    2.61
   9  10   1   48.35    3.86
   9  10   1   52.74    4.17
   9  10   1   64.19    6.24
  -9  10  -1   43.97    5.48
  -9 -10  -1   43.09    9.23
   9  10   2   -0.22    2.64
   9  10   2   -2.31    3.40
   9 -10   2   -0.10    1.10
   9  10   2    2.71    4.82
   9  10   3    3.71    3.10
  -9 -10  -3   -1.19    6.90
   9  10   3    9.15    5.37
   9 -10   3   10.15    3.23
   9  10   4   29.77    4.96
  -9 -10  -4    6.35    7.79
   9 -10   4   26.15    4.83
   9  10   5    2.33    3.79
   9  10   5    8.26    6.04
   9 -10   5   -6.96    5.09
   9 -10   5    0.74    3.06
   9 -10   6   -0.30    2.99
   9  10   6   -0.87    3.47
   9 -10   7    1.93    2.49
  -9  11   9   -0.32    4.63
  -9  11   8    3.37    4.74
  -9 -11   8    1.32    4.34
   9 -11  -8    4.08    5.42
  -9 -11   7    3.94    3.90
   9 -11  -7    3.73    5.63
  -9 -11   6   14.25    4.00
   9 -11  -6   10.69    5.78
  -9  11   6    5.34    5.85
  -9 -11   6    8.57    2.65
  -9  11   5    7.63    4.66
   9 -11  -5    8.60    4.90
  -9 -11   5    9.77    3.24
   9 -11  -4   29.72    6.11
  -9  11   4   23.89    4.83
  -9 -11   4   34.40    3.85
   9 -11  -3    1.60    4.10
  -9 -11   3   -1.11    3.86
   9 -11  -2    1.56    3.74
  -9  11   2    0.30    3.14
  -9 -11   2    8.61    4.27
   9  11  -1    8.94    3.56
  -9  11   1    6.18    3.22
   9  11  -1    3.85    3.71
   9  11   0   53.80    3.17
   9  11   0   49.70    4.77
  -9 -11   0   64.36    8.08
   9  11   0   59.59    5.86
  -9  11   0   34.59    4.90
   9  11   1    6.39    2.55
   9  11   1    8.32    2.73
   9  11   1   10.88    4.59
  -9  11  -1   10.40    4.09
  -9 -11  -1    3.84    8.39
   9  11   2    4.43    2.95
   9  11   2    7.78    4.95
   9  11   2   -2.69    3.59
   9  11   3   54.04    7.27
   9 -11   3   34.76    3.24
  -9 -11  -3   30.16    7.86
   9  11   3   33.35    4.76
   9 -11   4    0.97    3.89
   9  11   4    1.74    3.28
   9 -11   5    0.88    4.25
   9  11   5    5.04    3.95
   9 -11   6   -0.15    2.81
   9  11   6    6.48    4.28
   9 -11   7   -1.35    2.58
   9  11   7    2.71    3.28
  -9  12   8   -0.32    4.64
   9 -12  -8    4.13    5.27
  -9 -12   7    0.52    3.66
   9 -12  -7    2.88    5.12
  -9  12   6    0.32    4.70
  -9 -12   6    0.69    3.16
   9 -12  -6   -0.87    5.04
  -9  12   5   36.62    4.98
   9 -12  -5   15.65    5.49
  -9 -12   5   14.51    3.33
   9 -12  -4    4.57    4.75
  -9  12   4    7.93    3.49
  -9 -12   3   -2.58    3.84
   9 -12  -3    0.61    3.89
  -9 -12   2    8.60    4.34
   9 -12  -2    2.09    3.87
  -9  12   2   -0.92    3.28
   9  12  -1   14.98    3.73
  -9  12   1   10.02    3.37
  -9 -12   1   23.02    6.00
   9  12  -1   11.94    1.19
   9  12   0   23.89    4.75
  -9  12   0   12.80    3.95
   9  12   0   21.69    2.64
  -9 -12   0   40.36    7.81
   9  12   0   16.62    3.70
   9  12   1    4.71    2.52
   9  12   1    3.72    2.45
   9  12   1    5.47    4.67
  -9  12  -1    4.85    3.73
  -9 -12  -1   -2.07    8.60
   9  12   2    5.36    4.96
   9  12   2    0.13    2.72
   9  12   3    5.20    5.73
  -9 -12  -3   -1.91    6.62
   9 -12   3    4.58    2.27
   9  12   3    2.03    3.18
   9  12   4   24.68    6.68
  -9 -12  -4  -10.75    8.36
   9 -12   4    5.74    3.61
   9  12   4   12.09    4.07
   9  12   5   22.81    6.89
   9  12   5    7.68    4.01
   9  12   6    1.38    3.50
   9  12   7   -0.50    3.28
  -9  13   8    0.34    4.82
  -9 -13   7    5.22    3.37
   9 -13  -7    2.57    4.92
   9 -13  -6   12.68    5.53
   9  13  -6   14.21    2.91
  -9 -13   6   25.53    4.30
   9  13  -5   16.09    2.63
  -9  13   5   27.32    5.56
  -9 -13   5   33.12    4.00
   9 -13  -5   23.24    5.85
   9  13  -4    0.32    1.56
   9 -13  -4    0.23    4.36
   9 -13  -3    0.41    4.00
  -9 -13   3    1.04    3.89
   9  13  -3    1.32    0.83
  -9 -13   2   21.79    4.88
   9 -13  -2   10.32    4.26
  -9  13   2   10.17    3.76
   9  13  -1   22.14    4.17
  -9  13   1   13.28    3.64
  -9 -13   1   22.01    6.45
   9  13  -1   16.09    2.00
   9  13   0   41.53    3.53
  -9 -13   0   63.91    8.45
   9  13   0   51.15    5.76
  -9  13   0   35.91    5.00
   9  13   1    4.53    4.63
  -9  13  -1    2.81    3.82
  -9 -13  -1   -4.14    8.73
   9  13   1    2.50    2.47
   9  13   2    5.51    5.25
  -9  13  -2    7.60    4.72
   9  13   2    0.27    2.72
   9  13   3    6.12    5.65
  -9 -13  -3   -1.46    6.45
   9 -13   3    2.40    1.82
   9  13   3   -0.33    3.02
   9  13   4    9.17    6.29
   9 -13   4   -0.70    3.20
   9  13   4    3.26    3.75
   9  13   5    1.08    3.57
   9  13   6    5.26    3.83
  -9  14   8   -1.84    5.06
  -9 -14   7    0.79    3.12
   9 -14  -7   -0.32    4.86
  -9 -14   6   -0.52    2.77
   9 -14  -6    0.28    4.63
   9  14  -6    0.25    2.08
  -9 -14   5   20.67    3.57
   9 -14  -5   16.53    5.43
   9  14  -5   11.56    2.46
  -9 -14   4   -1.16    3.87
   9 -14  -4    7.33    4.66
   9  14  -4    4.80    1.82
   9  14  -3    3.72    1.45
   9 -14  -3    6.05    4.36
  -9 -14   3    4.88    4.18
   9  14  -2    4.67    1.33
   9 -14  -2   10.04    4.13
  -9 -14   2   21.25    4.99
  -9  14   2    4.63    3.47
   9  14  -1   31.07    2.86
  -9 -14   1   35.41    6.87
   9  14  -1   44.57    4.99
  -9  14   1   24.97    4.19
   9  14   0    2.30    2.38
  -9  14   0   -3.63    3.88
   9  14   0   -5.09    4.80
   9  14   1   16.64    5.26
  -9  14  -1   10.51    3.83
  -9 -14  -1   15.16    8.82
   9  14   1   13.44    3.27
   9  14   2   12.56    3.45
  -9 -14  -2   46.33    7.25
   9  14   2   25.09    6.35
  -9  14  -2   15.28    4.77
   9  14   3    1.56    3.44
   9 -14   3    0.80    0.50
   9 -14   3    6.78    0.93
  -9 -14  -3   -2.49    6.46
   9  14   3    8.02    6.13
   9  14   4    0.60    3.45
   9  14   4    9.96    6.74
   9  14   5    9.29    4.28
   9  14   6    2.22    3.56
   9 -15  -7   -1.58    4.75
   9 -15  -6    2.83    4.48
  -9 -15   6    4.77    2.95
   9  15  -5    2.20    1.99
   9 -15  -5    0.51    4.19
  -9 -15   5    2.08    3.56
   9  15  -4    1.43    1.69
  -9 -15   4   -1.87    3.92
   9 -15  -4    0.68    4.06
   9 -15  -3   58.32    6.78
   9  15  -3   51.49    3.22
  -9 -15   3   76.65    6.53
  -9  15   2    2.94    3.27
   9 -15  -2    4.33    3.76
   9  15  -1   -1.02    3.24
  -9  15   1    0.61    2.90
   9  15  -1   -0.39    1.96
  -9 -15   1    3.29    6.27
   9 -15  -1    0.87    2.93
  -9  15   0   21.21    4.28
   9  15   0   40.48    5.67
  -9 -15   0   48.39    8.37
   9  15   0   32.67    3.72
   9  15   1    0.63    2.58
  -9 -15  -1   -0.20    8.45
   9  15   1    1.50    4.59
  -9  15  -1    2.30    3.49
   9  15   2   -1.39    2.80
   9  15   2    4.59    5.67
  -9  15  -2    3.18    4.15
   9  15   3   25.04    4.64
  -9 -15  -3   24.03    7.47
   9  15   3   48.31    7.87
   9 -15   4    0.12    1.12
   9  15   4    1.70    3.62
   9  15   5    2.84    4.00
   9  15   6   -0.77    3.54
   9 -16  -7   -0.31    4.34
   9 -16  -6    0.85    4.39
  -9 -16   6    4.75    2.90
   9  16  -5   -0.11    1.91
   9 -16  -5    5.06    4.68
   9  16  -4    3.04    1.98
   9 -16  -4    6.30    4.28
  -9 -16   4    1.78    3.86
   9  16  -3    0.07    1.48
   9 -16  -3    0.61    3.77
  -9 -16   3    3.75    4.44
  -9 -16   2   26.04    5.37
   9 -16  -2    6.28    3.70
   9  16  -1    2.22    3.12
  -9  16   1    2.04    2.92
   9 -16  -1    2.31    2.89
  -9 -16   1    4.92    6.48
   9  16   0   12.00    3.08
   9  16   0   12.19    4.56
  -9  16   0    5.81    3.57
  -9 -16   0   17.06    7.67
   9  16   1    1.26    2.78
  -9 -16  -1   -8.33    8.92
   9  16   1    1.75    4.89
  -9  16  -1    0.15    3.16
   9  16   2   22.63    4.31
  -9  16  -2   20.63    4.83
  -9 -16  -2   44.10    7.24
   9  16   2   45.83    7.46
  -9 -16  -3   -2.58    6.30
   9  16   3   10.01    6.81
   9  16   3    2.14    3.07
   9  16   4   12.86    7.06
   9  16   4   -1.12    3.99
   9  16   5    2.48    4.18
   9  16   6    1.35    3.78
   9 -17  -6   -0.56    4.18
  -9 -17   5   -5.19    4.23
   9 -17  -5    5.05    4.49
   9  17  -4    6.89    2.10
   9 -17  -4    9.20    4.51
  -9 -17   4   10.46    4.50
   9 -17  -3   30.45    5.41
   9  17  -3   23.12    2.76
  -9 -17   3   47.77    5.87
  -9 -17   2   28.18    5.50
   9 -17  -2    3.06    3.37
   9  17  -1   -0.13    3.07
   9 -17  -1    0.73    2.58
   9  17   0   -0.93    2.67
   9  17   0   -3.08    4.63
  -9  17   0   -2.08    3.49
   9  17   1   -1.10    4.87
  -9  17  -1    0.44    3.22
  -9 -17  -1   -4.24    8.64
   9  17   1    2.95    2.88
   9  17   2    3.99    3.15
   9  17   2    8.89    6.06
  -9  17  -2    7.54    4.03
  -9 -17  -2   22.98    6.49
   9  17   3    6.68    3.80
  -9 -17  -3   -3.18    6.48
   9  17   4    3.05    4.14
   9  17   4   10.44    7.34
   9  17   5    0.26    3.78
   9  17   6   -0.29    3.35
   9 -18  -6   -1.69    4.16
   9 -18  -5   -0.75    3.81
   9 -18  -4   -0.22    3.63
   9  18  -3    1.87    1.77
   9 -18  -3    3.95    3.80
   9 -18  -2    1.99    3.03
   9 -18  -1   18.45    3.57
   9  18  -1   22.25    3.99
   9  18   0    0.92    2.82
   9  18   0   -3.81    4.80
  -9 -18   0    7.86    7.81
   9  18   1    7.82    5.18
  -9 -18  -1   -4.62    8.87
   9  18   1    4.00    2.97
   9  18   2   15.33    4.00
   9  18   2   20.92    6.65
  -9 -18  -2   26.12    6.70
   9  18   3    2.48    3.66
   9  18   3    7.09    6.98
  -9 -18  -3   -8.11    6.72
   9  18   4    1.50    3.80
   9  18   4    8.88    7.06
   9  18   5    3.64    4.03
   9 -19  -6   -1.11    3.73
   9 -19  -5    0.50    3.57
   9 -19  -4   -0.67    3.63
   9 -19  -3    0.59    3.27
   9 -19  -2    5.80    3.15
   9 -19  -1   10.47    3.00
   9  19  -1   21.36    3.92
   9  19   0    8.10    3.51
   9  19   0    6.52    4.18
   9  19   1    7.84    3.87
   9  19   1    8.54    5.36
   9  19   2    2.18    3.17
   9  19   2    3.88    6.00
   9  19   3    0.73    3.52
   9  19   3   10.00    7.50
   9  19   4    0.80    3.79
   9  19   4    5.46    6.88
   9  19   5   -0.59    4.06
   9 -20  -5    0.99    3.58
   9 -20  -4   -1.32    3.42
   9 -20  -3    1.94    3.30
   9 -20  -2    3.09    2.86
   9 -20  -1    1.56    2.12
   9  20  -1    0.27    2.89
   9  20   0   10.06    3.86
   9  20   0   12.40    4.01
   9  20   1    0.44    3.21
   9  20   1   -2.04    5.25
   9  20   2   -0.96    3.24
   9  20   2   -1.51    5.67
   9  20   3    2.67    3.89
   9  20   3   13.68    7.05
   9  20   4    3.48    3.95
   9 -21  -5   -0.24    3.42
   9 -21  -4   -0.22    2.98
   9 -21  -3    1.15    3.00
   9 -21  -2    2.19    2.55
   9  21  -1    7.75    2.88
  -9 -21   1   16.10    7.39
   9 -21  -1    3.07    2.18
   9  21   0    1.12    2.87
   9  21   1    2.47    3.34
   9  21   1    0.42    4.98
   9  21   2   -1.06    3.44
   9  21   2    2.06    5.76
   9  21   3    3.39    6.34
   9 -22  -4   -0.22    3.04
   9 -22  -3    0.38    2.78
   9 -22  -2    1.99    2.30
   9  22   1    2.06    4.58
   9  22   2    1.06    5.48
   9  22   3   -0.63    5.70
   9 -23  -4    2.33    2.87
   9 -23  -3    0.93    2.51
 -10   0   9    0.75    3.28
 -10   0   8    1.87    3.37
 -10   0   7    0.75    3.20
 -10   0   6    2.28    2.89
 -10   0   5    1.00    2.62
 -10   0   5   -0.97    2.74
 -10   0   5    3.27    6.25
 -10   0   4    6.06    2.42
 -10   0   4    3.96    3.43
 -10   0   4    3.93    2.19
 -10   0   4    4.95    6.05
 -10   0   3    0.55    1.81
 -10   0   3   -0.14    3.42
 -10   0   3    0.90    5.67
 -10   0   2  119.16   10.69
 -10   0   2  129.78    5.52
 -10   0   2  106.55    7.56
 -10   0   1    0.54    4.34
 -10   0   1   -0.35    2.19
 -10   0   1    4.79    5.47
 -10   0   0  182.33    7.85
  10   0   0  140.49    5.30
 -10   0   0  141.40    9.60
 -10   0   0  152.94    9.39
  10   0   1   -2.97    2.41
 -10   0  -1   -1.96    3.40
 -10   0  -1   -4.90    5.59
  10   0   1   -0.76    3.31
 -10   0  -2   39.74    5.80
  10   0   2   39.45    4.95
  10   0   2   39.05    4.07
  10   0   3   -5.66    4.62
  10   0   3    9.26    3.81
 -10   0  -3   -1.57    4.30
  10   0   4   -1.87    4.60
  10   0   4    3.15    5.05
 -10   0  -4    1.89    4.58
 -10   0  -5    2.24    4.66
  10   0   5    3.38    5.56
  10   0   5   -0.82    4.30
  10   0   6    6.01    4.42
 -10   1   9    3.19    3.57
 -10  -1   9    0.55    3.03
 -10   1   8    0.91    3.30
 -10  -1   8    1.44    3.04
 -10  -1   7   15.02    3.81
 -10   1   7   15.20    4.19
 -10   1   6   -0.14    2.98
 -10  -1   6   -0.23    2.74
 -10  -1   5  159.88    6.97
 -10   1   5  164.55    7.69
 -10   1   5  178.34    7.39
 -10  -1   5  184.05    7.69
 -10  -1   5  157.88   13.64
 -10   1   5  172.07   14.25
 -10  -1   5  136.21    8.13
 -10  -1   4   21.95    2.74
 -10  -1   4   22.14    2.95
 -10   1   4   20.80    2.73
 -10   1   4   18.47    3.21
 -10   1   4   18.19    4.16
 -10  -1   4   21.65    4.32
 -10  -1   4   24.31    7.57
 -10   1   4   20.22    6.93
 -10  -1   3   60.18    2.75
 -10  -1   3   55.87    3.85
 -10   1   3   56.95    3.63
 -10  -1   3   44.88    8.09
 -10   1   3   51.52    8.33
 -10   1   3   49.84    5.36
 -10  -1   3   62.19    5.72
 -10   1   2   -2.35    4.77
 -10  -1   2    4.64    4.36
 -10  -1   2   13.08    3.53
 -10   1   2   13.91    3.35
 -10  -1   2    1.60    5.24
 -10   1   2    0.27    5.29
 -10  -1   2    2.53    1.07
 -10   1   1    0.14    4.49
 -10  -1   1    6.21    4.75
 -10  -1   1    2.57    1.91
 -10  -1   1    7.16    5.34
 -10   1   1    8.07    5.45
 -10   1   1   -0.48    5.12
 -10  -1   0   -7.04    7.82
  10   1   0    0.06    1.82
 -10   1   0    1.49    2.96
 -10  -1   0    2.24    2.55
  10  -1   0    0.66    1.73
 -10   1  -1   81.62    6.70
 -10  -1  -1   82.21    6.03
  10   1   1   65.06    3.84
  10  -1   1   67.01    3.43
 -10   1  -1   72.57    7.20
 -10  -1  -1   95.23    7.43
  10  -1   1   76.74    6.27
  10  -1   2   16.76    3.33
  10   1   2   14.00    3.28
 -10  -1  -2   16.21    4.54
 -10   1  -2   14.63    4.79
 -10  -1  -2   -6.70    7.25
  10   1   2   16.85    4.09
  10  -1   2   14.79    3.73
 -10  -1  -3   34.30    6.09
  10  -1   3   41.37    5.07
  10   1   3   43.60    5.75
 -10   1  -3   46.05    7.06
  10  -1   3   56.09    4.83
  10   1   3   48.41    4.95
 -10  -1  -4    4.45    4.74
 -10   1  -4    4.74    4.90
  10  -1   4    2.95    4.44
  10   1   4    4.45    4.22
  10   1   4    8.47    5.19
  10  -1   4   14.70    5.48
 -10  -1  -5   12.20    5.54
 -10   1  -5   23.06    6.75
  10  -1   5    4.12    4.12
  10  -1   5    9.46    5.60
  10   1   5   10.38    4.52
  10  -1   6   -4.50    4.52
  10   1   6   -1.60    4.20
 -10   2  10    0.91    3.13
 -10   2   9   -0.42    3.53
 -10   2   8    0.19    3.52
 -10   2   7    6.55    3.91
 -10  -2   7    9.24    3.32
 -10  -2   6   30.82    4.51
 -10   2   6   25.28    4.29
 -10  -2   6   28.34    3.77
 -10  -2   5   -1.17    3.36
 -10  -2   5    1.89    2.26
 -10   2   5    2.35    3.15
 -10  -2   5    0.10    2.74
 -10   2   5   -2.09    2.81
 -10   2   5   -0.35    5.65
 -10  -2   5    0.74    6.76
 -10   2   4    5.93    2.17
 -10  -2   4    7.47    2.33
 -10  -2   4   11.76    6.59
 -10   2   4    9.75    6.11
 -10   2   4    3.43    3.24
 -10  -2   4    3.72    3.41
 -10  -2   4    5.23    1.81
 -10   2   3  132.12   11.32
 -10  -2   3  119.09   10.84
 -10   2   3  109.23    7.38
 -10  -2   3  109.62    7.69
 -10  -2   3  127.82    5.41
 -10   2   3  139.82    4.89
 -10   2   2   53.47    7.77
 -10  -2   2   59.28    4.67
 -10   2   2   67.67    4.17
 -10   2   2   49.11    5.64
 -10  -2   2   49.58    5.74
 -10   2   1   18.26    5.81
 -10  -2   1    8.66    5.67
 -10   2   1   13.37    5.56
 -10   2   1    5.86    4.23
 -10  -2   1   17.67    5.11
 -10   2   0   34.14    6.29
 -10   2   0   37.96    6.07
  10   2   0   24.06    2.81
  10  -2   0   25.08    2.50
 -10  -2   0   33.90    3.16
 -10   2   0   54.59    5.54
 -10  -2   0   28.72    7.75
 -10   2  -1   48.69    5.69
 -10  -2  -1   37.49    4.37
  10   2   1   30.92    3.23
  10  -2   1   41.16    2.59
 -10  -2  -1   61.70    6.77
 -10   2  -1   25.29    5.67
  10  -2   1   40.24    5.06
 -10  -2  -2    0.63    3.47
 -10   2  -2    1.63    4.19
  10  -2   2    3.67    3.58
  10  -2   2    3.08    2.80
  10   2   2    1.90    3.16
  10  -2   3   50.46    5.45
  10   2   3   46.56    5.88
  10   2   3   44.47    5.19
  10  -2   3   57.72    4.79
 -10  -2  -3   47.79    6.45
 -10   2  -3   50.65    7.31
  10   2   4    7.24    4.41
  10  -2   4    4.82    4.00
 -10   2  -4    6.70    5.59
 -10  -2  -4    2.46    4.28
  10   2   4   22.04    4.94
  10  -2   4   13.33    5.38
  10   2   5    8.63    4.51
 -10  -2  -5    4.10    4.96
  10  -2   5   11.49    5.60
  10  -2   5    4.13    4.13
  10   2   6    2.00    4.20
  10  -2   6    1.91    4.27
 -10   3  10   -1.44    3.26
 -10   3   9    8.96    4.24
 -10   3   8    0.40    3.81
 -10   3   7   26.38    5.17
 -10  -3   6   -3.43    3.65
 -10  -3   6   -1.34    3.41
 -10   3   6   -1.10    3.50
 -10  -3   5    4.72    6.03
 -10   3   5    3.48    5.97
 -10   3   5    7.54    3.51
 -10  -3   5    5.49    2.97
 -10  -3   5    2.38    3.24
 -10  -3   4   10.55    2.67
 -10  -3   4   12.90    3.97
 -10   3   4    7.93    2.20
 -10  -3   4    6.61    6.14
 -10   3   4    6.76    5.91
 -10  -3   3   11.27    2.99
 -10   3   3   10.36    2.35
 -10  -3   3   18.12    6.67
 -10   3   3   16.16    4.20
 -10  -3   3   10.13    4.37
 -10   3   3   19.28    6.31
 -10   3   2  202.30   12.67
 -10  -3   2  230.60    7.89
 -10   3   2  238.99    6.64
 -10   3   2  200.84    9.53
 -10  -3   2  207.58    9.73
 -10   3   1  106.94    7.44
 -10  -3   1  122.59    8.21
 -10  -3   1  127.74    7.45
 -10   3   1  114.75    7.36
  10   3  -1  104.37    6.17
 -10   3   1  119.44    9.53
  10   3   0  140.38    7.65
 -10   3   0  131.56    8.47
 -10  -3   0  144.22    9.60
 -10   3   0  145.55    7.40
 -10   3   0  152.86   10.01
  10   3   0  118.09    5.31
  10  -3   0  113.24    4.58
 -10   3  -1   71.00    6.61
 -10   3  -1   73.22    7.04
 -10  -3  -1   97.32    7.48
  10   3   1   60.50    4.00
  10  -3   1   61.25    2.74
 -10   3  -2    2.49    4.21
  10  -3   2    1.92    2.63
  10   3   2    2.05    3.23
 -10  -3  -2    2.83    3.18
 -10  -3  -2   -4.85    6.59
  10  -3   2    0.41    3.54
 -10   3  -3   -3.05    4.92
  10   3   3    5.63    3.92
  10  -3   3    0.28    3.10
  10   3   3   -1.30    4.16
  10  -3   4   51.68    5.63
  10   3   4   55.79    6.44
 -10   3  -4   38.58    7.37
  10  -3   4   44.90    5.83
  10   3   4   49.05    5.63
  10  -3   5   -4.78    4.55
  10  -3   5    6.49    5.44
  10   3   5   -0.35    4.27
  10   3   6    2.94    4.26
  10  -3   6   -2.25    4.38
 -10   4  10   -0.77    3.59
 -10   4   9   -1.43    3.83
 -10   4   8    1.72    3.77
 -10   4   7    1.34    3.79
 -10  -4   6   -0.27    3.47
 -10  -4   6   -2.81    3.45
 -10   4   6   -1.21    3.71
 -10  -4   5    9.31    6.21
 -10   4   5    7.80    6.05
 -10  -4   5    9.17    3.46
 -10  -4   5   11.30    3.16
 -10   4   4  108.81    4.62
 -10  -4   4  111.32    5.27
 -10   4   4   81.99    9.97
 -10  -4   4   91.20   10.66
 -10  -4   4  103.56    7.00
 -10  -4   3   19.78    3.49
 -10   4   3   18.74    2.41
 -10   4   3   25.00    6.24
 -10  -4   3   25.15    4.90
 -10   4   3   17.11    4.06
 -10   4   2   68.16    6.07
 -10  -4   2   71.46    6.43
 -10  -4   2   79.33    5.41
 -10   4   2   90.06    4.39
 -10   4   2   60.44    7.67
 -10   4   1   71.64    7.61
 -10   4   1   57.65    6.34
  10   4  -1   60.31    5.15
 -10   4   1   68.94    6.26
 -10  -4   1   75.82    6.79
 -10   4   0    3.21    4.11
  10   4   0    5.19    2.41
  10   4   0    5.68    3.43
 -10   4   0   -2.96    4.81
 -10  -4   0   14.31    7.64
  10   4   1   39.57    4.75
  10   4   1   35.33    3.26
  10  -4   1   28.75    1.95
 -10  -4  -1   70.93    6.96
 -10   4  -1   38.85    5.48
 -10   4  -2   74.09    6.26
  10  -4   2   71.40    6.38
 -10   4  -2   67.73    7.39
 -10  -4  -2   67.90    7.99
  10   4   2   68.23    5.00
  10  -4   2   62.93    3.80
 -10   4  -3   14.65    3.75
  10  -4   3   17.97    4.11
  10   4   3   17.37    4.35
 -10   4  -3   20.81    5.95
 -10  -4  -3   -7.09    7.85
  10  -4   3   27.96    3.61
  10   4   4    6.14    4.52
  10   4   4   19.09    4.96
 -10   4  -4    7.20    5.23
  10  -4   4   10.39    4.78
  10  -4   4    9.20    3.75
  10  -4   5    3.49    3.37
  10  -4   5    2.72    5.27
  10   4   5    5.97    4.89
  10   4   6    3.71    4.50
  10  -4   6   -0.52    3.95
 -10   5  10   -0.27    3.52
 -10   5   9   -2.23    4.02
 -10   5   8    1.37    4.03
 -10  -5   7    6.72    4.05
 -10  -5   7    1.69    3.04
 -10   5   7    6.19    4.44
 -10  -5   6    9.60    3.62
 -10  -5   6    8.02    3.38
 -10   5   6    8.20    4.01
 -10  -5   5    4.00    6.34
 -10   5   5    4.71    5.52
 -10  -5   5    5.00    3.00
 -10  -5   5    4.62    3.18
 -10   5   4   -1.46    5.15
 -10  -5   4    1.42    2.21
 -10   5   4    0.75    1.81
 -10  -5   4   -0.94    5.53
 -10  -5   4   -3.72    4.18
 -10   5   3   14.76    2.23
 -10  -5   3   11.92    3.32
 -10   5   3   18.53    5.80
 -10   5   3   11.56    3.81
 -10  -5   3   19.16    4.56
 -10  -5   2    8.96    4.62
 -10  -5   2    9.33    3.97
 -10   5   2    0.97    3.30
 -10   5   2    2.67    4.69
 -10   5   2    7.81    3.89
 -10   5   1    3.83    4.24
 -10  -5   1    0.86    5.64
 -10   5   1   15.37    3.63
  10   5  -1    0.46    3.29
  10   5   0   89.57    6.43
  10   5   0   74.15    4.71
 -10  -5   0   89.00    9.03
 -10   5   0   74.56    6.69
  10   5   1    0.38    3.07
  10   5   1    5.74    2.20
  10  -5   1    2.39    1.10
 -10   5  -1   10.17    5.26
 -10   5  -1    0.96    3.25
  10  -5   2    0.44    3.60
  10   5   2   -2.35    4.46
 -10   5  -2    3.18    4.22
 -10   5  -2    0.98    2.79
 -10  -5  -2    6.31    5.98
  10   5   2   -0.61    3.20
  10  -5   2    1.54    2.12
  10  -5   3    4.36    3.48
 -10   5  -3    7.52    4.92
  10   5   3    8.00    4.15
  10  -5   3   19.22    3.29
 -10   5  -3    4.94    2.46
 -10   5  -4    0.19    1.37
 -10   5  -4    1.86    4.91
  10  -5   4   -0.15    3.26
  10  -5   5   -0.63    3.18
  10  -5   5    5.35    5.04
  10   5   5    5.86    4.75
  10  -5   6   -0.33    3.10
  10   5   6    2.48    4.38
 -10   6  10   -0.57    3.96
 -10   6   9    1.85    4.31
 -10   6   8   -0.24    4.22
 -10  -6   7    1.13    2.89
 -10  -6   7    0.17    3.91
 -10   6   7    3.78    4.29
 -10  -6   6    0.26    2.86
 -10   6   6    0.20    4.20
 -10  -6   6   -0.54    3.46
 -10  -6   5   33.76    4.06
 -10   6   5   19.35    6.84
 -10  -6   5   26.29    4.43
 -10  -6   4   13.25    2.80
 -10   6   4    6.68    5.69
 -10  -6   4    7.30    5.79
 -10   6   4    8.61    2.00
 -10  -6   4    6.15    3.64
 -10   6   3   63.86    7.95
 -10  -6   3   77.78    5.12
 -10   6   3   81.48    3.34
 -10   6   3   60.61    5.80
 -10  -6   3   78.05    6.21
 -10   6   2   42.37    6.57
 -10  -6   2   50.14    6.00
 -10   6   2   38.06    4.97
 -10   6   2   55.71    4.26
 -10  -6   2   51.42    5.02
 -10   6   1    2.95    4.01
  10   6  -1    2.45    3.49
 -10  -6   1    4.36    5.52
  10   6  -1    1.23    3.51
  10   6   0   68.65    4.75
  10   6   0   78.32    6.16
 -10  -6   0   97.17    8.82
 -10   6   0   67.68    6.26
  10   6   1   41.30    5.26
 -10   6  -1   39.56    6.10
  10   6   1   38.40    3.52
  10  -6   1   28.84    1.75
 -10  -6  -1   29.88    8.06
 -10   6  -1   39.55    4.58
 -10   6  -2   67.12    4.55
  10   6   2   81.80    6.76
 -10   6  -2   76.03    7.80
 -10  -6  -2   94.10    8.69
  10  -6   2   61.79    3.19
  10   6   2   73.64    5.32
 -10   6  -3    5.05    1.70
  10  -6   3    8.53    3.82
 -10   6  -3    7.54    4.93
  10   6   3   11.17    4.32
 -10  -6  -3   -4.23    7.22
  10  -6   3   20.54    3.12
 -10   6  -4    1.86    4.71
  10  -6   4    7.87    4.36
  10  -6   4   -1.08    3.44
  10   6   5    1.83    4.53
  10  -6   5    0.25    4.68
  10  -6   5    0.79    3.18
  10   6   6    0.79    4.64
  10  -6   6    1.48    3.11
  10  -6   7   -1.18    2.77
 -10   7   9   -1.12    4.05
 -10   7   8   -0.26    4.30
 -10  -7   8   -2.87    4.52
 -10   7   7    0.96    4.44
 -10  -7   7   -3.79    4.18
 -10  -7   7   -1.46    2.75
 -10  -7   6    0.67    3.15
 -10  -7   6    2.47    2.75
 -10  -7   5    1.56    2.84
 -10   7   5    1.37    5.30
 -10  -7   5   -2.28    3.68
 -10  -7   4   14.34    2.88
 -10   7   4   11.93    2.00
 -10  -7   4   11.66    3.96
 -10   7   4   10.10    5.81
 -10   7   3   25.99    4.46
 -10  -7   3   35.32    4.81
 -10   7   3   39.93    2.57
 -10  -7   3   32.04    4.17
 -10   7   3   34.71    6.74
 -10  -7   2   10.60    4.19
 -10   7   2   17.52    1.98
 -10   7   2    0.21    4.18
  10   7  -1    8.33    3.63
 -10   7   1    7.92    4.14
  10   7  -1    7.01    3.49
 -10  -7   1    7.93    5.70
  10   7   0   29.81    4.33
  10   7   0   25.60    3.53
 -10   7   0   26.80    5.10
 -10   7   0   27.73    4.51
 -10  -7   0   40.62    7.94
  10   7   1   36.93    5.29
 -10   7  -1   37.11    5.63
  10  -7   1   30.63    1.78
  10   7   1   36.46    3.44
 -10  -7  -1   22.73    8.61
 -10   7  -1   33.39    4.10
  10   7   2   12.99    4.65
  10   7   2    4.91    3.18
  10  -7   2    7.82    1.70
 -10  -7  -2   17.12    6.23
 -10   7  -2    8.57    2.33
  10  -7   3   16.25    4.33
  10   7   3   17.58    5.12
 -10   7  -3   10.97    5.29
 -10  -7  -3    2.14    6.94
  10  -7   3   29.28    2.99
  10   7   3   13.76    4.20
  10  -7   4   18.55    4.34
  10  -7   4   11.90    3.87
  10  -7   5    6.22    4.74
  10  -7   5    0.64    3.20
  10   7   6    8.25    4.93
  10  -7   6    0.65    2.98
  10  -7   6    0.86    4.41
 -10   8   9    0.30    4.33
 -10   8   8   -1.37    4.44
 -10  -8   8   -3.30    4.64
 -10   8   7    4.62    4.72
  10  -8  -7    4.36    4.79
 -10  -8   7    8.22    4.18
 -10  -8   7    4.16    2.74
 -10  -8   6    0.40    3.15
 -10  -8   6   -4.42    3.57
 -10  -8   5    3.31    3.18
 -10  -8   5    7.65    3.02
 -10  -8   4    7.97    3.69
 -10   8   4    4.97    1.65
 -10  -8   4    8.53    2.73
 -10   8   4    7.03    5.68
 -10  -8   3   -2.36    3.79
 -10   8   3    2.76    4.78
 -10   8   3    9.54    1.85
 -10  -8   2   14.33    4.36
 -10   8   2   -0.42    4.27
  10   8  -1  203.96    9.35
 -10   8   1  159.86    8.74
  10   8  -1  158.90    8.54
 -10   8   1  160.09    9.45
 -10  -8   1  188.21    9.06
 -10   8   0    9.79    4.19
  10   8   0   18.70    3.99
  10   8   0   11.94    3.14
 -10   8   0    9.56    3.67
 -10  -8   0   30.11    7.57
  10   8   1    1.40    2.18
  10   8   1   -3.40    4.63
 -10   8  -1    1.92    2.58
 -10   8  -1    7.14    4.45
  10  -8   2    2.02    1.29
  10   8   2    3.49    3.34
  10   8   2    6.28    4.34
 -10  -8  -3    1.46    6.89
  10  -8   3   22.98    2.61
 -10   8  -3    9.18    4.81
  10   8   3   14.22    5.03
  10  -8   4   -1.44    3.57
  10  -8   4    3.66    3.66
  10   8   4    2.71    4.73
  10  -8   5   26.09    4.55
  10  -8   5   17.74    4.69
  10  -8   6    0.97    2.99
 -10   9   9   -0.62    4.66
  10  -9  -8    1.28    5.08
 -10  -9   8   -0.82    4.04
 -10   9   8    3.54    5.05
 -10   9   7    1.11    4.84
  10  -9  -7   -1.77    5.00
 -10  -9   7   -4.97    4.05
 -10  -9   6   35.23    4.65
 -10  -9   6   19.50    3.59
  10  -9  -6   24.21    6.17
 -10  -9   5    8.40    2.96
 -10  -9   5    6.56    3.26
  10  -9  -5    3.93    4.78
 -10   9   4   18.38    1.83
 -10  -9   4   24.38    3.58
 -10  -9   4   19.44    4.17
 -10   9   4    2.51    4.86
 -10  -9   3   -1.94    3.69
 -10   9   2    3.71    3.40
 -10   9   2    5.56    4.93
  10   9  -1    3.03    3.41
 -10   9   1    5.12    3.39
 -10   9   1    2.95    4.38
  10   9  -1   -1.21    3.66
 -10  -9   1    7.57    5.83
  10   9   0   11.28    3.00
 -10   9   0   12.27    4.03
  10   9   0   20.11    3.99
 -10  -9   0   23.65    7.30
  10   9   1    4.53    2.38
 -10   9  -1    4.38    4.13
  10   9   1   -1.96    4.63
 -10  -9  -1   -5.54    8.67
  10   9   2   -4.32    3.55
  10   9   2   -1.86    4.56
 -10  -9  -3    7.36    6.90
 -10   9  -3    9.87    4.93
  10   9   3   17.10    5.39
  10  -9   3   19.42    2.28
  10   9   4    6.81    5.15
  10  -9   4    8.05    3.42
  10   9   5    9.97    5.57
  10  -9   5   -0.49    3.47
  10  -9   5    1.67    3.96
  10  -9   6   -1.29    3.07
 -10  10   9   -1.66    4.91
 -10  10   8    2.85    4.72
 -10 -10   8    0.78    3.70
  10 -10  -8   -1.95    4.81
 -10 -10   7   -0.32    3.54
  10 -10  -7    1.79    4.83
 -10 -10   6   -0.65    2.97
  10 -10  -6    1.64    4.84
 -10  10   6   -6.44    6.78
 -10 -10   6    1.38    2.64
 -10 -10   5    5.49    2.77
  10 -10  -5    3.70    4.68
 -10 -10   5    2.46    2.99
 -10  10   4   25.86    3.83
 -10  10   4   16.79    1.66
 -10 -10   4   10.16    3.70
 -10 -10   3    7.22    3.91
 -10  10   2    0.75    3.19
 -10 -10   2   13.88    4.57
  10  10  -1   31.53    5.00
 -10 -10   1   46.69    6.84
  10  10  -1   46.29    5.15
 -10  10   1   32.05    4.66
 -10  10   0    5.15    3.77
  10  10   0   12.38    3.73
  10  10   0    8.04    3.14
 -10 -10   0   20.47    7.37
  10  10   1    6.29    2.56
 -10  10  -1    6.76    4.17
  10  10   1    6.21    4.27
 -10 -10  -1   -2.08    8.74
 -10 -10  -2   33.54    6.83
  10  10   2   19.93    5.42
 -10 -10  -3   -6.39    6.91
  10  10   3    3.40    4.94
  10  10   3    0.53    2.48
  10 -10   3    7.54    1.78
  10  10   4    1.38    4.85
  10  10   4    0.65    2.97
  10 -10   4    3.01    3.03
  10  10   5    1.69    5.05
  10 -10   6    0.32    2.90
 -10  11   8    2.69    4.95
 -10 -11   7    0.93    3.21
  10 -11  -7    1.53    4.81
 -10 -11   6    3.85    3.10
  10 -11  -6    4.74    4.91
 -10  11   5   30.76    4.94
 -10 -11   5   38.45    4.09
  10 -11  -5   31.37    6.41
 -10  11   4   37.76    4.13
  10 -11  -4   39.29    6.41
 -10 -11   4   30.22    4.48
 -10  11   4   36.88    1.64
 -10 -11   3   11.26    4.18
 -10 -11   2   28.26    4.93
 -10  11   2    7.29    3.34
  10  11  -1    0.80    3.38
 -10  11   1    2.62    3.06
  10  11  -1    1.20    3.77
 -10 -11   1    4.88    5.96
  10  11   0    2.00    3.32
  10  11   0   -1.45    2.93
 -10  11   0    0.29    3.65
  10  11   1   47.17    5.93
 -10  11  -1   30.33    5.12
 -10 -11  -1   39.89    9.15
  10  11   2   -0.67    4.47
  10  11   2    0.21    2.24
  10  11   3    9.61    3.20
  10  11   3   23.64    5.84
  10 -11   3    8.96    1.50
 -10 -11  -3   10.36    6.84
  10 -11   4    1.62    2.66
  10  11   4    2.26    5.06
  10  11   4    1.80    3.01
  10  11   5    4.99    3.58
  10  11   5   14.82    5.86
 -10  12   8   -1.80    5.36
  10 -12  -7    4.04    5.03
 -10 -12   7    1.98    3.22
  10 -12  -6   -1.98    4.76
 -10 -12   6   -1.87    2.68
  10 -12  -5    4.83    4.81
 -10 -12   5   17.49    3.27
  10 -12  -4   34.72    6.18
 -10 -12   4   41.52    4.95
 -10 -12   3   24.60    4.87
 -10  12   2    4.71    3.37
 -10 -12   2   16.75    4.82
  10  12  -1   -3.12    4.15
 -10 -12   1    6.44    6.42
  10  12  -1    1.62    3.42
 -10  12   1    0.15    2.94
  10  12   0    0.82    3.34
 -10  12   0   -2.45    3.85
 -10  12  -1    7.57    4.21
  10  12   1    9.00    2.27
  10  12   1   10.86    4.60
 -10 -12  -1    6.29    8.52
  10  12   2   16.27    3.14
  10  12   2   24.77    5.72
 -10 -12  -2   49.97    7.20
  10 -12   3    7.15    1.20
 -10 -12  -3    5.24    6.63
  10  12   3   19.77    6.12
  10  12   3   12.25    3.39
  10  12   4    1.52    3.02
  10  12   4   10.80    5.66
  10  12   5   10.68    5.72
  10  12   5    2.92    3.40
  10  12   6    0.22    3.23
 -10  13   8    5.03    5.60
  10 -13  -7    0.31    4.45
 -10 -13   7   -0.45    2.94
  10 -13  -6    3.43    4.88
 -10 -13   6    3.79    2.88
  10 -13  -5    5.69    4.81
 -10 -13   5    4.75    3.13
  10 -13  -4    3.69    4.56
 -10 -13   4   -1.82    3.92
  10 -13  -3    2.86    4.07
 -10 -13   3    5.37    4.57
 -10 -13   2   66.81    6.36
 -10 -13   1    8.76    6.38
 -10  13   1    1.82    3.07
  10  13  -1   -1.24    3.55
 -10  13   0   -2.94    3.78
  10  13   0    1.42    3.42
  10  13   0    1.00    1.33
  10  13   1    1.75    1.94
  10  13   1    0.97    4.54
 -10  13  -1    2.89    3.65
 -10 -13  -1   -4.41    8.74
  10  13   2    5.96    5.10
  10  13   2    2.34    2.25
 -10 -13  -3   -2.01    6.59
  10  13   3    5.62    5.40
  10  13   3    0.44    2.63
  10  13   4   13.27    6.04
  10  13   4    5.80    3.22
  10  13   5    1.00    3.26
  10  13   6    1.13    3.06
  10 -14  -7   -1.58    4.65
  10 -14  -6   -0.86    4.31
 -10 -14   6    7.43    3.00
  10 -14  -5    2.33    4.24
 -10 -14   5   -5.42    4.04
  10 -14  -4   -1.62    4.12
 -10 -14   4   -3.35    4.05
  10 -14  -3   11.23    4.60
 -10 -14   3   18.11    4.99
 -10 -14   2   63.25    6.21
 -10 -14   1    8.89    6.64
  10  14  -1    3.65    3.45
  10  14   0   21.72    2.37
 -10 -14   0   33.45    8.08
  10  14   0   35.53    5.09
 -10  14   0   16.73    4.12
  10  14   1   12.44    2.67
  10  14   1   16.54    5.00
 -10 -14  -1   10.33    8.41
  10  14   2   -1.01    2.42
  10  14   2    1.18    5.08
  10  14   3   15.06    3.52
  10  14   3   24.46    6.77
 -10 -14  -3   12.86    6.67
  10  14   4    1.83    2.84
  10  14   4    3.86    5.94
  10  14   5    1.26    3.20
  10  14   6    3.48    3.50
 -10 -15   6   10.18    3.11
  10 -15  -6    5.99    5.05
 -10 -15   5   -3.52    3.91
  10 -15  -5    2.32    4.22
 -10 -15   4   -1.62    4.04
  10 -15  -4    1.86    4.20
 -10 -15   3    8.22    4.52
  10 -15  -3   -0.41    3.81
 -10 -15   2   45.11    5.89
  10  15  -1    0.31    0.67
  10  15  -1   -1.44    3.46
  10  15   0   -0.07    1.64
  10  15   0   -1.22    3.61
  10  15   1   10.60    2.63
  10  15   1   14.84    5.30
 -10 -15  -1    3.29    8.54
  10  15   2    1.04    5.24
  10  15   2    1.34    2.33
 -10 -15  -3   -2.32    6.46
  10  15   3    5.26    2.97
  10  15   4    2.29    5.77
  10  15   4   -0.38    2.99
  10  15   5    0.22    3.34
  10  15   6    0.24    3.18
  10 -16  -6    7.74    4.72
 -10 -16   5   -2.87    3.86
  10 -16  -5   -0.26    3.95
 -10 -16   4    2.95    4.28
  10 -16  -4    4.38    4.23
 -10 -16   3    9.39    4.57
  10 -16  -3    1.02    3.63
  10 -16  -2   18.03    4.31
 -10 -16   2   45.38    5.90
  10  16  -1    3.03    1.38
 -10 -16   1   14.30    6.77
  10  16  -1    5.43    3.59
  10  16   0   40.77    5.42
  10  16   0   21.13    2.83
 -10 -16   0   33.23    8.13
  10  16   1    1.67    2.18
  10  16   1   -2.96    5.02
  10  16   2   -0.88    5.45
  10  16   2    0.29    2.47
 -10 -16  -3   -9.75    6.84
  10  16   3    2.95    6.17
  10  16   3   -0.35    2.53
  10  16   4    4.04    6.00
  10  16   4    1.82    2.88
  10  16   5    2.94    3.15
  10 -17  -6    0.86    3.92
  10 -17  -5    2.58    4.06
 -10 -17   5   -0.27    3.96
  10 -17  -4    3.88    3.91
 -10 -17   4    4.42    4.42
  10 -17  -3    2.25    3.59
 -10 -17   3   10.92    4.70
  10 -17  -2   -0.17    2.78
  10  17  -2   -0.03    0.78
  10  17  -2   -0.35    0.85
  10  17  -1   -0.31    1.46
  10  17  -1   -2.57    3.33
  10  17   0    6.04    2.17
 -10 -17   0   18.35    7.94
  10  17   0   12.38    4.14
  10  17   1    9.89    2.86
  10  17   1   15.44    5.53
 -10 -17  -1    2.88    8.31
 -10 -17  -2   14.38    6.03
  10  17   2    3.43    5.60
  10  17   2    5.68    2.84
  10  17   3    2.59    5.89
  10  17   3    0.93    2.63
  10  17   4    0.43    2.90
  10 -18  -6    1.70    3.77
  10 -18  -5    4.89    4.16
  10 -18  -4    3.42    3.76
 -10 -18   4    5.34    4.53
  10 -18  -3    1.01    3.44
 -10 -18   3   10.86    4.71
  10 -18  -2    5.47    3.14
  10  18  -2    5.94    1.66
 -10 -18   2    5.72    6.01
  10  18  -1    4.58    1.81
 -10 -18   1   12.28    6.99
  10  18  -1    3.06    3.20
  10  18   0   14.25    2.74
 -10 -18   0   24.28    8.12
  10  18   0   20.61    4.61
  10  18   1    0.41    2.22
  10  18   1   -2.82    5.36
 -10 -18  -1  -12.26    8.91
  10  18   2   -2.63    5.86
  10  18   2    1.32    2.44
  10  18   3   -0.82    6.04
  10  18   3    0.79    2.40
  10 -19  -5   -1.51    3.67
  10 -19  -4   -0.23    3.65
  10 -19  -3   -0.40    3.11
 -10 -19   3   14.46    4.86
 -10 -19   2    1.50    5.98
  10 -19  -2    2.70    2.64
 -10 -19   1   12.49    7.06
  10  19  -1    1.08    2.92
  10  19   0    4.74    2.34
 -10 -19   0   18.38    7.97
  10  19   0    7.68    3.60
  10  19   1   -3.15    5.42
  10  19   1    0.91    2.20
  10  19   2    3.24    5.67
  10  19   3    6.56    6.24
  10 -20  -5   -1.97    3.67
  10 -20  -4    2.70    3.35
  10 -20  -3    1.17    2.98
  10 -20  -2   -0.17    2.41
  10  20  -1    1.20    2.79
  10  20   0    0.52    3.12
  10  20   1   -2.37    4.95
  10  20   2    3.09    5.42
  10  20   3    3.26    5.83
  10 -21  -4   -0.22    2.89
  10 -21  -3    5.38    3.19
  10 -21  -2    0.98    2.19
  10  21   0    0.17    2.80
  10  21   1   -2.41    5.27
  10  21   2   -2.38    5.38
  10 -22  -4   -0.22    2.80
  10 -22  -3    0.94    2.66
  10  22   2    0.54    5.07
  10 -23  -4    7.68    3.42
 -11   0   8    7.95    3.51
 -11   0   7   -2.53    3.01
 -11   0   6    0.84    2.71
 -11   0   6    0.35    2.70
 -11   0   5   -1.86    3.22
 -11   0   5    0.18    2.35
 -11   0   5    0.24    2.25
 -11   0   5   -2.33    6.10
 -11   0   4   10.65    2.40
 -11   0   4   12.25    3.89
 -11   0   4   15.45    2.38
 -11   0   4   10.38    6.70
 -11   0   3    0.38    1.65
 -11   0   3   -3.48    2.83
 -11   0   3   -3.28    4.57
 -11   0   3    0.33    5.55
 -11   0   2   52.29    6.24
 -11   0   2   89.98    5.14
 -11   0   2   57.19    8.63
 -11   0   1    0.15    2.39
 -11   0   1    3.03    4.58
 -11   0   1   11.01    6.09
 -11   0   1    1.12    5.25
 -11   0   0    6.93    3.24
  11   0   0    5.96    2.16
  11   0   1    1.89    1.52
 -11   0  -1   -0.46    3.50
 -11   0  -1   -3.09    5.38
  11   0   1   -0.29    3.46
 -11   0  -2   38.55    5.97
  11   0   2   38.27    5.18
  11   0   2   29.57    3.23
 -11   0  -3    2.17    4.64
  11   0   3   -0.61    3.34
  11   0   3    2.13    3.03
 -11   0  -4   11.59    5.17
  11   0   4   14.59    3.99
  11   0   4    6.02    4.09
  11   0   5   -1.95    4.33
  11   0   6   -0.56    4.19
 -11  -1   8    1.07    2.86
 -11   1   8    0.52    3.20
 -11  -1   7   -0.39    2.82
 -11   1   7    1.22    3.05
 -11  -1   6    1.38    2.55
 -11   1   6   -1.14    2.84
 -11  -1   6    0.66    2.70
 -11   1   6    0.10    2.73
 -11  -1   6   -0.63    3.07
 -11   1   5    2.17    3.15
 -11  -1   5    5.51    3.34
 -11  -1   5    9.78    2.69
 -11   1   5    8.61    2.99
 -11  -1   5    8.23    2.54
 -11   1   5    7.81    2.38
 -11  -1   5    7.35    6.37
 -11   1   5    7.70    6.68
 -11  -1   4    0.05    1.66
 -11   1   4    0.59    2.27
 -11  -1   4    1.69    3.45
 -11   1   4   -1.55    3.47
 -11  -1   4   -0.36    5.93
 -11   1   4   -0.69    5.86
 -11  -1   4    2.08    1.92
 -11   1   4    1.71    1.81
 -11   1   3    9.40    3.91
 -11  -1   3    2.91    4.20
 -11   1   3    4.57    2.72
 -11  -1   3    2.65    2.91
 -11  -1   3    5.63    6.18
 -11   1   3    8.00    6.17
 -11  -1   2    1.48    4.27
 -11   1   2    1.94    4.07
 -11  -1   2    2.39    5.40
 -11   1   2    5.48    5.80
 -11  -1   1    1.10    1.72
 -11   1   1    2.08    2.65
 -11   1   1    5.11    4.51
 -11  -1   1    7.74    4.72
 -11  -1   1   10.47    5.90
 -11   1   1   11.68    6.16
 -11   1   1    1.94    5.38
 -11   1   0    0.26    3.15
 -11  -1   0    0.09    2.41
  11   1   0   -0.29    2.00
  11  -1   0    0.92    1.91
 -11   1  -1   41.85    5.72
 -11  -1  -1   36.80    4.67
  11   1   1   31.58    2.71
  11  -1   1   30.83    2.37
 -11   1  -1   23.34    5.84
 -11  -1  -1   44.56    6.50
  11  -1   1   40.45    5.23
 -11   1  -2   19.96    5.32
 -11  -1  -2   14.97    4.57
  11  -1   2    9.00    2.58
  11   1   2   10.97    2.75
 -11  -1  -2   -6.82    7.03
  11   1   2   18.13    4.14
  11  -1   2   13.80    4.11
 -11  -1  -3   10.03    4.87
 -11   1  -3   12.81    5.29
  11  -1   3   12.17    3.84
  11   1   3   12.19    4.10
  11  -1   3   12.75    3.28
  11   1   3   12.73    3.68
 -11   1  -4   10.83    5.47
 -11  -1  -4   10.69    5.04
  11   1   4    4.52    4.33
  11  -1   4   10.54    3.94
  11   1   4   11.64    3.96
  11  -1   4   16.54    3.93
  11  -1   5   -3.18    4.70
  11   1   5   -3.36    4.36
  11  -1   6    0.37    4.17
 -11   2   9    2.06    3.30
 -11   2   8   -2.61    3.40
 -11   2   7   -0.32    3.10
 -11  -2   7   -2.69    3.27
 -11   2   6    3.10    3.07
 -11  -2   6    3.40    2.85
 -11   2   6    2.03    2.48
 -11  -2   6   -1.61    3.19
 -11  -2   5    2.94    2.48
 -11   2   5    0.74    2.93
 -11  -2   5    3.31    3.34
 -11   2   5    3.43    2.88
 -11   2   5    1.51    2.14
 -11   2   5    4.57    6.16
 -11  -2   5    1.97    6.01
 -11  -2   4   27.36    2.89
 -11   2   4   24.13    2.47
 -11   2   4   18.05    3.99
 -11  -2   4   18.45    4.25
 -11  -2   4   23.28    7.53
 -11   2   4   20.57    7.09
 -11   2   3   27.22    4.56
 -11  -2   3   29.19    5.14
 -11   2   3   26.55    7.08
 -11  -2   3   28.79    7.56
 -11  -2   3   27.61    3.62
 -11   2   3   31.68    3.31
 -11   2   2   17.30    6.34
 -11  -2   2   19.85    4.90
 -11   2   2   26.78    4.39
 -11  -2   2   32.92    4.25
 -11   2   2   12.16    4.63
 -11  -2   1    6.35    5.63
 -11   2   1    2.71    6.09
 -11   2   1    2.46    4.30
 -11  -2   1   10.05    4.94
 -11   2   1   -0.81    5.21
  11   2   0   -3.39    3.96
 -11   2   0    6.26    4.84
 -11   2   0    0.41    3.11
 -11  -2   0   -0.20    1.95
 -11   2   0    7.71    4.61
  11   2   0   -1.77    2.19
  11  -2   0   -1.58    2.02
 -11   2   0    1.76    5.25
  11   2   1   30.78    2.87
  11  -2   1   29.45    2.26
 -11  -2  -1   62.14    6.80
 -11   2  -1   24.78    5.77
 -11   2  -1   37.67    5.66
 -11  -2  -1   35.17    4.24
 -11  -2  -2    4.69    3.69
 -11   2  -2    5.34    4.89
  11  -2   2    4.30    3.58
  11  -2   2    3.56    2.19
  11   2   2    2.78    2.72
 -11   2  -3   10.66    5.30
  11   2   3    7.26    4.40
  11  -2   3   16.83    4.19
 -11  -2  -3    8.15    4.11
  11  -2   3   11.90    3.09
  11   2   3   10.77    3.69
  11   2   4    7.22    3.70
 -11   2  -4    9.98    5.71
  11   2   4    3.03    4.23
  11  -2   4    2.42    3.43
  11  -2   4   12.83    3.72
 -11  -2  -4    2.60    4.18
  11   2   5   -0.88    4.29
  11  -2   5    0.17    3.42
  11  -2   5    2.32    4.37
  11  -2   6   -3.51    4.52
 -11   3   9   -1.54    3.48
 -11   3   8    1.60    3.52
 -11   3   7    6.38    3.69
 -11  -3   7    2.67    3.11
 -11  -3   7    5.70    3.37
 -11   3   6    1.08    3.35
 -11  -3   6    1.56    2.65
 -11  -3   6   -2.02    3.24
 -11  -3   5    0.15    3.29
 -11   3   5   -0.95    3.02
 -11   3   5   -0.51    2.05
 -11   3   5   -0.75    5.82
 -11  -3   5    0.17    2.24
 -11   3   4    3.67    6.05
 -11  -3   4    4.81    2.20
 -11   3   4    3.97    1.69
 -11  -3   4   -1.42    5.81
 -11  -3   4   -3.99    4.62
 -11   3   4   -0.76    3.23
 -11   3   3   17.13    4.11
 -11  -3   3   17.41    4.60
 -11  -3   3   20.01    3.62
 -11   3   3   16.99    6.41
 -11   3   3   22.37    3.14
 -11  -3   3   15.52    6.70
 -11   3   2   29.20    5.40
 -11  -3   2   38.12    5.73
 -11   3   2   38.40    7.25
 -11   3   2   41.96    4.96
 -11  -3   2   52.46    4.78
 -11   3   1    4.45    5.16
 -11   3   1   -4.97    6.56
 -11  -3   1   12.18    5.92
 -11   3   1    6.68    4.34
 -11  -3   1   14.18    5.22
  11   3   0   -0.33    2.18
 -11   3   0    0.70    4.81
  11   3   0   -0.28    3.72
 -11   3   0    5.07    4.73
 -11   3   0   -3.09    4.84
 -11  -3   0   -6.12    7.46
 -11   3  -1   21.53    5.12
 -11   3  -1   32.10    6.22
 -11  -3  -1   41.78    6.33
  11   3   1   21.94    2.61
  11  -3   1   16.95    1.84
 -11   3  -2   -2.53    4.39
  11  -3   2   -0.81    2.07
  11   3   2   -1.29    2.89
 -11   3  -2    2.25    4.63
  11  -3   2    0.62    3.32
  11   3   3   -0.63    4.43
  11  -3   3    5.47    3.70
  11  -3   3    5.69    2.75
  11   3   3    4.21    3.60
 -11   3  -3    3.81    4.84
 -11   3  -4   10.28    5.73
  11  -3   4   17.28    3.63
  11  -3   4    9.57    3.78
  11   3   4   10.98    4.47
  11   3   5   -0.90    4.35
  11  -3   5    0.51    3.20
  11  -3   5    2.37    4.26
  11  -3   6   -0.54    3.04
 -11   4   9    0.71    3.66
 -11   4   8    0.21    3.63
 -11  -4   8   -1.03    3.75
 -11   4   7    1.15    3.72
 -11  -4   7    0.16    3.03
 -11  -4   7    0.29    3.44
 -11   4   6   12.77    4.28
 -11  -4   6   10.66    3.30
 -11  -4   6   10.15    3.69
 -11   4   5    6.54    6.07
 -11   4   5    7.23    2.26
 -11  -4   5    5.57    3.38
 -11  -4   5   10.51    2.78
 -11   4   4    7.84    5.67
 -11  -4   4    7.73    2.36
 -11   4   4    5.47    1.71
 -11  -4   4    4.90    6.00
 -11   4   4    1.68    3.08
 -11  -4   4   -0.89    4.23
 -11   4   3   13.25    4.01
 -11  -4   3   18.81    4.81
 -11   4   3   18.23    6.35
 -11  -4   3   17.37    3.58
 -11  -4   3   14.97    6.35
 -11   4   3   23.80    3.13
 -11   4   2   11.03    5.50
 -11  -4   2   10.97    4.81
 -11   4   2    1.72    4.43
 -11  -4   2   22.29    4.26
 -11   4   2   16.08    4.47
 -11   4   1    6.11    4.40
 -11  -4   1   14.38    5.77
 -11   4   1    5.36    4.97
 -11   4   0   54.32    6.81
  11   4   0   60.94    5.84
  11   4   0   44.09    3.91
 -11   4   0   42.17    5.47
 -11  -4   0   50.08    7.96
  11   4   1   33.63    4.64
 -11   4  -1   26.14    5.28
 -11   4  -1   21.60    5.43
 -11  -4  -1   56.14    6.68
  11   4   1   24.33    2.88
  11  -4   1   21.62    1.90
  11  -4   2    0.63    3.90
 -11   4  -2    0.47    4.44
  11  -4   2   -1.21    1.93
  11   4   2   -0.16    2.83
 -11  -4  -2   -5.81    6.51
 -11   4  -2    2.33    3.67
  11  -4   3    4.46    2.46
  11   4   3    0.86    3.31
 -11   4  -3    1.98    4.87
 -11   4  -3    2.99    3.36
  11  -4   3    2.18    3.42
 -11   4  -4    1.63    4.75
  11   4   4   -2.21    4.29
  11  -4   4   10.19    3.25
  11  -4   4    2.31    3.40
  11   4   5   -0.74    4.40
  11  -4   5    0.34    3.26
  11  -4   5   -2.99    4.08
  11  -4   6    2.29    3.08
 -11   5   9    7.54    4.62
 -11   5   8    1.62    3.76
 -11  -5   8   -1.39    3.76
 -11   5   7    3.77    3.99
 -11  -5   7    3.30    3.30
 -11  -5   7    2.87    2.95
 -11   5   6    1.92    3.86
 -11  -5   6   -0.15    2.97
 -11  -5   6   -0.34    2.70
 -11   5   5    8.64    6.01
 -11  -5   5   16.55    2.97
 -11  -5   5    8.26    4.14
 -11   5   5   13.13    2.42
 -11  -5   4   -1.70    4.09
 -11   5   4    1.26    5.37
 -11  -5   4    2.76    2.45
 -11   5   4    1.66    1.52
 -11   5   4   -2.28    3.13
 -11  -5   4   -0.68    5.56
 -11  -5   3    0.23    3.34
 -11   5   3    4.80    2.67
 -11   5   3    1.13    4.90
 -11   5   3    0.93    3.23
 -11  -5   3    2.63    3.89
 -11   5   2   50.44    7.39
 -11   5   2   61.87    5.34
 -11  -5   2   59.33    5.10
 -11   5   2   37.22    5.12
 -11  -5   2   49.29    6.22
 -11   5   1  234.94   11.12
 -11   5   1  299.68    8.88
 -11  -5   1  292.82   10.95
 -11   5   1  260.68   13.21
  11   5  -1  234.55    9.89
  11   5   0   62.42    5.88
  11   5   0   54.06    4.44
 -11  -5   0   63.89    8.53
 -11   5   0   59.35    6.48
  11   5   1    2.59    2.09
  11  -5   1    0.64    1.14
  11   5   1    0.68    3.21
 -11   5  -1   -0.32    3.49
  11  -5   2   -0.73    1.68
  11   5   2   -1.97    3.24
  11   5   2   -1.36    4.24
 -11   5  -2    3.79    4.63
 -11  -5  -2    1.77    5.91
 -11   5  -2    3.34    3.04
 -11   5  -3   -0.28    4.85
 -11   5  -3   -0.46    2.35
  11  -5   3   -0.49    3.72
  11  -5   3    3.48    2.34
  11   5   3   -0.78    3.50
  11  -5   4   14.55    3.08
  11  -5   4    2.13    3.44
  11   5   5    9.15    4.53
  11  -5   5    7.69    3.82
  11  -5   5    6.61    4.07
  11  -5   6   -0.52    2.88
 -11   6   9    1.89    3.77
 -11   6   8    1.25    3.99
 -11  -6   8    0.53    3.62
 -11   6   7   -1.84    4.05
 -11  -6   7   -0.89    2.74
 -11  -6   7   -1.00    3.12
 -11  -6   6    7.96    3.10
 -11   6   6    8.58    4.63
 -11  -6   6    7.41    3.32
 -11   6   5   -1.43    5.73
 -11  -6   5    0.72    2.33
 -11   6   5   -0.06    1.82
 -11  -6   5   -4.52    4.10
 -11  -6   4   -1.23    3.69
 -11   6   4    2.61    1.53
 -11  -6   4   -0.33    5.12
 -11   6   4    0.62    5.25
 -11   6   4   -2.54    3.01
 -11   6   3   67.62    6.16
 -11  -6   3   87.25    6.87
 -11   6   3   70.94    8.61
 -11  -6   3   94.66    5.81
 -11   6   3   95.20    4.11
 -11   6   2    1.19    4.54
 -11   6   2    1.84    3.43
 -11  -6   1   16.13    6.10
  11   6  -1    7.35    3.55
 -11   6   1   13.08    4.89
  11   6   0  103.49    6.89
  11   6   0   77.41    5.22
 -11  -6   0   96.34    9.05
 -11   6   0   89.00    7.35
 -11   6  -1    8.47    3.47
 -11   6  -1   18.75    5.38
  11   6   1   15.17    3.94
  11   6   1   13.02    2.56
 -11  -6  -1   37.35    6.37
  11  -6   1    7.36    1.40
  11   6   2   -5.99    4.70
 -11   6  -2    0.95    4.16
 -11   6  -2   -0.30    2.43
 -11  -6  -2    3.48    5.94
  11  -6   2   -1.73    1.60
  11   6   2   -2.90    3.19
 -11   6  -3    5.15    4.75
 -11   6  -3    2.71    1.77
  11  -6   3    5.27    2.19
  11  -6   3    4.14    3.56
  11   6   3    0.82    4.47
  11  -6   4   -1.68    3.61
  11  -6   4    8.44    2.81
  11  -6   5    1.71    3.35
  11  -6   5    5.52    3.71
  11  -6   6    1.42    3.06
 -11   7   9    2.33    4.37
 -11  -7   8    5.44    3.76
 -11   7   8    6.99    4.68
 -11  -7   7    0.57    3.19
 -11   7   7    3.06    4.63
 -11  -7   6   -1.12    3.58
 -11  -7   6    6.58    3.05
 -11  -7   5    0.91    2.29
 -11   7   5   -1.30    1.88
 -11  -7   5   -1.73    3.57
 -11  -7   4   31.95    4.82
 -11  -7   4   28.29    4.03
 -11   7   4   37.69    2.30
 -11   7   4   26.81    6.72
 -11   7   3   26.74    6.48
 -11   7   3   18.42    4.04
 -11  -7   3   34.01    5.02
 -11   7   3   52.58    3.18
 -11  -7   3   32.79    4.55
 -11   7   2    0.23    4.23
 -11  -7   2   15.98    4.36
 -11   7   1    7.88    4.21
  11   7  -1    5.25    3.49
 -11  -7   1   19.74    6.49
  11   7   0    4.66    3.42
 -11   7   0    5.31    4.09
 -11   7   0    3.60    3.53
 -11  -7   0   13.36    7.46
  11   7   0    2.59    2.58
 -11   7  -1    4.63    4.55
  11   7   1    0.42    3.35
  11   7   1    0.09    1.97
 -11   7  -1   -1.31    2.84
  11   7   2  120.49    8.32
 -11   7  -2  103.72    9.19
  11   7   2   93.05    5.68
  11  -7   2   86.16    2.91
 -11  -7  -2  119.91    9.43
 -11   7  -2   88.03    4.87
 -11   7  -3   10.58    5.08
 -11  -7  -3   -5.12    7.07
  11   7   3    6.80    4.44
  11  -7   3    6.97    2.03
  11  -7   4    0.86    3.57
  11  -7   4   11.93    2.76
  11  -7   5    2.23    3.19
  11  -7   6   -1.39    3.29
 -11   8   9   -0.63    4.35
 -11  -8   8   -0.52    3.49
 -11   8   8    4.40    4.96
 -11  -8   7    2.67    3.23
 -11   8   7   -2.50    4.90
 -11  -8   6    0.47    2.66
 -11  -8   6   -1.27    3.16
 -11  -8   5   34.88    3.75
 -11   8   5   25.76    2.61
 -11  -8   5   26.11    4.48
 -11  -8   4   -4.36    3.67
 -11   8   4    0.94    5.02
 -11  -8   4    4.51    3.64
 -11  -8   3   76.93    5.83
 -11   8   3   80.88    3.57
 -11   8   3   63.06    7.97
 -11  -8   2   17.32    4.55
 -11   8   2    2.72    4.27
 -11   8   1   -0.94    4.13
 -11   8   1   -1.32    3.77
  11   8  -1   -2.27    3.75
 -11  -8   1    8.32    6.19
  11   8   0    2.22    3.28
 -11   8   0    3.63    3.80
 -11   8   0    3.28    3.64
  11   8   0    1.05    2.61
 -11  -8   0    9.72    7.36
 -11   8  -1    3.73    4.48
  11   8   1   -0.66    2.05
  11   8   1    1.01    3.35
 -11   8  -1    0.43    2.51
  11  -8   2   11.18    1.10
 -11  -8  -2   28.26    6.59
  11   8   2   11.30    4.73
 -11   8  -3    4.86    4.60
 -11  -8  -3   -6.46    7.04
  11   8   3    1.06    4.47
  11  -8   3    3.75    1.73
  11   8   4    0.76    4.56
  11  -8   4    9.51    2.40
  11  -8   5   -0.71    3.36
  11  -8   6   -1.93    2.94
 -11   9   9    3.03    4.70
 -11  -9   8   -0.51    3.34
 -11   9   8   -0.96    4.68
 -11   9   7    3.69    5.48
 -11  -9   7    2.51    3.06
 -11  -9   6    3.27    2.96
 -11  -9   6   10.42    3.12
 -11  -9   5   13.25    3.74
 -11   9   5    7.90    1.93
 -11  -9   5   20.43    3.21
 -11   9   4    9.32    1.83
 -11  -9   4   11.06    3.59
 -11   9   4    3.22    4.32
 -11  -9   3    2.55    4.03
 -11   9   3    2.65    5.01
 -11   9   2   -1.25    3.23
 -11   9   2   -0.47    4.45
  11   9  -1   10.34    3.97
 -11   9   1    6.03    3.90
 -11   9   1    9.23    4.28
  11   9  -1    5.50    3.56
 -11  -9   1   18.51    6.55
 -11   9   0    6.88    3.96
  11   9   0    7.25    3.75
  11   9   0    5.86    3.09
 -11  -9   0   15.31    7.39
  11   9   1    4.20    3.61
  11   9   1    3.41    2.42
  11  -9   2   23.62    1.30
 -11  -9  -2   44.65    7.07
  11   9   2   36.84    5.86
  11   9   3    2.91    4.48
  11  -9   3    1.51    1.43
  11   9   4    1.98    4.60
  11  -9   4    9.16    2.15
  11   9   5    0.63    4.66
  11  -9   6   -1.23    2.97
 -11  10   9    0.73    5.01
 -11  10   8    1.06    5.25
 -11  10   7   16.09    6.58
 -11 -10   7   13.32    3.64
 -11 -10   6   12.23    3.21
 -11 -10   5   14.32    3.07
 -11  10   5    9.32    1.90
 -11 -10   5   11.21    3.55
 -11 -10   4   -4.47    3.75
 -11  10   4    3.80    1.68
 -11 -10   3   22.02    4.94
 -11 -10   2   16.78    4.83
  11  10  -1    6.90    3.95
 -11 -10   1   21.57    6.66
  11  10  -1   10.69    3.88
  11  10   0   10.54    3.42
 -11 -10   0   20.04    7.79
  11  10   0   15.01    4.09
  11  10   1   -2.05    4.01
 -11 -10  -2   14.68    5.87
  11  10   2   -1.03    4.66
  11 -10   3    2.34    1.12
  11  10   3    8.72    4.99
 -11 -10  -3   -8.00    7.17
  11  10   4    9.54    5.28
 -11  11   8    1.14    5.52
 -11 -11   7    3.74    2.98
 -11 -11   6    4.80    2.71
 -11  11   5    0.23    1.39
 -11 -11   5   -4.26    3.78
 -11 -11   4   -0.64    3.82
 -11 -11   3    6.62    4.53
 -11 -11   2   29.62    5.26
 -11 -11   1   32.27    6.95
  11  11  -1   34.92    5.16
 -11 -11   0   11.51    7.50
  11  11   0   11.14    3.99
 -11 -11  -1   -9.85    8.57
  11  11   1   -0.66    4.42
 -11 -11  -2   15.96    5.88
  11  11   2    1.60    4.41
  11 -11   3   -0.20    0.88
  11  11   3    5.52    4.90
 -11 -11  -3    2.58    6.51
  11  11   4    5.82    5.18
 -11  12   8    2.49    5.68
  11 -12  -7    4.54    4.58
 -11 -12   7    6.72    2.95
  11 -12  -6    2.49    4.39
 -11 -12   6    4.82    2.85
 -11 -12   5   -4.85    3.82
 -11 -12   4    6.20    3.81
 -11 -12   3   10.38    4.58
 -11 -12   2   24.65    5.13
 -11 -12   1   15.37    6.60
  11  12  -1    8.39    3.91
 -11 -12   0   25.02    7.95
  11  12   0   10.61    3.72
 -11 -12  -1    0.58    8.48
  11  12   1   16.69    5.00
 -11 -12  -2   18.36    6.06
  11  12   2   -4.07    4.81
  11  12   3    3.10    5.02
 -11 -12  -3   -8.07    6.85
  11  12   4    0.22    4.96
 -11  13   8    2.25    5.95
  11 -13  -7    4.54    4.66
  11 -13  -6    0.83    4.14
 -11 -13   6    6.85    2.91
  11 -13  -5   -0.76    4.16
 -11 -13   4    2.53    3.95
 -11 -13   3    6.12    4.36
 -11 -13   2   28.68    5.30
 -11 -13   1   16.74    6.71
  11  13  -1    5.87    3.75
 -11 -13   0   12.60    7.46
  11  13   0    6.47    3.72
 -11 -13  -1   -9.59    8.53
  11  13   1    1.59    4.69
 -11 -13  -2   11.38    5.72
  11  13   2   -1.36    5.07
 -11 -13  -3   -7.37    7.01
  11  13   3    3.04    5.03
  11  13   4    5.14    5.43
  11 -14  -6    0.55    4.19
 -11 -14   6   -1.90    3.59
  11 -14  -5   13.56    5.01
 -11 -14   5    9.28    3.90
 -11 -14   4   10.55    4.42
 -11 -14   3    9.33    4.52
 -11 -14   2   41.92    5.97
  11  14  -1    1.46    3.76
 -11 -14   1   12.47    6.71
  11  14   0    2.87    3.61
 -11 -14   0    8.69    7.45
  11  14   1   -4.07    5.13
 -11 -14  -1  -11.85    8.61
  11  14   2   -2.87    5.13
  11  14   2    0.20    1.93
  11  14   3   -0.68    5.08
  11  14   3    0.81    1.99
  11  14   4    0.99    2.47
  11  14   4   -0.25    5.27
  11 -15  -6   -1.39    4.02
  11 -15  -5    5.77    4.19
 -11 -15   5    2.24    3.82
  11 -15  -4    0.68    3.88
 -11 -15   4    1.94    4.25
 -11 -15   3   18.78    4.91
 -11 -15   2    4.92    5.66
  11  15  -1   -1.16    3.61
 -11 -15   1   11.46    6.67
  11  15   0    1.65    3.66
 -11 -15   0    3.14    7.25
  11  15   1   12.16    5.14
  11  15   1    7.83    1.95
 -11 -15  -1    3.80    7.99
  11  15   2   -4.30    5.54
  11  15   2    0.11    1.81
  11  15   3    4.57    5.56
  11  15   3    2.51    2.16
  11 -16  -6   -0.83    3.96
  11 -16  -5   -1.51    3.80
 -11 -16   5   -3.10    3.89
  11 -16  -4    7.63    4.10
 -11 -16   4   14.34    4.87
 -11 -16   3   12.24    4.73
 -11 -16   2   18.72    6.34
 -11 -16   1    8.25    6.56
  11  16  -1   -1.00    3.82
 -11 -16   0   -3.66    7.21
  11  16   0   -1.19    3.64
  11  16   1   -5.23    5.50
  11  16   1    0.95    1.52
 -11 -16  -1   -9.92    8.44
  11  16   2   -2.48    5.49
  11  16   2    0.81    1.93
  11  16   3   -2.79    5.59
  11 -17  -5    9.95    4.40
  11 -17  -4    0.22    3.50
 -11 -17   4    2.33    4.25
 -11 -17   3   22.32    5.12
 -11 -17   2    5.05    6.16
  11  17  -1   -0.17    3.44
 -11 -17   1    7.42    6.65
  11  17   0    1.40    3.59
 -11 -17   0    8.44    7.51
  11  17   1    3.14    5.27
 -11 -17  -1    1.34    7.93
  11  17   2   -4.50    5.70
  11  17   3   -1.60    5.39
  11 -18  -5    0.25    3.29
  11 -18  -4   -0.66    3.30
 -11 -18   2   14.17    6.55
 -11 -18   1    5.01    6.79
  11  18   0   -1.84    3.97
 -11 -18   0    5.45    7.46
  11  18   1   -0.87    5.04
  11  18   2    3.93    5.33
  11  18   3    7.83    5.81
  11 -19  -5    3.65    3.24
  11 -19  -4   -0.22    3.04
  11 -19  -3    0.96    2.82
  11  19   0   -2.08    3.58
  11  19   1    1.12    4.55
  11  19   2    1.28    5.30
  11 -20  -4    1.07    2.87
  11 -20  -3   -0.75    2.72
  11  20   0    7.59    3.60
  11  20   1    1.12    3.98
  11  20   2   -2.93    5.58
  11 -21  -4   -0.84    2.81
  11 -21  -3    0.55    2.31
  11  21   1    3.80    3.79
  11  21   2    6.58    5.20
 -12   0   8   -1.54    2.94
 -12   0   7   -1.08    2.55
 -12   0   7    0.26    2.60
 -12   0   6   11.04    2.61
 -12   0   6   14.26    3.19
 -12   0   5   -1.34    3.09
 -12   0   5    1.62    1.89
 -12   0   5   -1.28    2.21
 -12   0   4    2.76    2.72
 -12   0   4    3.00    3.31
 -12   0   4    5.06    6.55
 -12   0   4    8.67    2.00
 -12   0   3    3.11    3.31
[truncated: 37,664 more chars]
