# Supplementary material for: Symmetry‐Breaking Triplet Excited State Enhances Red Afterglow Enabling Ubiquitous Afterglow Readout
Source: Adv Sci (Weinh). 2024 Feb 4;11(14):2308897. doi: 10.1002/advs.202308897 (PMC11005713; doi:10.1002/advs.202308897)
Supplement: Supplementary file 5 — Supporting cif [file ADVS-11-2308897-s003.zip › CCDC2270770.cif]

data_dbdbc-d14
_audit_creation_date               2023-06-09
_audit_creation_method
;
Olex2 1.5-ac5-024
(compiled 2022.04.12 svn.rca3783a0 for Rigaku Oxford Diffraction, GUI svn.r6498)
;
_shelx_SHELXL_version_number       '2018/3'
_audit_contact_author_address      ?
_audit_contact_author_email        ?
_audit_contact_author_name         ''
_audit_contact_author_phone        ?
_publ_contact_author_id_orcid      ?
_publ_section_references
;
Dolomanov, O.V., Bourhis, L.J., Gildea, R.J, Howard, J.A.K. & Puschmann, H.
 (2009), J. Appl. Cryst. 42, 339-341.

Sheldrick, G.M. (2015). Acta Cryst. A71, 3-8.

Sheldrick, G.M. (2015). Acta Cryst. C71, 3-8.
;
_chemical_name_common              ?
_chemical_name_systematic          ?
_chemical_formula_moiety           'C26 Br2 D14'
_chemical_formula_sum              'C26 Br2 D14'
_chemical_formula_weight           500.28
_chemical_melting_point            ?
_chemical_oxdiff_formula           'C26 H14 Br2'
loop_
  _atom_type_symbol
  _atom_type_description
  _atom_type_scat_dispersion_real
  _atom_type_scat_dispersion_imag
  _atom_type_scat_source
 'Br' 'Br' -0.2901 2.4595
 'International Tables Vol C Tables 4.2.6.8 and 6.1.1.4'
 'C' 'C' 0.0033 0.0016 'International Tables Vol C Tables 4.2.6.8 and 6.1.1.4'
 'D' 'D' 0.0000 0.0000 'International Tables Vol C Tables 4.2.6.8 and 6.1.1.4'

_shelx_space_group_comment
;
The symmetry employed for this shelxl refinement is uniquely defined
by the following loop, which should always be used as a source of
symmetry information in preference to the above space-group names.
They are only intended as comments.
;
_space_group_crystal_system        'monoclinic'
_space_group_IT_number             14
_space_group_name_H-M_alt          'P 1 21/c 1'
_space_group_name_Hall             '-P 2ybc'
loop_
  _space_group_symop_operation_xyz
 'x, y, z'
 '-x, y+1/2, -z+1/2'
 '-x, -y, -z'
 'x, -y-1/2, z-1/2'

_cell_length_a                     12.5050(12)
_cell_length_b                     19.3398(10)
_cell_length_c                     7.8883(6)
_cell_angle_alpha                  90
_cell_angle_beta                   101.565(8)
_cell_angle_gamma                  90
_cell_volume                       1869.0(3)
_cell_formula_units_Z              4
_cell_measurement_reflns_used      3465
_cell_measurement_temperature      298.7(4)
_cell_measurement_theta_max        27.0350
_cell_measurement_theta_min        2.6750
_shelx_estimated_absorpt_T_max     0.356
_shelx_estimated_absorpt_T_min     0.198
_exptl_absorpt_coefficient_mu      4.346
_exptl_absorpt_correction_T_max    1.00000
_exptl_absorpt_correction_T_min    0.02736
_exptl_absorpt_correction_type     multi-scan
_exptl_absorpt_process_details
;
CrysAlisPro 1.171.42.72a (Rigaku Oxford Diffraction, 2022)
Empirical absorption correction using spherical harmonics,
implemented in SCALE3 ABSPACK scaling algorithm.
;
_exptl_absorpt_special_details     ?
_exptl_crystal_colour              ?
_exptl_crystal_colour_primary      ?
_exptl_crystal_density_diffrn      1.778
_exptl_crystal_density_meas        ?
_exptl_crystal_density_method      ?
_exptl_crystal_description         needle
_exptl_crystal_F_000               960
_exptl_crystal_preparation         'Sublimation at 225 degree'
_exptl_crystal_recrystallization_method  Sublimation
_exptl_crystal_size_max            0.55
_exptl_crystal_size_mid            0.05
_exptl_crystal_size_min            0.03
_exptl_transmission_factor_max     ?
_exptl_transmission_factor_min     ?
_diffrn_reflns_av_R_equivalents    0.0805
_diffrn_reflns_av_unetI/netI       0.0976
_diffrn_reflns_Laue_measured_fraction_full  0.996
_diffrn_reflns_Laue_measured_fraction_max  0.814
_diffrn_reflns_limit_h_max         16
_diffrn_reflns_limit_h_min         -16
_diffrn_reflns_limit_k_max         28
_diffrn_reflns_limit_k_min         -23
_diffrn_reflns_limit_l_max         11
_diffrn_reflns_limit_l_min         -10
_diffrn_reflns_number              19023
_diffrn_reflns_point_group_measured_fraction_full  0.996
_diffrn_reflns_point_group_measured_fraction_max  0.814
_diffrn_reflns_theta_full          25.242
_diffrn_reflns_theta_max           31.717
_diffrn_reflns_theta_min           2.683
_diffrn_ambient_environment        air
_diffrn_ambient_temperature        298.7(4)
_diffrn_detector                   'Hybrid Pixel Array Detector'
_diffrn_detector_area_resol_mean   10.0000
_diffrn_detector_type              HyPix
_diffrn_measured_fraction_theta_full  0.996
_diffrn_measured_fraction_theta_max  0.814
_diffrn_measurement_details
;
List of Runs (angles in degrees, time in seconds):

  # Type    Start    End  Width  t~exp~   \w     \q     \k     \f   Frames
--------------------------------------------------------------------------
  1  \w    -66.00 -41.00   0.50    8.00    --    6.18 -58.00 -32.00   50
  2  \w      9.00  77.00   0.50    8.00    --    6.18  58.00 108.00  136
  3  \w    -10.00  37.00   0.50    8.00    --    6.18 -99.00 -60.00   94
  4  \w    -17.00  33.00   0.50    8.00    --    6.18 -99.00  30.00  100
  5  \w    -12.00  21.00   0.50    8.00    --    6.18 -99.00-150.00   66
  6  \w     -8.00  33.00   0.50    8.00    --    6.18 -99.00   0.00   82
  7  \w     -5.00  20.00   0.50    8.00    --    6.18 -58.00 -32.00   50
;
_diffrn_measurement_device         'four-circle diffractometer'
_diffrn_measurement_device_type    'XtaLAB Synergy R, DW system, HyPix'
_diffrn_measurement_method         '\w scans'
_diffrn_orient_matrix_type        
 'CrysAlisPro convention (1999,Acta A55,543-557)'
_diffrn_orient_matrix_UB_11        0.0405855000
_diffrn_orient_matrix_UB_12        -0.0199277000
_diffrn_orient_matrix_UB_13        0.0546111000
_diffrn_orient_matrix_UB_21        0.0146653000
_diffrn_orient_matrix_UB_22        -0.0153745000
_diffrn_orient_matrix_UB_23        -0.0736611000
_diffrn_orient_matrix_UB_31        0.0386183000
_diffrn_orient_matrix_UB_32        0.0267011000
_diffrn_orient_matrix_UB_33        -0.0018355000
_diffrn_radiation_monochromator    mirror
_diffrn_radiation_probe            x-ray
_diffrn_radiation_type             'Mo K\a'
_diffrn_radiation_wavelength       0.71073
_diffrn_source                     'Rotating-anode X-ray tube'
_diffrn_source_type                'Rigaku (Mo) X-ray Source'
_diffrn_special_details            ?
_reflns_Friedel_coverage           0.000
_reflns_Friedel_fraction_full      .
_reflns_Friedel_fraction_max       .
_reflns_number_gt                  2141
_reflns_number_total               5160
_reflns_special_details
;
 Reflections were merged by SHELXL according to the crystal
 class for the calculation of statistics and refinement.
 
 _reflns_Friedel_fraction is defined as the number of unique
 Friedel pairs measured divided by the number that would be
 possible theoretically, ignoring centric projections and
 systematic absences.
;
_reflns_threshold_expression       'I > 2\s(I)'
_computing_cell_refinement         'CrysAlisPro 1.171.42.72a (Rigaku OD, 2022)'
_computing_data_collection         'CrysAlisPro 1.171.42.72a (Rigaku OD, 2022)'
_computing_data_reduction          'CrysAlisPro 1.171.42.72a (Rigaku OD, 2022)'
_computing_molecular_graphics      'Olex2 1.5-ac5-024 (Dolomanov et al., 2009)'
_computing_publication_material    'Olex2 1.5-ac5-024 (Dolomanov et al., 2009)'
_computing_structure_refinement    'SHELXL 2018/3 (Sheldrick, 2015)'
_computing_structure_solution      'SHELXT  (Sheldrick, 2015)'
_refine_diff_density_max           3.442
_refine_diff_density_min           -0.600
_refine_diff_density_rms           0.144
_refine_ls_extinction_coef         .
_refine_ls_extinction_method       none
_refine_ls_goodness_of_fit_ref     1.027
_refine_ls_hydrogen_treatment      constr
_refine_ls_matrix_type             full
_refine_ls_number_parameters       253
_refine_ls_number_reflns           5160
_refine_ls_number_restraints       0
_refine_ls_R_factor_all            0.2099
_refine_ls_R_factor_gt             0.0944
_refine_ls_restrained_S_all        1.027
_refine_ls_shift/su_max            0.000
_refine_ls_shift/su_mean           0.000
_refine_ls_structure_factor_coef   Fsqd
_refine_ls_weighting_details      
 'w=1/[\s^2^(Fo^2^)+(0.1711P)^2^+1.0747P] where P=(Fo^2^+2Fc^2^)/3'
_refine_ls_weighting_scheme        calc
_refine_ls_wR_factor_gt            0.2583
_refine_ls_wR_factor_ref           0.3208
_refine_special_details            ?
_olex2_refinement_description
;
1. Fixed Uiso
 At 1.2 times of:
  All C(H) groups
2.a Aromatic/amide H refined with riding coordinates:
 C19(D19), C17(D17), C25(D25), C13(D13), C16(D16), C12(D12), C10(D10), C4(D4),
 C24(D24), C22(D22), C7(D7), C23(D23), C5(D5), C6(D6)
;
_atom_sites_solution_hydrogens     geom
_atom_sites_solution_primary       dual
_atom_sites_solution_secondary     ?
loop_
  _atom_site_label
  _atom_site_type_symbol
  _atom_site_fract_x
  _atom_site_fract_y
  _atom_site_fract_z
  _atom_site_U_iso_or_equiv
  _atom_site_adp_type
  _atom_site_occupancy
  _atom_site_site_symmetry_order
  _atom_site_calc_flag
  _atom_site_refinement_flags_posn
  _atom_site_refinement_flags_adp
  _atom_site_refinement_flags_occupancy
  _atom_site_disorder_assembly
  _atom_site_disorder_group
 Br2 Br 0.64807(10) -0.02792(5) 0.77043(15) 0.0887(5) Uani 1 1 d . . . . .
 Br1 Br 0.86042(10) 0.59575(5) 0.91739(15) 0.0874(5) Uani 1 1 d . . . . .
 C1 C 0.7765(6) 0.2658(4) 0.5999(9) 0.0480(17) Uani 1 1 d . . . . .
 C20 C 0.8452(7) 0.4038(3) 0.6811(9) 0.0507(19) Uani 1 1 d . . . . .
 C14 C 0.7464(7) 0.1937(4) 0.6185(9) 0.054(2) Uani 1 1 d . . . . .
 C3 C 0.5826(7) 0.2980(4) 0.5451(9) 0.055(2) Uani 1 1 d . . . . .
 C26 C 0.8866(7) 0.2875(4) 0.5836(9) 0.0525(19) Uani 1 1 d . . . . .
 C18 C 0.8095(7) 0.5098(4) 0.8118(10) 0.0549(19) Uani 1 1 d . . . . .
 C2 C 0.6988(7) 0.3166(4) 0.6036(9) 0.0506(18) Uani 1 1 d . . . . .
 C15 C 0.7345(7) 0.3841(4) 0.6666(9) 0.0496(18) Uani 1 1 d . . . . .
 C9 C 0.6354(7) 0.1754(4) 0.5944(9) 0.0515(18) Uani 1 1 d . . . . .
 C21 C 0.9210(7) 0.3558(4) 0.6218(10) 0.0541(19) Uani 1 1 d . . . . .
 C19 C 0.8799(8) 0.4681(4) 0.7560(10) 0.057(2) Uani 1 1 d . . . . .
 D19 D 0.952411 0.481460 0.766723 0.069 Uiso 1 1 calc R U . . .
 C17 C 0.7026(8) 0.4920(4) 0.8050(10) 0.060(2) Uani 1 1 d . . . . .
 D17 D 0.656523 0.521686 0.849436 0.072 Uiso 1 1 calc R U . . .
 C25 C 0.9569(7) 0.2439(4) 0.5107(10) 0.059(2) Uani 1 1 d . . . . .
 D25 D 0.934901 0.198784 0.480763 0.071 Uiso 1 1 calc R U . . .
 C13 C 0.8249(7) 0.1434(4) 0.6841(9) 0.0526(19) Uani 1 1 d . . . . .
 D13 D 0.898515 0.154808 0.699701 0.063 Uiso 1 1 calc R U . . .
 C8 C 0.5529(7) 0.2273(4) 0.5337(10) 0.0551(19) Uani 1 1 d . . . . .
 C16 C 0.6646(7) 0.4312(4) 0.7333(10) 0.0568(19) Uani 1 1 d . . . . .
 D16 D 0.591782 0.419617 0.727120 0.068 Uiso 1 1 calc R U . . .
 C12 C 0.7964(9) 0.0780(4) 0.7258(11) 0.064(2) Uani 1 1 d . . . . .
 D12 D 0.849876 0.045623 0.769047 0.077 Uiso 1 1 calc R U . . .
 C10 C 0.6077(8) 0.1076(4) 0.6374(11) 0.060(2) Uani 1 1 d . . . . .
 D10 D 0.534685 0.094779 0.621079 0.072 Uiso 1 1 calc R U . . .
 C4 C 0.5040(8) 0.3465(5) 0.4797(10) 0.065(2) Uani 1 1 d . . . . .
 D4 D 0.522691 0.393124 0.484791 0.078 Uiso 1 1 calc R U . . .
 C11 C 0.6868(9) 0.0610(4) 0.7024(10) 0.066(2) Uani 1 1 d . . . . .
 C24 C 1.0543(8) 0.2657(5) 0.4835(11) 0.062(2) Uani 1 1 d . . . . .
 D24 D 1.097851 0.236489 0.432698 0.074 Uiso 1 1 calc R U . . .
 C22 C 1.0221(8) 0.3771(5) 0.5992(12) 0.068(2) Uani 1 1 d . . . . .
 D22 D 1.046142 0.421761 0.629155 0.082 Uiso 1 1 calc R U . . .
 C7 C 0.4459(9) 0.2079(6) 0.4621(14) 0.080(3) Uani 1 1 d . . . . .
 D7 D 0.426250 0.161474 0.456880 0.096 Uiso 1 1 calc R U . . .
 C23 C 1.0885(8) 0.3311(5) 0.5313(12) 0.071(2) Uani 1 1 d . . . . .
 D23 D 1.157400 0.345360 0.518207 0.085 Uiso 1 1 calc R U . . .
 C5 C 0.3979(8) 0.3273(6) 0.4066(13) 0.075(3) Uani 1 1 d . . . . .
 D5 D 0.346702 0.361050 0.363340 0.090 Uiso 1 1 calc R U . . .
 C6 C 0.3676(9) 0.2589(6) 0.3975(14) 0.086(3) Uani 1 1 d . . . . .
 D6 D 0.296249 0.246301 0.349286 0.103 Uiso 1 1 calc R U . . .

loop_
  _atom_site_aniso_label
  _atom_site_aniso_U_11
  _atom_site_aniso_U_22
  _atom_site_aniso_U_33
  _atom_site_aniso_U_23
  _atom_site_aniso_U_13
  _atom_site_aniso_U_12
 Br2 0.1351(11) 0.0498(6) 0.0843(8) 0.0039(4) 0.0297(7) -0.0174(5)
 Br1 0.1118(10) 0.0554(6) 0.0851(8) -0.0195(4) -0.0039(6) -0.0028(5)
 C1 0.067(5) 0.050(4) 0.024(3) -0.004(3) 0.004(3) -0.006(3)
 C20 0.080(6) 0.039(4) 0.029(4) 0.005(3) 0.000(3) 0.000(3)
 C14 0.090(6) 0.040(4) 0.034(4) -0.007(3) 0.015(4) -0.001(4)
 C3 0.082(6) 0.055(4) 0.030(4) -0.006(3) 0.017(4) 0.001(4)
 C26 0.078(6) 0.051(4) 0.027(4) -0.002(3) 0.004(3) 0.005(4)
 C18 0.075(6) 0.042(4) 0.043(4) -0.003(3) -0.001(4) 0.003(4)
 C2 0.076(5) 0.044(4) 0.034(4) 0.003(3) 0.015(4) -0.004(4)
 C15 0.079(6) 0.041(4) 0.032(4) 0.005(3) 0.019(4) -0.003(3)
 C9 0.075(6) 0.042(4) 0.039(4) -0.005(3) 0.016(4) -0.008(3)
 C21 0.067(5) 0.055(4) 0.040(4) 0.013(3) 0.009(4) -0.001(4)
 C19 0.079(6) 0.046(4) 0.042(4) -0.001(3) -0.001(4) -0.004(4)
 C17 0.095(7) 0.041(4) 0.041(4) 0.000(3) 0.006(4) 0.012(4)
 C25 0.081(6) 0.054(4) 0.042(4) 0.007(3) 0.010(4) 0.009(4)
 C13 0.076(5) 0.043(4) 0.038(4) -0.004(3) 0.009(4) 0.002(3)
 C8 0.071(5) 0.057(4) 0.036(4) -0.007(3) 0.007(4) -0.007(4)
 C16 0.073(5) 0.047(4) 0.051(5) 0.006(3) 0.015(4) 0.000(4)
 C12 0.096(7) 0.050(4) 0.044(5) -0.008(3) 0.010(4) 0.000(4)
 C10 0.077(6) 0.054(5) 0.048(5) -0.014(4) 0.010(4) -0.015(4)
 C4 0.090(7) 0.066(5) 0.037(4) 0.006(4) 0.009(4) 0.009(5)
 C11 0.113(8) 0.043(4) 0.044(5) -0.004(3) 0.020(5) -0.007(5)
 C24 0.076(6) 0.070(5) 0.044(5) 0.007(4) 0.021(4) 0.007(4)
 C22 0.075(6) 0.063(5) 0.064(6) 0.007(4) 0.009(5) -0.007(5)
 C7 0.088(7) 0.080(7) 0.072(7) -0.015(5) 0.017(6) -0.011(6)
 C23 0.070(6) 0.074(6) 0.072(6) -0.004(5) 0.025(5) -0.011(5)
 C5 0.061(6) 0.087(7) 0.076(7) 0.006(5) 0.010(5) 0.004(5)
 C6 0.084(7) 0.098(8) 0.069(7) -0.007(5) 0.001(5) -0.018(6)

_geom_special_details
;
 All esds (except the esd in the dihedral angle between two l.s. planes)
 are estimated using the full covariance matrix.  The cell esds are taken
 into account individually in the estimation of esds in distances, angles
 and torsion angles; correlations between esds in cell parameters are only
 used when they are defined by crystal symmetry.  An approximate (isotropic)
 treatment of cell esds is used for estimating esds involving l.s. planes.
;
loop_
  _geom_bond_atom_site_label_1
  _geom_bond_atom_site_label_2
  _geom_bond_distance
  _geom_bond_site_symmetry_2
  _geom_bond_publ_flag
 Br2 C11 1.893(8) . ?
 Br1 C18 1.910(7) . ?
 C1 C14 1.458(10) . ?
 C1 C26 1.470(12) . ?
 C1 C2 1.387(11) . ?
 C20 C15 1.418(12) . ?
 C20 C21 1.468(11) . ?
 C20 C19 1.407(10) . ?
 C14 C9 1.408(12) . ?
 C14 C13 1.406(11) . ?
 C3 C2 1.478(12) . ?
 C3 C8 1.416(11) . ?
 C3 C4 1.382(12) . ?
 C26 C21 1.404(11) . ?
 C26 C25 1.420(11) . ?
 C18 C19 1.334(12) . ?
 C18 C17 1.371(12) . ?
 C2 C15 1.434(10) . ?
 C15 C16 1.433(11) . ?
 C9 C8 1.449(12) . ?
 C9 C10 1.415(11) . ?
 C21 C22 1.375(12) . ?
 C17 C16 1.350(11) . ?
 C25 C24 1.347(12) . ?
 C13 C12 1.371(11) . ?
 C8 C7 1.395(13) . ?
 C12 C11 1.386(14) . ?
 C10 C11 1.360(13) . ?
 C4 C5 1.388(13) . ?
 C24 C23 1.364(12) . ?
 C22 C23 1.394(13) . ?
 C7 C6 1.410(15) . ?
 C5 C6 1.374(15) . ?

loop_
  _geom_angle_atom_site_label_1
  _geom_angle_atom_site_label_2
  _geom_angle_atom_site_label_3
  _geom_angle
  _geom_angle_site_symmetry_1
  _geom_angle_site_symmetry_3
  _geom_angle_publ_flag
 C14 C1 C26 123.2(7) . . ?
 C2 C1 C14 118.6(7) . . ?
 C2 C1 C26 118.2(6) . . ?
 C15 C20 C21 119.1(7) . . ?
 C19 C20 C15 119.1(7) . . ?
 C19 C20 C21 121.8(8) . . ?
 C9 C14 C1 119.6(7) . . ?
 C13 C14 C1 121.5(8) . . ?
 C13 C14 C9 118.2(7) . . ?
 C8 C3 C2 119.0(7) . . ?
 C4 C3 C2 122.1(7) . . ?
 C4 C3 C8 118.3(8) . . ?
 C21 C26 C1 120.1(7) . . ?
 C21 C26 C25 117.3(8) . . ?
 C25 C26 C1 122.1(7) . . ?
 C19 C18 Br1 119.1(7) . . ?
 C19 C18 C17 122.6(7) . . ?
 C17 C18 Br1 118.2(6) . . ?
 C1 C2 C3 118.0(6) . . ?
 C1 C2 C15 118.8(7) . . ?
 C15 C2 C3 123.2(7) . . ?
 C20 C15 C2 120.2(7) . . ?
 C20 C15 C16 117.1(7) . . ?
 C16 C15 C2 122.4(7) . . ?
 C14 C9 C8 119.2(7) . . ?
 C14 C9 C10 118.8(8) . . ?
 C10 C9 C8 121.9(8) . . ?
 C26 C21 C20 118.3(7) . . ?
 C22 C21 C20 121.5(8) . . ?
 C22 C21 C26 120.2(8) . . ?
 C18 C19 C20 120.3(8) . . ?
 C16 C17 C18 119.6(8) . . ?
 C24 C25 C26 122.0(8) . . ?
 C12 C13 C14 122.0(8) . . ?
 C3 C8 C9 119.1(8) . . ?
 C7 C8 C3 120.2(8) . . ?
 C7 C8 C9 120.7(8) . . ?
 C17 C16 C15 121.3(8) . . ?
 C13 C12 C11 119.0(9) . . ?
 C11 C10 C9 120.7(8) . . ?
 C3 C4 C5 121.5(9) . . ?
 C12 C11 Br2 118.7(7) . . ?
 C10 C11 Br2 120.1(8) . . ?
 C10 C11 C12 121.1(8) . . ?
 C25 C24 C23 119.4(9) . . ?
 C21 C22 C23 119.6(9) . . ?
 C8 C7 C6 119.9(10) . . ?
 C24 C23 C22 121.3(9) . . ?
 C6 C5 C4 120.7(10) . . ?
 C5 C6 C7 119.4(10) . . ?

_shelx_res_file
;
TITL dbdbc-d14_batch2_auto_a.res in P2(1)/c
    dbdbc-d14_batch2_auto.res
    created by SHELXL-2018/3 at 15:55:44 on 09-Jun-2023
REM Old TITL DBDBC-d14_Batch2_auto in P2(1)/c
REM SHELXT solution in P2(1)/c: R1 0.271, Rweak 0.041, Alpha 0.035
REM <I/s> 0.613 for 128 systematic absences, Orientation as input
REM Formula found by SHELXT: C27 Br1
CELL 0.71073 12.505 19.3398 7.8883 90 101.565 90
ZERR 4 0.0012 0.001 0.0006 0 0.008 0
LATT 1
SYMM -X,0.5+Y,0.5-Z
SFAC Br C D
UNIT 8 104 56

L.S. 4
PLAN  5
SIZE 0.3 0.35 0.55
TEMP 25.6(4)
fmap 2
ACTA
OMIT 1 6 1
OMIT 6 4 0
OMIT -2 2 2
OMIT -5 1 2
OMIT 1 5 1
OMIT -1 5 2
OMIT 1 2 3
OMIT 2 6 0
OMIT -1 3 2
REM <olex2.extras>
REM <HklSrc "%.\\DBDBC-d14_Batch2_auto.hkl">
REM </olex2.extras>

WGHT    0.171100    1.074700
FVAR       0.68095
BR2   1    0.648071   -0.027924    0.770426    11.00000    0.13508    0.04982 =
         0.08434    0.00394    0.02968   -0.01741
BR1   1    0.860424    0.595750    0.917386    11.00000    0.11179    0.05543 =
         0.08513   -0.01950   -0.00387   -0.00285
C1    2    0.776523    0.265771    0.599871    11.00000    0.06711    0.05006 =
         0.02446   -0.00402    0.00382   -0.00625
C20   2    0.845195    0.403796    0.681104    11.00000    0.08006    0.03878 =
         0.02896    0.00471    0.00033    0.00025
C14   2    0.746386    0.193747    0.618461    11.00000    0.08974    0.04034 =
         0.03369   -0.00723    0.01517   -0.00075
C3    2    0.582637    0.297970    0.545098    11.00000    0.08180    0.05479 =
         0.03001   -0.00583    0.01660    0.00120
C26   2    0.886646    0.287487    0.583550    11.00000    0.07760    0.05084 =
         0.02664   -0.00247    0.00438    0.00466
C18   2    0.809472    0.509845    0.811786    11.00000    0.07494    0.04170 =
         0.04301   -0.00296   -0.00060    0.00296
C2    2    0.698800    0.316637    0.603635    11.00000    0.07551    0.04400 =
         0.03395    0.00308    0.01491   -0.00428
C15   2    0.734474    0.384070    0.666561    11.00000    0.07891    0.04057 =
         0.03248    0.00549    0.01880   -0.00268
C9    2    0.635373    0.175444    0.594422    11.00000    0.07519    0.04211 =
         0.03898   -0.00540    0.01590   -0.00762
C21   2    0.920998    0.355837    0.621774    11.00000    0.06657    0.05499 =
         0.04008    0.01334    0.00899   -0.00094
C19   2    0.879942    0.468058    0.756030    11.00000    0.07894    0.04630 =
         0.04159   -0.00144   -0.00074   -0.00393
AFIX  43
D19   3    0.952411    0.481460    0.766723    11.00000   -1.20000
AFIX   0
C17   2    0.702597    0.492035    0.804967    11.00000    0.09540    0.04121 =
         0.04145    0.00006    0.00635    0.01243
AFIX  43
D17   3    0.656523    0.521686    0.849436    11.00000   -1.20000
AFIX   0
C25   2    0.956864    0.243854    0.510674    11.00000    0.08111    0.05353 =
         0.04207    0.00661    0.00995    0.00865
AFIX  43
D25   3    0.934901    0.198784    0.480763    11.00000   -1.20000
AFIX   0
C13   2    0.824934    0.143416    0.684074    11.00000    0.07635    0.04276 =
         0.03793   -0.00366    0.00928    0.00244
AFIX  43
D13   3    0.898515    0.154808    0.699701    11.00000   -1.20000
AFIX   0
C8    2    0.552868    0.227255    0.533746    11.00000    0.07099    0.05667 =
         0.03602   -0.00677    0.00716   -0.00683
C16   2    0.664648    0.431190    0.733307    11.00000    0.07322    0.04735 =
         0.05106    0.00564    0.01535   -0.00042
AFIX  43
D16   3    0.591782    0.419617    0.727120    11.00000   -1.20000
AFIX   0
C12   2    0.796428    0.078041    0.725754    11.00000    0.09581    0.05019 =
         0.04414   -0.00783    0.00952    0.00019
AFIX  43
D12   3    0.849876    0.045623    0.769047    11.00000   -1.20000
AFIX   0
C10   2    0.607709    0.107614    0.637425    11.00000    0.07730    0.05439 =
         0.04763   -0.01438    0.01040   -0.01515
AFIX  43
D10   3    0.534685    0.094779    0.621079    11.00000   -1.20000
AFIX   0
C4    2    0.504022    0.346514    0.479695    11.00000    0.09042    0.06580 =
         0.03724    0.00614    0.00898    0.00904
AFIX  43
D4    3    0.522691    0.393124    0.484791    11.00000   -1.20000
AFIX   0
C11   2    0.686762    0.060990    0.702401    11.00000    0.11263    0.04317 =
         0.04369   -0.00448    0.02048   -0.00728
C24   2    1.054280    0.265722    0.483534    11.00000    0.07616    0.07047 =
         0.04354    0.00693    0.02142    0.00655
AFIX  43
D24   3    1.097851    0.236489    0.432698    11.00000   -1.20000
AFIX   0
C22   2    1.022135    0.377056    0.599243    11.00000    0.07532    0.06289 =
         0.06421    0.00671    0.00935   -0.00651
AFIX  43
D22   3    1.046142    0.421761    0.629155    11.00000   -1.20000
AFIX   0
C7    2    0.445926    0.207916    0.462091    11.00000    0.08819    0.08021 =
         0.07220   -0.01544    0.01723   -0.01115
AFIX  43
D7    3    0.426250    0.161474    0.456880    11.00000   -1.20000
AFIX   0
C23   2    1.088474    0.331125    0.531265    11.00000    0.06996    0.07398 =
         0.07198   -0.00406    0.02465   -0.01052
AFIX  43
D23   3    1.157400    0.345360    0.518207    11.00000   -1.20000
AFIX   0
C5    2    0.397886    0.327289    0.406613    11.00000    0.06078    0.08734 =
         0.07594    0.00601    0.00978    0.00372
AFIX  43
D5    3    0.346702    0.361050    0.363340    11.00000   -1.20000
AFIX   0
C6    2    0.367646    0.258880    0.397534    11.00000    0.08441    0.09785 =
         0.06871   -0.00657    0.00061   -0.01822
AFIX  43
D6    3    0.296249    0.246301    0.349286    11.00000   -1.20000
AFIX   0
HKLF 4


REM  dbdbc-d14_batch2_auto_a.res in P2(1)/c
REM wR2 = 0.3208, GooF = S = 1.027, Restrained GooF = 1.027 for all data
REM R1 = 0.0944 for 2141 Fo > 4sig(Fo) and 0.2099 for all 5160 data
REM 253 parameters refined using 0 restraints

END

WGHT      0.1710      1.0745

REM Highest difference peak  3.442,  deepest hole -0.600,  1-sigma level  0.144
Q1    1   0.2596  0.2289  0.2767  11.00000  0.05    3.44
Q2    1   1.2071  0.3632  0.5572  11.00000  0.05    1.25
Q3    1   0.5765 -0.0115  0.7248  11.00000  0.05    0.78
Q4    1   0.7081  0.0007  0.7991  11.00000  0.05    0.52
Q5    1   0.7400 -0.0082  0.8039  11.00000  0.05    0.51
;
_shelx_res_checksum                23844
_shelx_hkl_file
;
   0   0  -1 1.57808 5.54061   2
   0   0   2 387.720 19.6655   2
   0   0  -2 369.414 19.4781   2
   0   0   3 2.05860 12.1393   1
   0   0  -3-2.32664 13.2547   2
   0   0   4 373.217 24.6018   1
   0   0  -4 347.760 25.2181   2
   0   0   5 15.1440 21.8499   1
   0   0  -5-6.95027 22.3243   2
   0   0   6 1974.03 84.3366   1
   0   0  -6 1821.57 84.2376   2
   0   0   7-19.1135 31.6157   1
   0   0  -7 26.1565 34.0330   2
   0   0   8 6.25524 36.0579   1
   0   0   8-14.4590 27.6068   3
   0   0   9 56.8135 41.6113   1
   0   0   9-23.5086 31.8605   3
   0   0  10 28.1436 45.9279   1
   0   0  10 99.0871 35.0282   3
   0  -1   1 928.453 35.7192   2
   0   1  -1 827.922 35.7165   2
   0   1   1 912.283 35.6840   2
   0  -1  -1 928.943 35.8012   2
   0   1  -2 17354.2 700.283   2
   0  -1   2 18897.9 700.548   2
   0  -1  -2 18794.5 700.498   2
   0   1   2 18993.6 700.598   2
   0   1   3 34.5118 12.8467   1
   0  -1   3 29.0732 12.5860   1
   0   1  -3 16.8253 14.0081   2
   0  -1  -3 16.7069 14.0708   2
   0  -1   4 581.836 30.1338   1
   0   1   4 545.894 29.9531   1
   0  -1  -4 522.929 30.9845   2
   0  -1   5 599.459 36.0751   1
   0   1   5 599.978 36.4043   1
   0  -1  -5 680.595 37.5208   2
   0  -1   6 17.3837 27.0000   1
   0  -1  -6 53.9265 28.8820   2
   0  -1   7 3.81676 31.9080   1
   0  -1  -7 20.6232 32.5110   2
   0  -1   8 71.8872 37.1022   1
   0   1   8 120.703 30.0302   3
   0  -1   8 75.0316 27.5821   3
   0  -1   9-11.3557 40.8178   1
   0  -1   9 14.1432 30.9891   3
   0   1   9 25.5213 32.7083   3
   0  -1  10 53.8772 47.0213   1
   0  -1  10 4.78382 33.0793   3
   0   1  10-3.09329 35.8583   3
   0  -2   1 3.20217 5.03100   2
   0  -2  -1 4.67743 5.72868   2
   0  -2   2 38706.7 1477.74   2
   0  -2  -2 39446.1 1477.74   2
   0  -2   3 4133.46 158.035   1
   0  -2  -3 4006.22 158.648   2
   0  -2   4 2303.82 92.6164   1
   0  -2  -4 2244.21 93.2396   2
   0  -2   5-2.72070 21.4015   1
   0  -2  -5-6.91562 22.9532   2
   0  -2   6 161.581 28.6036   1
   0  -2  -6 190.354 30.6524   2
   0  -2   7-1.90054 32.5367   1
   0  -2  -7 35.7572 32.8814   2
   0  -2   8 8.14805 25.5201   3
   0   2   8 7.30033 29.8428   3
   0  -2   8 33.2602 36.8709   1
   0  -2   9 30.0684 29.3653   3
   0   2   9 29.1395 34.0361   3
   0  -2   9-43.1890 42.5444   1
   0   2  10-3.24312 37.2187   3
   0  -2  10-49.9246 31.1785   3
   0  -2  10-28.1537 46.7264   1
   0  -3   0 37.9643 5.44741   5
   0   3   0 45.5176 4.78292   5
   0  -3  -1 1843.25 70.5582   2
   0  -3   1 1806.94 70.4208   2
   0  -3   2 12134.6 468.632   2
   0  -3  -2 12560.9 468.817   2
   0  -3   3 241.977 16.9506   1
   0  -3  -3 195.998 18.4299   2
   0  -3  -4 190.931 21.6851   2
   0  -3   4 168.852 19.5544   1
   0  -3  -5 19.2912 24.1865   2
   0  -3   5 35.7360 21.3137   1
   0  -3  -6 187.301 31.0468   2
   0  -3   6 180.603 29.4824   1
   0  -3  -7 42.3536 32.8380   2
   0  -3   7 36.4904 32.2574   1
   0  -3   8 88.5121 25.4820   3
   0   3   8 115.879 32.6833   3
   0  -3   8 77.5605 38.3394   1
   0   3   9-29.3741 34.9542   3
   0  -3   9-6.96271 27.7099   3
   0  -3   9 19.2642 40.9321   1
   0   3  10 10.1689 37.3454   3
   0  -3  10-35.3464 46.7918   1
   0   3  10 12.1627 47.6234   1
   0  -4   0 339.636 16.4908   5
   0   4   0 372.907 15.9746   5
   0   4  -1 1036.69 41.9593   5
   0  -4  -1 1019.92 38.3115   4
   0  -4   1 953.690 38.2630   3
   0  -4   1 1013.81 39.0874   1
   0  -4  -1 988.475 39.4765   2
   0  -4   2 3555.56 135.435   1
   0  -4  -2 3732.12 136.126   2
   0   4  -2 3268.38 135.879   2
   0  -4   3 7088.52 264.215   1
   0   4  -3 6643.49 264.739   2
   0  -4  -3 6913.83 264.878   2
   0   4   4 5022.22 197.415   1
   0  -4   4 5066.71 197.370   1
   0   4  -4 4913.64 198.301   2
   0  -4  -4 5312.21 198.341   2
   0   4   5 0.68361 22.1458   1
   0  -4   5 14.7004 22.4248   1
   0   4  -5 8.73605 23.9652   2
   0  -4  -5 7.78810 23.6140   2
   0  -4   6 48.7544 27.3099   1
   0   4   6-16.4694 27.6097   1
   0  -4  -6 37.7975 29.9315   2
   0   4  -6 10.5650 29.3409   2
   0  -4   7 9.18755 30.9824   1
   0   4   7 32.4271 31.7571   1
   0   4  -7 28.0500 35.0003   2
   0  -4  -7 29.4750 33.8656   2
   0   4   8 5.55165 31.8094   3
   0  -4   8 8.54081 24.3270   3
   0  -4   8 17.3512 36.4262   1
   0   4   8-13.3118 35.5552   1
   0   4   9-8.46974 36.4158   3
   0  -4   9 38.3929 26.7660   3
   0  -4   9-7.88271 41.3897   1
   0   4   9 41.7448 41.8491   1
   0   4  10-15.6671 38.8586   3
   0   4  10-52.0555 46.1806   1
   0   4  11-21.9645 41.7030   3
   0   5   0 81.0613 8.90996   5
   0   5  -1 4015.98 151.695   5
   0   5   1 4157.86 149.698   6
   0  -5   1 3794.59 149.643   3
   0  -5   1 3882.14 150.033   1
   0   5   1 3951.73 150.064   1
   0   5  -1 3846.89 150.350   2
   0  -5  -1 3954.24 150.350   2
   0  -5  -2 36.4924 10.6847   2
   0   5  -2 41.7274 11.4350   2
   0   5   2 30.3183 9.73645   1
   0  -5   2 34.1811 9.10254   1
   0  -5  -3 89.3082 15.2236   2
   0   5  -3 101.633 16.1778   2
   0  -5   3 96.8663 14.3163   1
   0   5   3 121.534 14.8541   1
   0   5   3 104.904 8.25408   4
   0  -5   4 54.6036 17.3949   1
   0   5   4 36.7196 18.4742   1
   0  -5  -4 48.2244 19.0368   2
   0   5  -4 53.4229 20.5358   2
   0  -5   5 851.703 44.5634   1
   0   5   5 882.974 44.7542   1
   0  -5  -5 908.804 45.8370   2
   0   5  -5 823.165 46.0546   2
   0   5   6 612.918 40.6748   1
   0  -5   6 575.366 39.7802   1
   0  -5  -6 611.741 41.5379   2
   0   5  -6 662.923 44.2035   2
   0   5   7 379.270 34.6462   3
   0  -5   7 364.351 36.0577   1
   0   5   7 322.265 37.1133   1
   0   5  -7 322.745 40.8520   2
   0  -5  -7 323.995 39.1047   2
   0   5   8 13.2135 35.7550   1
   0  -5   8 55.5098 35.5035   1
   0   5   8 34.7424 32.3097   3
   0  -5   8 11.7804 22.5397   3
   0   5   9 58.4076 42.1675   1
   0  -5   9 51.4174 41.4074   1
   0  -5   9-8.28083 25.5762   3
   0   5   9 0.87977 37.5800   3
   0   5  10-41.6776 40.1809   3
   0   6   0 964.492 36.7569   5
   0   6   0 834.871 35.7464   3
   0  -6  -1 7140.92 260.176   6
   0   6   1 7029.56 259.962   6
   0   6  -1 6816.71 262.049   5
   0  -6   1 6787.91 260.273   1
   0   6   1 6778.89 260.238   1
   0  -6   1 6592.05 260.221   3
   0   6  -1 6972.35 260.154   3
   0   6  -1 6693.83 260.578   2
   0  -6  -1 6811.32 260.543   2
   0   6  -2 2224.72 87.1404   2
   0  -6  -2 2260.86 86.9745   2
   0  -6   2 2223.46 86.3219   1
   0   6   2 2336.28 86.5483   1
   0  -6  -2 2285.45 84.3815   4
   0   6   2 2237.11 85.2284   6
   0  -6   2 2066.42 84.3518   3
   0   6   3 546.274 27.9808   1
   0  -6   3 530.139 27.4922   1
   0   6   3 553.971 22.7879   4
   0  -6  -3 596.791 29.2023   2
   0   6  -3 571.715 29.6240   2
   0  -6   4 242.893 21.8250   1
   0   6   4 255.957 22.6662   1
   0   6   4 230.085 13.7724   4
   0   6  -4 227.465 24.3662   2
   0   6   5 1588.35 67.7899   1
   0  -6   5 1465.69 66.6972   1
   0   6   5 1467.68 60.0656   4
   0   6  -5 1505.57 69.0025   2
   0  -6  -5 1621.77 68.7982   2
   0  -6  -6 94.0055 31.2748   2
   0   6  -6 67.3820 31.6632   2
   0   6   6 61.1382 28.1122   1
   0  -6   6 84.8969 27.5302   1
   0  -6  -7 136.529 36.6525   2
   0   6  -7 204.576 37.7394   2
   0   6   7 183.606 34.7995   1
   0  -6   7 156.186 33.2862   1
   0   6   7 233.262 32.8702   3
   0   6   8 29.2838 36.2882   1
   0  -6   8-20.9048 36.8223   1
   0  -6   8 7.31302 21.5274   3
   0   6   8 44.9163 34.4143   3
   0   6   9-14.6464 38.8596   3
   0  -6   9 13.4804 23.3998   3
   0  -6   9 1.10572 40.6145   1
   0   6   9 2.23506 42.2507   1
   0   6   9-38.1338 29.1320   4
   0   6  10 28.6793 40.5015   3
   0   7   0-2.92248 10.2188   5
   0   7   0 15.8970 8.04767   3
   0  -7  -1 2200.67 78.1871   6
   0   7  -1 2051.21 80.7974   5
   0   7   1 2069.42 77.9332   1
   0  -7   1 1996.06 77.9325   1
   0  -7   1 1957.36 78.3549   3
   0   7  -1 2111.06 78.3295   3
   0  -7  -1 1945.80 78.1688   2
   0   7  -1 1927.49 78.1842   2
   0   7  -2 1238.28 49.8844   2
   0  -7  -2 1270.49 49.6534   2
   0   7   2 1284.89 49.1974   1
   0  -7   2 1212.82 48.8230   1
   0  -7  -2 1182.77 46.7703   4
   0   7   2 1287.87 47.7655   6
   0  -7   2 1123.35 46.8671   3
   0  -7  -3 267.782 20.1474   2
   0   7  -3 291.275 21.2627   2
   0   7   3 267.144 19.3951   1
   0  -7   3 283.392 18.8639   1
   0   7   4 981.654 40.3750   4
   0  -7   4 1023.24 46.2886   1
   0   7   4 1121.51 47.1270   1
   0   7  -4 1032.36 48.7583   2
   0  -7  -4 1067.55 47.9770   2
   0  -7   5-3.23224 23.2659   1
   0   7   5 52.5976 23.2723   1
   0   7   5 13.0539 11.1961   4
   0  -7  -5-10.2404 25.2588   2
   0   7  -5 26.9461 25.4693   2
   0  -7   6 109.990 28.0735   1
   0   7   6 134.765 28.6677   1
   0   7   6 103.375 15.8792   4
   0   7  -6 109.425 32.6190   2
   0  -7  -6 105.993 32.1255   2
   0   7   6 146.872 28.1176   3
   0  -7   7 18.3230 31.3296   1
   0   7   7 8.88803 31.6629   1
   0   7   7 2.31414 18.5665   4
   0  -7  -7 14.9797 34.9927   2
   0   7  -7 1.10369 34.8456   2
   0   7   7 16.4190 31.1995   3
   0  -7   8 10.5334 20.1503   3
   0   7   8-12.7550 35.5459   3
   0   7   8 5.01885 37.0222   1
   0  -7   8 6.86971 35.2062   1
   0   7   8 50.7550 23.2945   4
   0   7   9 36.1681 39.8767   3
   0  -7   9-34.8961 41.5602   1
   0   7   9 32.0803 41.8840   1
   0   7   9 50.1689 28.1872   4
   0   7  10 12.3501 41.5413   3
   0   8   0 1044.77 42.4700   3
   0   8   0 1036.79 43.3798   5
   0   8  -1 5129.77 200.277   5
   0  -8  -1 5235.98 197.713   2
   0   8  -1 4991.65 197.654   2
   0  -8  -1 5511.16 197.922   6
   0   8  -1 5141.52 198.017   3
   0   8   2 80.5643 9.48022   6
   0  -8   2 74.8045 8.24953   3
   0  -8  -2 91.0111 7.57170   4
   0  -8   2 99.4212 11.1330   1
   0   8   2 79.5231 11.2022   1
   0  -8  -2 76.0095 11.9257   2
   0   8  -2 90.6289 13.0959   2
   0  -8   3 47.3337 7.70283   3
   0   8   3 35.3284 10.6164   6
   0   8  -3 44.9554 16.5735   2
   0  -8  -3 44.2057 15.8978   2
   0  -8   3 36.3015 13.8522   1
   0   8   3 46.1504 14.4741   1
   0  -8  -4 24.6944 19.4669   2
   0   8  -4 9.06113 21.0873   2
   0   8   4 8.35261 18.8581   1
   0  -8   4 38.4851 18.1085   1
   0   8   5 1019.81 42.2512   4
   0  -8   5 1066.70 50.1790   1
   0   8   5 1156.67 51.2935   1
   0  -8  -5 1094.69 52.9569   2
   0   8  -5 1074.79 53.7318   2
   0  -8  -6 175.885 31.6514   2
   0   8  -6 87.4103 32.2606   2
   0   8   6 137.662 30.0714   3
   0   8   6 130.137 14.9096   4
   0   8   6 146.882 28.7482   1
   0  -8   6 149.175 27.8361   1
   0   8   7 229.554 21.0590   4
   0  -8  -7 372.785 39.2168   2
   0   8  -7 306.524 40.5215   2
   0   8   7 295.658 36.4147   1
   0  -8   7 276.966 34.6964   1
   0   8   7 278.413 36.3497   3
   0  -8   8 6.13544 18.3913   3
   0   8   8 48.1663 36.8535   3
   0  -8   8 52.2284 36.0890   1
   0   8   8-27.8160 37.8405   1
   0   8   8-27.7571 20.9181   4
   0   8   9-10.8980 40.6245   3
   0  -8   9-36.4868 41.6479   1
   0   8   9 25.2184 42.2660   1
   0   8   9 7.79572 23.2180   4
   0   8  10 10.8187 43.0287   3
   0   9   0 22.5959 13.0149   5
   0   9   0 10.8516 10.9339   3
   0   9  -1 1018.47 45.4501   5
   0   9  -1 1021.09 41.0674   2
   0  -9  -1 1067.09 41.1152   2
   0  -9  -1 1075.79 42.0697   6
   0   9  -1 1023.63 42.2756   3
   0   9   1 1139.34 45.2063   3
   0   9   2 935.819 37.4615   6
   0  -9  -2 944.504 39.9646   5
   0  -9  -2 921.680 38.9313   2
   0   9  -2 886.955 39.2058   2
   0  -9  -2 909.712 36.9207   4
   0  -9   2 969.508 38.5963   1
   0   9   2 975.964 38.4622   1
   0  -9   2 884.919 37.2589   3
   0  -9   3 47.0415 8.11437   3
   0   9   3 59.0630 11.4778   6
   0   9   3 75.2306 14.8849   1
   0  -9   3 60.3179 14.6008   1
   0   9  -3 64.7842 16.4832   2
   0  -9  -3 73.6585 16.2342   2
   0  -9   4 1410.60 57.7777   1
   0   9   4 1487.49 58.1876   1
   0   9  -4 1438.71 60.5289   2
   0   9   4 1433.28 60.4999   3
   0  -9  -4 1431.83 59.4137   2
   0  -9   4 1220.07 51.8473   3
   0   9   5 56.3847 26.0981   3
   0   9  -5 69.8453 27.3208   2
   0  -9  -5 35.4611 25.5052   2
   0   9   5 61.7434 23.2868   1
   0  -9   5 48.4492 22.1542   1
   0   9   6 21.1287 8.95447   4
   0  -9  -6 25.5433 29.9711   2
   0   9  -6 16.0001 30.5812   2
   0   9   6 14.8649 26.4551   1
   0  -9   6-26.6501 26.7327   1
   0   9   6 11.9168 29.2600   3
   0   9  -7-34.9956 36.5576   2
   0  -9  -7 13.8713 35.8192   2
   0   9   7 30.4907 34.3827   3
   0  -9   7 14.4217 14.0765   3
   0   9   7 31.9378 32.2494   1
   0  -9   7-9.14930 30.9325   1
   0   9   7 9.84773 12.0321   4
   0  -9   8-12.9063 15.4235   3
   0   9   8-1.90081 37.5714   3
   0   9   8 6.84943 36.3512   1
   0  -9   8 4.74088 35.5588   1
   0   9   8 6.26431 13.0653   4
   0   9   9 62.7929 42.3512   3
   0   9   9-86.9155 44.6443   1
   0  -9   9-31.5117 40.7989   1
   0   9 -10-24.7788 50.9252   5
   0  10   0 1756.27 69.9998   3
   0  10   0 1744.30 71.1607   5
   0 -10  -1 5999.97 223.633   6
   0  10  -1 5849.12 226.129   5
   0 -10  -1 5682.73 225.342   5
   0 -10  -1 5879.48 222.442   2
   0  10  -1 5814.07 222.466   2
   0  10   1 6137.77 225.928   3
   0  10  -1 5856.79 223.841   3
   0 -10  -2 430.731 23.2876   5
   0 -10  -2 376.734 18.1484   4
   0  10   2 399.862 19.7468   1
   0 -10   2 392.248 19.7401   1
   0  10   2 391.697 18.5503   6
   0  10  -2 380.979 20.4427   2
   0 -10  -2 379.125 19.9763   2
   0  10   3 393.303 19.5049   6
   0 -10  -3 368.016 22.5537   2
   0  10  -3 339.109 23.0577   2
   0  10   3 425.816 22.1022   1
   0 -10   3 370.291 21.6472   1
   0 -10   3 315.388 16.4075   3
   0  10  -4 1010.52 51.2638   5
   0  10   4 1095.02 40.6466   6
   0  10   4 1071.52 47.4293   3
   0  10   4 1075.93 43.6449   1
   0 -10   4 1020.10 43.2750   1
   0 -10  -4 1069.11 44.9659   2
   0  10  -4 1117.70 46.4465   2
   0  10   5 651.712 38.5457   3
   0 -10   5 616.553 34.2021   1
   0  10   5 678.193 34.8433   1
   0  10  -5 679.520 38.5058   2
   0 -10  -5 692.874 37.2936   2
   0  10   6 152.525 32.3134   3
   0  10   6 110.018 28.5205   1
   0 -10   6 126.003 27.6226   1
   0  10  -6 122.897 32.9601   2
   0 -10  -6 159.191 32.5036   2
   0 -10   7 89.9233 12.0676   3
   0  10   7 132.852 35.4126   3
   0  10   7 140.262 34.1363   1
   0 -10   7 154.276 32.7513   1
   0  10  -7 137.844 37.4939   2
   0 -10  -7 164.683 37.1896   2
   0  10   8 131.751 38.4239   1
   0 -10   8 76.0384 35.7162   1
   0  10   8 73.8776 39.3658   3
   0  10   9-23.8525 43.1451   1
   0 -10   9 12.4440 41.2058   1
   0  10   9-18.5512 42.9155   3
   0  10  -9-74.5476 50.2466   5
   0  10 -10 11.5187 53.1458   5
   0  11   0 8.04867 12.9855   3
   0  11   0 13.2555 15.5932   5
   0 -11  -1 2182.48 87.5829   5
   0  11  -1 2138.76 88.0720   5
   0 -11  -1 2113.36 84.6936   6
   0  11  -1 2221.37 85.1475   3
   0  11   1 2258.83 87.6526   3
   0 -11  -2 1248.33 52.3801   4
   0  11  -2 1361.03 53.7026   2
   0 -11  -2 1330.18 53.3520   2
   0 -11  -2 1325.03 55.9550   5
   0  11  -2 1367.80 59.2615   5
   0  11   2 1434.82 58.3253   3
   0  11   3 76.8395 12.6822   6
   0 -11  -3 84.8187 17.7342   5
   0  11  -3 44.2197 16.7709   2
   0 -11  -3 64.7774 15.6158   2
   0 -11   3 56.5811 15.0343   1
   0  11   3 66.3159 15.5228   1
   0  11   4 5.89452 15.2741   6
   0  11   4 2.77533 24.5915   3
   0  11  -4-29.1867 31.8001   5
   0  11  -4 2.94301 21.0181   2
   0 -11  -4 7.78820 19.6164   2
   0  11   4 7.54780 19.1845   1
   0 -11   4 9.21151 17.8674   1
   0  11   5 494.100 29.5032   6
   0  11  -5 505.421 43.6595   5
   0 -11  -5 539.340 34.9248   2
   0  11  -5 455.169 36.0096   2
   0  11   5 480.270 37.8883   3
   0  11   5 546.962 33.5014   1
   0 -11   5 458.845 32.2096   1
   0  11   6-22.8642 23.0362   6
   0  11   6-37.1735 32.5071   3
   0 -11  -6 44.2333 30.7439   2
   0  11  -6 19.9843 30.8912   2
   0 -11   6-26.1260 26.4015   1
   0  11   6-2.86124 27.1781   1
   0  11  -6 0.80818 36.9459   5
   0  11   7 135.240 36.3182   3
   0  11  -7 59.0425 37.0854   2
   0 -11  -7 83.2190 36.3226   2
   0  11  -7 24.8469 41.8438   5
   0 -11   7 73.5145 31.7589   1
   0  11   7 68.2248 32.9445   1
   0  11  -8 28.2172 46.4705   5
   0  11   8-2.04606 40.2719   3
   0 -11   8 40.6389 35.8561   1
   0  11   8 67.3341 37.5628   1
   0  11  -9 48.4071 51.4420   5
   0  11   9 15.5187 42.8119   3
   0 -11   9-47.0087 41.8366   1
   0  11 -10-34.2287 53.2324   5
   0  12   0 252.518 23.0711   5
   0  12   0 281.433 20.0320   3
   0 -12  -1 580.350 30.9593   5
   0  12  -1 528.805 31.4007   5
   0 -12  -1 493.061 25.1215   6
   0  12  -1 550.132 25.9303   3
   0  12   1 550.719 30.0066   3
   0 -12  -2 728.076 31.1768   4
   0  12  -2 732.722 31.8913   2
   0 -12  -2 702.757 31.5872   2
   0  12  -2 784.047 40.2002   5
   0 -12  -2 744.433 36.1268   5
   0  12   2 809.341 38.8057   3
   0 -12  -3 3376.78 130.186   5
   0 -12  -3 3405.27 129.408   2
   0  12  -3 3467.12 129.733   2
   0 -12  -3 3009.17 126.355   4
   0  12   3 3436.34 127.469   6
   0 -12   3 3605.48 129.156   1
   0  12   4 96.8779 16.1498   6
   0  12  -4 22.7490 31.8734   5
   0 -12  -4 62.7186 20.3270   2
   0  12  -4 82.9500 21.2078   2
   0  12   4 89.9044 20.5044   1
   0 -12   4 73.3357 19.5734   1
   0  12   5 148.106 20.7890   6
   0  12   5 165.884 31.9187   3
   0  12  -5 124.083 36.7825   5
   0 -12  -5 155.051 26.4442   2
   0  12  -5 154.707 27.4863   2
   0 -12   5 157.386 24.3696   1
   0  12   5 138.807 25.4264   1
   0  12   6 25.8352 23.2084   6
   0  12   6 28.1516 32.3972   3
   0  12  -6-8.50553 38.0931   5
   0  12  -6 22.9197 30.6629   2
   0 -12  -6 6.89319 30.0716   2
   0  12   6 16.7753 27.5160   1
   0 -12   6-14.1845 27.1795   1
   0  12   7 208.355 28.7085   6
   0  12   7 147.930 39.9805   3
   0  12  -7 186.494 45.1911   5
   0  12  -7 166.826 38.5677   2
   0 -12  -7 230.753 38.7223   2
   0  12   7 244.469 35.3692   1
   0 -12   7 133.371 33.0525   1
   0  12  -8-31.3815 46.4669   5
   0  12   8 24.5818 40.8860   3
   0  12   8 27.2679 37.7170   1
   0 -12   8 34.8944 36.1153   1
   0  12   8 12.2957 31.8721   6
   0  12  -9-11.7162 51.5207   5
   0  12   9-24.2433 37.6917   6
   0  12   9 30.8996 44.2390   3
   0  12  10 14.6762 40.8547   6
   0 -13   0-0.91168 10.3655   6
   0  13   0-26.4134 16.7598   3
   0 -13  -1 35.0431 21.9372   5
   0  13  -1 5.05847 21.0110   5
   0  13   1 7.63793 18.7198   3
   0  13  -1 49.0847 15.1742   3
   0 -13  -1 32.4410 13.7344   6
   0  13  -2 922.050 46.8084   5
   0 -13  -2 901.382 43.0917   5
   0 -13  -2 902.098 38.1979   4
   0  13   2 1056.45 45.6203   3
   0  13  -2 903.349 37.8712   2
   0 -13  -2 894.347 37.4943   2
   0  13   3 88.6663 13.5571   6
   0  13   3 61.8415 25.6579   3
   0 -13  -3 72.4388 20.3077   5
   0 -13  -3 66.2715 10.4574   4
   0  13  -3 91.7909 17.5252   2
   0 -13  -3 55.0626 16.1508   2
   0  13   4 51.5497 16.3542   6
   0  13  -4 20.8051 31.9793   5
   0 -13  -4 40.2296 21.4839   5
   0 -13  -4 59.0648 20.8078   2
   0  13  -4 66.1847 21.6069   2
   0 -13   4 75.3355 20.7130   1
   0  13   5 380.880 25.5923   6
   0  13   5 311.852 37.1394   3
   0 -13  -5 374.720 30.9934   2
   0  13  -5 320.591 40.3095   5
   0  13  -5 306.147 31.6537   2
   0  13   5 375.800 29.9368   1
   0 -13   5 389.331 29.7038   1
   0  13   6 28.3232 23.1217   6
   0  13   6 39.3138 34.8626   3
   0  13  -6-5.24938 39.3754   5
   0  13  -6-8.62215 30.9148   2
   0 -13  -6 3.40591 30.6418   2
   0 -13   6 5.29685 27.0194   1
   0  13   6 35.0228 28.6792   1
   0  13   7 60.9862 27.7922   6
   0  13   7 80.1834 39.1568   3
   0  13  -7 94.3328 44.1087   5
   0 -13  -7 79.6684 37.3689   2
   0  13  -7 105.522 38.6921   2
   0 -13   7 65.5963 31.7835   1
   0  13  -8-30.8909 48.3446   5
   0  13   8 27.6957 40.9596   3
   0  13   8-9.30755 32.1194   6
   0  13   9 45.4280 37.0492   6
   0  13  -9 29.3059 52.4181   5
   0  13  10 0.79906 42.4603   6
   0 -14   0 1358.61 57.0499   6
   0  14   0 1575.89 60.4535   3
   0 -14  -1 131.954 25.8475   5
   0  14  -1 184.059 25.3038   5
   0  14   1 130.869 22.2266   3
   0 -14  -1 119.146 16.3034   6
   0  14  -1 119.007 17.5416   3
   0  14   2 118.651 25.3928   3
   0  14  -2 123.438 27.3777   5
   0 -14  -2 112.809 23.1754   5
   0 -14  -2 81.4582 12.6986   4
   0 -14  -2 120.402 10.8447   2
   0  14  -2 120.418 11.7299   2
   0 -14  -3 1985.08 75.6108   2
   0  14  -3 1999.73 76.1590   2
   0  14   3 2150.92 82.0809   3
   0 -14  -3 1913.18 78.4369   5
   0 -14  -4 35.2861 22.8544   5
   0  14  -4-3.86842 32.6214   5
   0  14   4 17.2917 15.6488   6
   0 -14  -4 28.6716 19.8019   2
   0  14  -4 33.7334 20.9303   2
   0  14  -5 40.7849 35.4117   5
   0 -14  -5 22.4063 25.0857   5
   0  14  -5 52.2681 26.2125   2
   0 -14  -5 63.0768 25.5613   2
   0  14   5 42.2915 19.7206   6
   0  14  -6 158.202 40.1601   5
   0  14   6 171.886 38.1554   3
   0 -14  -6 215.802 33.5500   2
   0  14  -6 148.863 33.9506   2
   0  14   6 184.063 24.6232   6
   0 -14  -6 187.127 30.6535   5
   0  14  -7 92.9688 42.1321   5
   0  14   7 52.3186 39.2620   3
   0  14  -7 34.0101 36.8722   2
   0 -14  -7 59.5125 37.7841   2
   0  14   7 47.3327 28.2141   6
   0  14   8 17.5348 31.6660   6
   0  14   8 71.7515 43.5803   3
   0  14  -8 29.2068 49.1109   5
   0  14  -9 66.8888 51.9558   5
   0  14   9-10.0171 36.7877   6
   0 -15   0-13.8486 30.4175   5
   0  15   0 7.07899 18.7202   3
   0 -15   0-3.73711 12.9003   6
   0  15  -1 225.639 29.1123   5
   0 -15  -1 198.831 30.7525   5
   0 -15  -1 211.441 19.5702   6
   0  15  -1 228.879 20.9178   3
   0 -15  -2 62.7721 24.8452   5
   0 -15  -2 55.9824 13.0208   4
   0  15  -2 122.189 28.6276   5
   0  15   2 47.6491 24.9588   3
   0 -15  -3 95.2655 23.2024   5
   0  15   3 125.399 28.5893   3
   0 -15  -3 114.389 12.4923   4
   0  15  -3 146.935 17.2903   2
   0 -15  -3 111.717 15.5294   2
   0  15   4-58.0279 31.0995   3
   0 -15  -4 11.1263 23.3170   5
   0  15  -4 4.29501 20.6447   2
   0 -15  -4-6.34398 19.2683   2
   0  15   4 20.1503 16.2563   6
   0  15  -5 570.645 36.2913   2
   0 -15  -5 590.201 37.1169   2
   0 -15  -5 608.911 37.1134   5
   0  15  -5 487.064 46.1177   5
   0  15   5 536.255 30.8333   6
   0 -15  -6 113.114 29.8487   5
   0  15  -6 136.724 41.5289   5
   0  15   6 131.212 37.0342   3
   0 -15  -6 162.655 32.6451   2
   0  15  -6 85.1737 32.0527   2
   0  15   6 128.744 24.9751   6
   0 -15  -7 37.7103 32.3891   5
   0  15  -7 49.8276 44.4949   5
   0  15   7 1.00681 40.4157   3
   0 -15  -7-10.6935 37.1768   2
   0  15  -7-47.8429 36.8364   2
   0  15   7 23.7716 27.2208   6
   0  15  -8 6.41370 49.3990   5
   0 -15  -8 9.00018 38.1491   5
   0  15   8 91.4398 32.4670   6
   0  15   8-22.8546 45.0085   3
   0  15   9 26.6992 37.4706   6
   0 -16   0 2193.43 93.3988   5
   0 -16   0 2039.27 84.3644   6
   0  16   0 2316.31 87.6465   3
   0 -16  -1 77.0422 31.7254   5
   0  16  -1 138.580 29.0936   5
   0 -16  -1 145.599 19.3094   6
   0  16  -1 170.605 20.2973   3
   0  16   1 139.400 24.8011   3
   0 -16  -2 53.1145 26.2842   5
   0 -16  -2 32.4405 13.5860   4
   0  16  -2 35.1411 30.1792   5
   0  16   2 49.3957 26.3845   3
   0 -16  -3 23.2640 25.2803   5
   0  16   3 36.4987 29.1638   3
   0 -16  -3 56.8110 12.2505   4
   0 -16  -3 27.6281 13.8503   2
   0  16  -3 59.4165 15.9129   2
   0 -16  -4 174.690 26.1397   5
   0  16  -4 134.439 22.0961   2
   0 -16  -4 132.625 20.8069   2
   0  16  -5-24.0308 37.5946   5
   0 -16  -5 36.6778 27.3406   5
   0  16   5 2.41289 19.3690   6
   0  16  -5 73.8541 25.3704   2
   0 -16  -5 24.5855 24.1305   2
   0 -16  -6 201.022 32.2979   5
   0  16  -6 175.930 42.6293   5
   0  16  -6 190.145 32.8527   2
   0 -16  -6 244.211 33.4717   2
   0  16   6 216.685 26.3952   6
   0 -16  -7-38.7053 33.4460   5
   0  16  -7 37.6061 44.7172   5
   0  16   7 28.0906 42.4582   3
   0  16  -7 41.4766 35.5250   2
   0 -16  -7-19.7222 38.4279   2
   0  16   7 37.3540 27.6903   6
   0  16  -8 32.5379 49.7886   5
   0  16   8-14.7586 31.9005   6
   0  17   0 18.7382 21.9315   3
   0 -17   0-6.23928 15.5823   6
   0 -17  -1 136.375 33.2205   5
   0  17  -1 82.1641 30.7625   5
   0 -17  -1 118.474 19.6935   6
   0  17  -1 106.796 20.7226   3
   0  17   1 135.729 25.2568   3
   0  17  -2 58.4356 31.6456   5
   0 -17  -2 94.4592 29.0859   5
   0 -17  -2 59.5222 14.7901   4
   0  17   2 110.653 29.0890   3
   0 -17  -3 75.1616 13.6283   4
   0  17   3 82.8971 31.8245   3
   0 -17  -3 58.6528 27.0563   5
   0  17  -4 118.002 20.7173   2
   0 -17  -4 132.789 19.1534   2
   0  17   4 85.6653 33.8825   3
   0 -17  -4 78.2215 26.8796   5
   0  17   5 207.952 39.5965   3
   0 -17  -5 222.290 27.6448   2
   0  17  -5 224.259 27.8502   2
   0  17   5 199.667 22.3025   6
   0 -17  -5 206.782 30.3653   5
   0  17  -5 211.458 40.7773   5
   0 -17  -6-7.91088 31.6442   5
   0  17  -6-0.97265 41.3047   5
   0  17  -6 35.3837 29.2614   2
   0 -17  -6 40.0572 30.6326   2
   0  17   6-27.8560 23.5483   6
   0  17  -7 88.2294 46.2130   5
   0  17  -7-29.0035 35.1431   2
   0  17   7 17.4747 28.1111   6
   0  17   7 3.21450 44.3161   3
   0 -18   0 525.242 30.0099   6
   0  18   0 615.068 34.4205   3
   0 -18  -1 76.7927 35.0425   5
   0  18   1 72.6186 26.0404   3
   0  18  -1 79.4747 21.8316   3
   0 -18  -1 108.929 20.7174   6
   0  18  -2 318.763 36.9293   5
   0 -18  -2 214.210 18.6659   4
   0 -18  -2 232.612 34.1690   5
   0  18   2 238.218 32.4164   3
   0 -18  -3 183.019 31.0937   5
   0 -18  -3 155.235 15.5374   4
   0  18   3 237.641 34.5478   3
   0 -18  -4 238.484 32.4457   5
   0  18   4 253.159 39.2084   3
   0 -18  -4 306.469 22.0026   2
   0  18  -4 244.345 23.6603   2
   0  18  -5-28.9839 23.7922   2
   0 -18  -5-5.88106 23.0335   2
   0  18   5 22.1364 38.8869   3
   0  18  -5 18.4036 38.3950   5
   0 -18  -5-42.6430 29.8045   5
   0  18  -6 33.3311 42.0495   5
   0  18  -6 52.9863 29.6194   2
   0  18   6 40.5152 23.4553   6
   0  18  -7 89.5788 46.1504   5
   0  18   7 1.18990 26.4901   6
   0  19   0 9.05722 24.9339   3
   0 -19   0 17.1941 19.0470   6
   0 -19  -1 82.9126 37.3529   5
   0 -19  -1 27.5917 19.4050   6
   0 -19   1 30.0706 17.8584   6
   0  19   1 32.8380 26.5218   3
   0  19  -1 88.0666 22.5102   3
   0 -19  -2 96.8623 33.7339   5
   0  19  -2 115.812 37.0984   5
   0 -19  -2 73.3771 16.6801   4
   0  19   2 109.213 31.9962   3
   0 -19  -3 140.894 16.4089   4
   0  19   3 154.925 36.3610   3
   0 -19  -3 141.790 33.6017   5
   0  19   4 9.11534 37.9804   3
   0 -19  -4 96.1595 31.8938   5
   0  19  -5-23.9299 40.3509   5
   0  19   5 14.7544 40.6391   3
   0  19  -5 0.45887 23.2392   2
   0  19  -6 64.5508 43.3396   5
   0  19   6-82.7685 45.8562   3
   0  20   0 1.55186 25.7686   3
   0 -20   0-11.9175 21.4063   6
   0 -20  -1-5.39804 38.1098   5
   0 -20   1 10.3978 18.0534   6
   0  20   1 21.3075 28.3185   3
   0  20  -1 36.4268 23.0343   3
   0  20  -2 450.266 44.0012   5
   0  20   2 458.894 37.7581   3
   0 -20  -2 364.011 42.2998   5
   0 -20  -2 335.782 23.8144   4
   0  20  -3 137.406 41.7095   5
   0 -20  -3 119.144 17.2160   4
   0  20   3 116.709 37.1621   3
   0  20   4 255.351 42.2723   3
   0  20   4 150.912 15.1678   7
   0  20  -5 38.4616 41.2539   5
   0  20   5 19.4438 42.4736   3
   0  20  -5-32.8158 24.0910   2
   0  20   6 7.58848 45.4140   3
   0  20  -6-72.4501 44.6642   5
   0  21   0 17.8341 27.4094   3
   0 -21   0-16.4095 22.1410   6
   0  21   1 193.214 31.0960   3
   0 -21   1 114.645 19.9413   6
   0  21   2 19.2273 33.2288   3
   0 -21  -2-1.07042 17.0721   4
   0  21   3 46.8571 36.8846   3
   0  21  -3-29.6384 41.5811   5
   0  21   4-17.3137 41.7502   3
   0  21   5-6.29742 44.4208   3
   0  21  -5 10.6876 44.5902   5
   0  22   0-22.4153 28.6236   3
   0  22   1 243.426 34.2815   3
   0  22   2 253.395 37.0870   3
   0  22   3 8.62095 38.4109   3
   0  22  -3-51.4731 45.0015   5
   0  22   4 75.3600 43.2849   3
   0  22   5 37.2480 46.4968   3
   0  23   0-44.0084 29.2432   3
   0  23   1 3.90557 31.7259   3
   0  23   2 117.530 36.9764   3
   0  23   3-7.90208 40.0930   3
   0  23   4 34.3998 43.8193   3
   0  24   0 115.412 31.2786   3
   0  24   1 158.159 36.0802   3
   0  24   2 55.5989 36.9694   3
   0  24   3 42.4816 40.6332   3
   0  24   4-27.0399 46.5031   3
   0  25   0-2.77113 30.6120   3
   0  25   1 77.9850 35.4478   3
   0  25   2 44.0856 37.7917   3
   0  25   3-51.4090 43.3662   3
   0  26   1 60.5976 35.2579   3
   0  26   2 5.42443 38.1000   3
   0  26   3 27.7433 43.9578   3
   0  27   1 5.24174 35.9780   3
   0  27   2 38.5480 40.1964   3
   0  28   1-11.0124 36.0615   3
  -1   0  10-76.9821 46.9156   1
  -1   0  10 19.9389 35.1711   3
  -1   0   9 42.5597 40.0272   1
  -1   0   8 14.0158 35.8789   1
   1   0  -7 71.8137 33.8775   2
  -1   0   7-16.9899 31.0549   1
  -1   0   6 352.197 31.8980   1
   1   0  -6 337.003 33.4445   2
   1   0  -5 5.37652 22.6119   2
  -1   0   5 4.71077 21.9051   2
   1   0  -4 811.021 39.6091   2
  -1   0   4 769.789 39.6534   2
   1   0  -3 0.47552 13.8070   2
  -1   0   3-2.88384 13.0863   2
  -1   0   2 198.583 13.7045   2
   1   0  -2 162.824 13.8338   2
   1   0  -1 3.07953 4.89418   2
  -1   0  -1-1.15904 5.27282   1
   1   0   1 6.66318 3.87981   3
   1   0   2 9473.86 359.207   3
   1   0   2 9548.35 360.198   1
  -1   0  -2 9398.04 360.319   1
   1   0   3 12.8404 12.9167   1
  -1   0  -3 9.14728 14.1956   2
   1   0   4 1660.59 68.1749   1
  -1   0  -4 1555.44 69.0029   2
   1   0   5 7.99871 21.4395   1
  -1   0  -5 3.92497 22.7207   2
   1   0   6 341.854 26.5888   3
  -1   0  -6 359.964 34.7403   2
   1   0   6 366.163 32.5294   1
  -1   0  -7 14.2877 34.1540   2
   1   0   7-4.58419 31.5486   1
   1   0   7 2.92056 24.8607   3
   1   0   8-26.9451 37.2693   1
   1   0   8-21.5980 27.9797   3
   1   0   9 40.9828 41.8084   1
   1   0   9 2.60215 30.2059   3
   1   0  10 25.4717 33.7425   3
  -1  -1  10 41.5896 44.5354   1
  -1  -1  10-17.5043 33.7527   3
  -1   1  10-8.03891 35.3845   3
  -1  -1   9-49.4992 40.2804   1
  -1  -1   8 25.8818 36.5892   1
   1  -1  -7 151.377 34.1313   2
  -1  -1   7 97.1123 32.2186   1
   1  -1  -6 36.3305 26.8434   2
  -1  -1   6 16.2876 25.1843   1
   1  -1  -5 54.3027 23.0874   2
  -1   1   5 43.1031 23.3284   2
  -1  -1   5 45.2845 22.3041   2
   1   1  -4 26.8907 19.0679   2
   1  -1  -4 32.8452 18.4666   2
  -1  -1   4 9.11749 17.7665   2
  -1   1   4 20.3066 18.1589   2
  -1  -1   3 5854.28 222.969   2
   1  -1  -3 5975.56 223.073   2
   1   1  -3 5559.29 222.824   2
  -1   1   3 5735.05 222.897   2
   1   1  -2 989.729 43.9501   2
  -1   1   2 1098.96 43.9547   2
  -1  -1   2 1053.27 43.7783   2
   1  -1  -2 1097.91 44.2342   2
  -1  -1   1 131.728 7.36691   2
  -1   1   1 115.189 7.39388   2
   1  -1  -1 123.491 7.53469   2
   1   1  -1 104.139 7.45748   2
   1  -1   1 1199.34 45.2280   3
   1   1   1 1191.41 45.8974   3
  -1   1  -1 1117.78 46.2383   1
  -1  -1  -1 1182.86 46.2344   1
   1   1   2 5925.28 223.872   3
   1  -1   2 5721.04 223.217   3
   1  -1   2 5979.13 224.542   1
   1   1   2 5941.06 224.552   1
  -1  -1  -2 6161.69 224.844   1
  -1   1  -2 5701.67 224.726   1
   1   1   3 5161.99 191.908   1
   1  -1   3 5068.59 191.723   1
  -1  -1  -3 4940.53 192.336   2
  -1   1  -3 4669.64 192.260   2
   1   1   4 1485.77 63.3637   1
   1  -1   4 1561.33 63.4678   1
  -1   1  -4 1381.08 64.4249   2
  -1  -1  -4 1499.00 64.5762   2
  -1  -1  -5 235.594 26.5006   2
   1  -1   5 219.102 24.7347   1
   1   1   5 194.133 24.8343   1
  -1  -1  -6 132.213 30.2275   2
   1  -1   6 177.731 27.6943   1
   1   1   6 123.014 22.9061   3
   1  -1   6 144.415 21.0958   3
   1  -1   7 332.684 28.8779   3
   1   1   7 316.947 31.2751   3
   1  -1   7 305.218 35.8203   1
  -1  -1  -7 353.442 39.5001   2
   1  -1   8 22.7462 36.9279   1
   1   1   8 58.4853 29.0799   3
   1  -1   8 57.5910 27.1766   3
   1  -1   9 69.3473 41.2987   1
   1   1   9 66.2081 31.9865   3
   1  -1   9 15.2414 29.1027   3
   1  -1  10 27.0976 33.2752   3
   1   1  10 22.6661 35.2012   3
  -1   2  11 5.18195 40.3194   3
  -1  -2  10-35.5015 45.8152   1
  -1   2  10 21.0179 36.8559   3
  -1  -2  10-35.2582 32.9959   3
  -1  -2   9-21.8535 40.5872   1
  -1  -2   8 320.961 42.3358   1
  -1  -2   7 32.9129 31.8880   1
   1  -2  -7-8.16212 31.7858   2
  -1  -2   6 36.4988 26.4724   1
   1  -2  -6 48.5645 27.6004   2
   1  -2  -5 2065.71 85.9788   2
  -1  -2   5 1951.32 85.7310   2
  -1  -2   4 359.541 26.5124   2
   1  -2  -4 408.739 26.1936   2
   1  -2  -3 546.923 27.9304   2
  -1  -2   3 523.962 27.4045   2
   1  -2  -2 25276.9 953.704   2
  -1  -2   2 25104.9 953.776   2
  -1  -2   1 894.450 35.4511   5
   1  -2  -1 903.448 35.6552   2
  -1  -2   1 906.592 35.7402   2
  -1  -2   0 136.085 7.35067   3
   1   2   0 145.934 7.16044   3
  -1  -2   0 131.804 6.87216   7
  -1  -2   0 148.858 6.59449   6
  -1  -2  -1 1868.38 72.8267   3
   1   2   1 1887.91 72.7243   3
  -1  -2  -1 1899.05 72.7162   1
   1   2   2 2715.98 101.018   3
   1  -2   2 2533.78 99.5283   3
   1  -2   2 2669.25 101.375   1
  -1  -2  -2 2630.40 101.555   1
   1  -2   3 90.5233 13.5816   1
  -1  -2  -3 75.9423 14.8555   2
   1  -2   4 1396.35 59.7389   1
  -1  -2  -4 1369.17 60.7118   2
   1   2   5 74.2130 18.9340   3
   1  -2   5 77.1433 22.2134   1
  -1  -2  -5 45.5048 24.2933   2
   1   2   6 142.939 24.7280   3
   1  -2   6 148.799 20.4670   3
   1  -2   6 116.982 27.9443   1
  -1  -2  -6 152.880 30.2991   2
   1   2   7 30.0245 27.1160   3
   1  -2   7 20.3838 22.1812   3
   1  -2   7 74.5758 32.2644   1
  -1  -2  -7 15.2818 33.7049   2
   1  -2   8 76.2524 37.7792   1
   1  -2   8 18.7335 25.9981   3
   1   2   8 12.1308 30.2257   3
   1  -2   9 1.13478 42.8545   1
   1  -2   9 47.6328 28.1818   3
   1   2   9 17.4720 32.7558   3
   1   2  10 34.7084 36.3798   3
  -1   3  11 79.2797 41.7404   3
  -1   3  10 32.9164 46.1564   1
  -1  -3  10 26.9194 45.5795   1
  -1  -3  10-12.5507 32.0168   3
  -1   3  10-35.9962 38.4495   3
  -1  -3   9-28.6985 41.0877   1
  -1   3   9 10.8113 33.9508   3
  -1  -3   8 31.1716 36.5395   1
  -1  -3   7 61.8896 31.3177   1
   1  -3  -7 68.2575 32.3646   2
  -1  -3   6 1003.17 51.7581   1
   1  -3  -6 1003.05 52.4010   2
   1  -3  -5 184.852 25.7888   2
  -1  -3   5 68.7523 23.3871   2
  -1  -3   4 2517.54 101.859   2
   1  -3  -4 2481.89 101.467   2
   1  -3  -3 7.28677 14.3847   2
  -1  -3   3 15.2804 13.0675   2
   1  -3  -2 1217.51 49.6572   2
  -1  -3   2 1209.83 49.6141   2
  -1  -3   1 338.607 15.5534   5
   1  -3  -1 307.761 14.2624   2
  -1  -3   1 313.516 14.4845   2
   1  -3   0 1331.02 49.4140   7
  -1  -3   0 1195.75 49.4609   7
  -1  -3   0 1390.31 49.7095   6
  -1  -3   0 1266.96 50.1049   3
  -1  -3  -1 2613.40 103.944   3
   1   3   1 2657.64 103.908   3
  -1  -3  -1 2687.53 103.615   1
  -1  -3  -1 2810.92 103.319   4
  -1  -3  -2 9507.63 346.992   1
   1  -3   2 9226.46 346.718   1
   1   3   2 9151.97 345.577   4
   1  -3   2 8843.82 344.813   3
   1   3   2 9681.54 346.896   3
   1  -3   3 315.687 20.0793   1
   1   3   3 342.900 19.5942   3
  -1  -3  -3 323.209 21.9183   2
   1  -3   4 243.004 22.2797   1
   1   3   4 274.220 20.7004   3
  -1  -3  -4 280.954 23.9607   2
   1   3   5 425.157 27.9503   3
   1  -3   5 389.871 29.9410   1
  -1  -3  -5 394.424 31.5786   2
   1   3   6 665.266 37.1364   3
   1  -3   6 650.866 32.6683   3
   1  -3   6 629.867 40.5923   1
  -1  -3  -6 591.049 41.9570   2
   1   3   7 186.507 29.6649   3
   1  -3   7 189.047 23.3140   3
   1  -3   7 123.834 33.4014   1
  -1  -3  -7 175.755 36.0585   2
   1  -3   8-13.2787 36.8331   1
   1  -3   8-31.8476 23.9539   3
   1   3   8-31.5411 31.7589   3
   1  -3   9-47.5988 43.3791   1
   1  -3   9-38.0990 27.0563   3
   1   3   9 9.16945 33.4483   3
   1   3  10 50.1951 37.9068   3
  -1   4  11 4.68913 42.3014   3
  -1   4  10 24.3505 45.5177   1
  -1  -4  10-20.7556 44.9124   1
  -1   4  10 4.63983 38.7388   3
  -1  -4   9 75.2666 41.2229   1
  -1   4   9-17.2458 40.5396   1
  -1   4   9 19.1232 36.0237   3
  -1  -4   8 70.5602 37.2406   1
  -1   4   8 39.5032 36.7543   1
  -1  -4   7 209.786 34.8041   1
  -1   4   7 236.249 35.3941   1
   1   4  -7 224.725 35.9575   2
   1  -4  -7 223.569 35.4151   2
  -1   4   6 1064.95 56.0138   1
  -1  -4   6 1172.48 56.4418   1
   1   4  -6 1102.55 57.1960   2
   1  -4  -6 1184.08 57.1348   2
  -1   4   5 1653.22 74.5870   1
  -1  -4   5 1766.74 76.0961   2
   1   4  -5 1806.27 76.1577   2
   1  -4  -5 1721.83 75.4428   2
   1   4  -4 4628.92 182.923   2
   1  -4  -4 4740.31 182.720   2
  -1  -4   4 4634.69 182.858   2
   1   4  -3 42.7681 14.9852   2
   1  -4  -3 36.4541 14.2937   2
  -1  -4   3 53.7280 14.3591   2
   1   4  -2 517.646 25.8413   2
  -1  -4   2 595.934 25.9907   2
   1  -4  -2 571.130 26.0483   2
   1  -4  -1 155.031 9.07602   2
  -1  -4   1 132.570 12.8217   5
  -1  -4   1 148.192 9.39060   2
  -1   4   0 5701.40 225.325   5
  -1  -4   0 5719.77 225.069   5
   1  -4   0 6075.23 223.865   7
  -1  -4   0 5709.56 224.911   3
   1   4   1 6619.40 263.614   4
  -1  -4  -1 7040.24 263.596   4
  -1  -4  -1 7013.62 264.529   3
   1   4   1 7041.28 264.477   3
  -1  -4  -1 7143.57 263.915   1
   1   4   2 562.518 23.8770   4
  -1  -4  -2 573.821 26.7903   2
   1   4   2 568.415 26.2798   3
   1  -4   2 585.151 25.7536   1
  -1  -4  -2 586.262 26.2305   1
  -1  -4  -3 794.229 36.2605   2
  -1   4  -3 746.572 36.3570   2
   1   4   3 802.001 34.9341   3
   1   4   3 742.004 31.7074   4
   1  -4   3 741.818 34.7281   1
   1   4   4 5910.68 221.174   3
   1  -4   4 5714.10 221.584   1
   1   4   4 5582.24 221.528   1
  -1   4  -4 5653.21 223.122   2
  -1  -4  -4 5724.58 222.909   2
   1   4   5 3.87843 20.0609   3
   1   4   5-13.7429 22.0800   1
   1  -4   5-12.9078 21.7882   1
  -1   4  -5 24.6265 24.3262   2
  -1  -4  -5 45.6213 24.9254   2
   1  -4   6 64.0211 17.3259   3
   1   4   6 27.4606 24.2498   3
   1   4   6 40.6208 27.8427   1
   1  -4   6 51.4078 27.3645   1
  -1  -4  -6 51.2812 28.9409   2
  -1   4  -6 61.8607 30.3618   2
   1   4   7 73.8071 28.9338   3
   1  -4   7 50.1131 19.7328   3
   1  -4   7-17.9127 32.0434   1
   1   4   7 31.7778 32.0696   1
  -1   4  -7 18.2761 35.7321   2
  -1  -4  -7 24.3745 34.3603   2
   1  -4   8-23.2483 36.9057   1
   1   4   8 4.08648 35.9567   1
   1   4   8 15.7320 32.5328   3
   1  -4   8 20.2351 22.1083   3
   1  -4   9 109.267 43.8701   1
   1   4   9 54.5832 41.4811   1
   1   4   9 24.7930 35.0513   3
   1  -4   9 47.9210 25.6807   3
   1   4  10 64.3235 39.1013   3
  -1  -5  10 66.9133 46.0235   1
  -1   5  10-23.1511 45.6364   1
  -1   5  10 18.1533 40.3447   3
  -1  -5   9 1.14558 40.6566   1
  -1   5   9 15.8924 41.1615   1
  -1   5   9-2.72254 36.9807   3
  -1  -5   8-2.12070 36.6735   1
  -1   5   8-7.43330 36.9641   1
  -1  -5   7 138.010 33.5306   1
  -1   5   7 78.5042 32.8097   1
   1   5  -7 135.402 34.9010   2
   1  -5  -7 149.998 34.4135   2
  -1   5   6 72.3510 27.4214   1
  -1  -5   6 109.875 27.3694   1
   1   5  -6 66.9428 29.9097   2
   1  -5  -6 120.267 29.2773   2
  -1   5   5 25.6355 22.0031   1
  -1  -5   5 10.6947 21.9112   1
   1  -5  -5 16.7278 22.8714   2
   1   5  -5-10.5441 22.7034   2
   1  -5  -4 89.1945 19.4492   2
   1   5  -4 74.1060 19.8477   2
  -1   5   4 48.5868 18.8833   2
  -1  -5   4 66.1532 18.1359   2
  -1   5   3 1515.36 63.1338   2
  -1  -5   3 1513.12 62.7843   2
   1  -5  -3 1507.00 62.4876   2
   1   5  -3 1504.43 62.8930   2
  -1   5   2 115.142 12.2568   2
  -1  -5   2 113.525 11.7711   2
   1  -5  -2 138.384 12.1154   2
   1   5  -2 130.615 12.4384   2
  -1  -5   1 6244.64 237.335   5
   1  -5  -1 6271.84 236.196   2
   1   5  -1 6163.45 236.171   2
  -1  -5   1 6157.66 236.291   3
  -1  -5   1 6387.85 236.571   2
  -1   5   1 6152.49 236.566   2
  -1  -5   0 1986.90 75.9402   5
  -1   5   0 1938.48 76.3896   5
  -1  -5   0 1931.10 75.6666   3
  -1  -5  -1 105.749 8.05307   4
  -1  -5  -1 102.282 8.78607   1
  -1   5  -1 83.6858 8.85406   1
  -1  -5  -1 126.733 8.61582   6
   1   5   1 126.938 8.23477   6
   1   5   1 89.7508 10.2886   3
  -1  -5  -1 92.8226 10.7187   3
   1   5   2 2080.34 81.0426   4
   1   5   2 2194.70 83.1675   3
  -1  -5  -2 2096.13 83.0197   2
  -1   5  -2 1959.68 82.9116   2
   1  -5   2 2020.24 82.1228   1
   1   5   2 2277.58 82.4454   1
   1   5   3 192.381 12.2573   4
   1   5   3 222.166 17.7132   3
   1   5   3 213.599 16.7926   1
   1  -5   3 172.233 16.3748   1
  -1  -5  -3 208.180 18.8453   2
  -1   5  -3 171.424 19.0317   2
   1   5   4 148.927 13.1276   4
   1  -5   4 132.964 19.3008   1
   1   5   4 138.858 19.1816   1
   1   5   4 137.905 19.4045   3
  -1   5  -4 117.087 21.7657   2
  -1  -5  -4 134.182 21.7231   2
   1   5   5 1145.82 52.3737   3
   1  -5   5 1115.89 46.3560   3
   1   5   5 1151.37 53.1816   1
   1  -5   5 1065.35 52.5193   1
  -1   5  -5 1119.18 55.7126   2
  -1  -5  -5 1176.99 55.2558   2
  -1  -5  -6 177.432 31.9137   2
  -1   5  -6 138.518 31.2538   2
   1  -5   6 198.425 28.4316   1
   1   5   6 154.249 28.8317   1
   1  -5   6 162.335 17.8903   3
   1   5   6 122.111 27.1419   3
  -1   5  -7 2.32823 35.8461   2
  -1  -5  -7 49.2093 34.3770   2
   1   5   7 3.60392 31.8127   1
   1  -5   7-32.6812 32.0932   1
   1  -5   7-6.76871 18.3758   3
   1   5   7 23.8720 29.0683   3
   1   5   8 18.2370 37.6777   1
   1  -5   8-20.9560 36.8652   1
   1   5   8-28.0032 33.8821   3
   1  -5   8-5.74728 20.5368   3
   1   5   9 28.7213 29.6440   4
   1   5   9 5.66056 42.9225   1
   1  -5   9-1.12129 42.2724   1
   1   5   9-37.5859 36.8798   3
   1  -5   9 7.82200 23.4539   3
   1   5  10-18.5281 40.1108   3
  -1   6  10-13.3703 45.9867   1
  -1  -6  10-2.42291 46.7213   1
  -1   6  10 35.3795 41.5711   3
  -1  -6   9 67.4879 42.4613   1
  -1   6   9 27.2778 37.8729   3
  -1   6   8 54.4560 37.6259   1
  -1  -6   8-17.8204 36.6969   1
  -1  -6   7 12.9760 32.6347   1
  -1   6   7-0.94085 32.2974   1
   1  -6  -7 73.6330 33.1358   2
   1   6  -7 20.7899 32.6318   2
  -1   6   6 1202.36 58.5111   1
  -1  -6   6 1138.44 57.6467   1
   1  -6  -6 1196.91 58.8072   2
   1   6  -6 1125.77 58.9177   2
   1   6  -5 247.126 27.9874   2
   1  -6  -5 243.040 27.2990   2
  -1   6   5 273.426 27.1153   1
  -1  -6   5 243.163 25.6355   1
  -1   6   4 3266.46 125.803   4
  -1   6   4 3472.98 132.206   2
   1   6  -4 3447.21 132.074   2
   1  -6  -4 3444.70 131.671   2
  -1  -6   4 3170.07 131.290   2
   1   6  -3 2038.89 84.2380   5
   1   6  -3 2073.59 84.1292   2
  -1  -6   3 2049.15 84.1344   2
   1  -6  -3 2092.47 83.8641   2
  -1   6   3 2201.17 84.7581   2
   1  -6  -2 1003.53 41.6682   5
   1  -6  -2 1043.69 42.7987   2
  -1  -6   2 1040.14 42.8705   2
  -1   6   2 1049.44 43.1410   2
   1   6  -2 1030.45 42.9014   2
  -1  -6   1 2287.82 93.5740   5
   1   6  -1 2417.24 91.8065   2
   1  -6  -1 2411.66 91.7752   2
  -1  -6   1 2317.45 92.1995   3
  -1   6   1 2414.91 92.3525   2
  -1  -6   1 2481.84 92.3016   2
  -1  -6   0 5250.03 196.192   5
  -1   6   0 4985.57 196.298   5
  -1  -6   0 5154.18 195.820   3
  -1  -6  -1 220.821 12.2687   1
  -1   6  -1 211.858 12.3405   1
  -1  -6  -1 234.189 12.2787   4
  -1  -6  -1 261.438 12.8882   6
   1   6   1 256.960 12.0862   6
  -1   6  -1 212.915 10.3055   3
  -1   6  -2 221.770 16.1734   2
  -1  -6  -2 219.355 15.6759   2
   1  -6   2 224.259 14.3157   1
   1   6   2 255.132 14.9562   1
  -1  -6  -2 230.409 12.4101   4
   1   6   2 215.941 12.5399   4
   1   6   2 246.959 13.0509   6
   1   6   2 230.378 17.1333   3
   1  -6   3 16.9643 13.0429   1
   1   6   3 13.8859 13.4152   1
   1   6   3 17.9597 8.89707   4
   1   6   3 22.3223 15.5426   3
  -1   6  -3 31.8397 16.4758   2
  -1  -6  -3 30.3895 15.5601   2
   1   6   4 2197.99 85.0449   4
   1   6   4 2261.19 89.1630   3
   1   6   4 2200.40 88.8314   1
   1  -6   4 2029.71 88.1479   1
  -1  -6  -4 2219.52 90.3506   2
  -1   6  -4 2130.34 90.4541   2
  -1   6  -5 16.0141 25.3576   2
  -1  -6  -5-19.5657 24.7994   2
   1   6   5-7.78979 14.0022   4
   1   6   5-10.8877 22.0520   1
   1  -6   5 36.0496 22.1307   1
   1   6   5-16.7041 23.2475   3
   1  -6   5 23.2938 11.0973   3
  -1  -6  -6 79.3223 30.7717   2
  -1   6  -6 21.9924 31.5739   2
   1   6   6 56.7351 17.4836   4
   1   6   6 35.3525 26.5927   1
   1  -6   6 35.8178 26.0468   1
   1  -6   6 13.0141 14.1840   3
   1   6   6 89.2068 26.7457   3
   1   6   7 36.5790 20.2919   4
  -1   6  -7 72.8543 36.2593   2
  -1  -6  -7 82.3655 36.2317   2
   1   6   7 72.9984 31.8135   1
   1  -6   7 33.9209 31.6531   1
   1   6   7 32.6490 30.4887   3
   1  -6   7 32.6512 16.2708   3
   1   6   8-27.9319 34.0978   3
   1  -6   8-10.9450 19.5391   3
   1   6   8 5.02214 36.7467   1
   1  -6   8 23.5860 36.9006   1
   1   6   8-9.88269 24.7524   4
   1   6   9 1.73862 37.7083   3
   1  -6   9 19.9659 42.9812   1
   1   6   9-23.7657 30.3431   4
   1   6  10 11.0075 41.5411   3
   1   7 -10-4.37985 47.4392   5
  -1   7  10 33.9126 46.4019   1
  -1   7  10-42.4313 42.5001   3
  -1   7   9-6.74039 25.4964   4
  -1   7   9 18.9896 41.3665   1
  -1  -7   9 3.31539 40.4297   1
  -1  -7   9 5.77431 24.0438   3
  -1   7   9 1.94194 39.4617   3
  -1   7   8 107.087 37.8720   1
  -1  -7   8 184.383 38.2934   1
  -1   7   8 112.811 21.9739   4
   1   7  -7-6.21226 33.8535   2
   1  -7  -7 10.0394 32.2413   2
  -1   7   7 15.7023 16.2461   4
  -1  -7   7 28.5230 32.5009   1
  -1   7   7 18.7656 32.2908   1
   1   7  -6 358.155 34.4485   2
   1  -7  -6 332.932 33.9070   2
  -1   7   6 357.529 34.0540   1
  -1  -7   6 423.483 33.5441   1
  -1   7   6 351.905 19.7249   4
  -1  -7   5-9.03314 22.2533   1
  -1   7   5 13.4062 21.8249   1
   1   7  -5 15.6765 24.1893   2
   1  -7  -5 9.98706 22.7567   2
  -1   7   5 3.81840 8.14263   4
   1  -7  -4 1927.04 79.4005   2
   1   7  -4 1864.45 79.6045   2
  -1  -7   4 1811.61 79.0742   2
  -1   7   4 2061.23 80.5607   2
   1   7  -3 424.670 28.9392   5
  -1   7   3 501.219 26.3643   2
   1  -7  -3 463.074 25.4110   2
   1   7  -3 476.981 26.1386   2
  -1  -7   3 475.193 25.5068   2
   1  -7  -2 404.641 19.2369   5
  -1   7   2 366.303 16.5156   6
  -1  -7   2 345.026 17.6761   3
  -1   7   2 419.611 20.3528   2
   1  -7  -2 403.618 19.6520   2
   1   7  -2 372.318 19.5833   2
  -1  -7   2 374.144 19.4354   2
  -1   7   1 202.699 11.5664   2
  -1  -7   1 205.879 11.0323   2
  -1  -7   1 185.483 17.2492   5
   1  -7  -1 186.064 14.9194   5
   1   7  -1 196.153 14.6058   5
  -1  -7   1 203.916 12.5285   3
  -1  -7   0 11.0469 10.8198   5
  -1   7   0-5.91949 11.4679   5
  -1  -7   0 1.73036 9.86877   3
   1   7   0 0.86277 9.19751   3
   1   7   1 44.7877 7.81129   6
  -1  -7  -1 55.1122 8.88354   6
  -1  -7  -1 38.2753 8.14160   4
  -1   7  -1 30.1655 17.2286   5
  -1   7  -1 34.8226 6.27844   3
  -1  -7  -1 37.1606 7.94988   1
  -1   7  -2 8957.18 355.342   2
  -1  -7  -2 9405.84 355.397   2
  -1  -7  -2 9108.93 353.596   4
   1   7   2 9847.39 354.016   6
   1   7   2 9178.83 356.004   3
  -1  -7  -3 455.965 26.9014   2
  -1   7  -3 454.319 26.7435   2
   1  -7   3 421.547 24.0454   1
   1   7   3 470.163 24.4332   1
   1   7   3 452.517 20.8805   4
   1   7   3 469.359 22.9913   6
   1   7   3 449.355 26.8630   3
   1   7   4 723.319 28.2716   4
   1   7   4 722.250 35.4174   3
  -1   7  -4 653.674 36.3659   2
  -1  -7  -4 705.442 36.0840   2
   1  -7   4 666.369 33.3741   1
   1   7   4 718.992 33.9847   1
   1   7   5 1102.53 43.7702   4
   1   7   5 1218.12 51.7336   3
   1   7   5 1099.75 50.4425   1
   1  -7   5 1064.64 49.4852   1
  -1   7  -5 1096.65 53.7523   2
  -1  -7  -5 1180.38 53.5484   2
  -1  -7  -6 150.068 32.1874   2
  -1   7  -6 76.8067 32.8519   2
   1   7   6 140.254 18.3168   4
   1  -7   6 97.7501 27.2278   1
   1   7   6 161.126 29.2286   1
   1   7   6 179.361 28.4197   3
   1  -7   6 107.094 13.5257   3
  -1  -7  -7-49.3470 36.7912   2
  -1   7  -7 33.3630 38.5237   2
   1   7   7 26.5666 20.4166   4
   1   7   7 27.6019 32.2809   3
   1  -7   7 3.85043 15.0660   3
   1   7   7 14.9633 32.8525   1
   1  -7   7-0.85466 30.9121   1
   1   7   8 69.3462 36.4458   3
   1   7   8 126.817 26.0832   4
   1   7   8 110.058 38.7074   1
   1  -7   8 104.809 38.2985   1
   1  -7   8 79.6502 18.3964   3
   1   7   9-22.8656 30.8905   4
   1   7   9-19.8790 38.0638   3
   1   7  10 11.4124 42.5492   3
   1   8 -10-58.5635 50.0298   5
  -1   8  10-18.8666 44.1894   3
   1   8  -9 19.0677 43.9232   5
  -1   8   9-6.05740 39.7897   3
  -1   8   9-17.7570 41.5311   1
  -1  -8   9-11.9633 40.4829   1
  -1   8   9-3.21312 17.6423   4
  -1   8   8 53.6736 36.7916   3
  -1   8   8 34.6904 16.8637   4
  -1   8   8 42.5525 37.1370   1
  -1  -8   8 68.6573 36.1617   1
  -1   8   7 333.342 19.6333   4
   1   8  -7 380.122 39.9728   2
  -1   8   7 332.573 38.5932   1
  -1  -8   7 356.324 37.9437   1
   1  -8  -7 419.892 39.5218   2
   1  -8  -6-8.47606 27.9484   2
   1   8  -6 0.88206 28.4370   2
  -1  -8   6-0.76639 26.4796   1
  -1   8   6-3.17274 27.2110   1
  -1   8   6 14.8941 7.26799   4
  -1   8   5 92.6393 23.4932   1
  -1  -8   5 69.0461 23.3975   1
   1  -8  -5 93.4715 23.7045   2
   1   8  -5 50.5709 24.3966   2
   1   8  -4 81.9703 25.8024   5
   1  -8  -4 141.348 20.0933   2
   1   8  -4 99.0501 20.9826   2
  -1  -8   4 112.733 18.9344   1
  -1   8   4 99.3227 19.5264   1
   1  -8  -3 5049.64 190.224   2
  -1   8   3 5142.32 190.841   2
   1   8  -3 4950.58 190.363   2
  -1  -8   3 4691.80 189.974   2
   1   8  -3 4781.79 191.004   5
   1   8  -2 1241.21 50.3630   2
  -1  -8   2 1216.35 50.4449   2
   1  -8  -2 1256.20 50.2866   2
  -1   8   2 1305.65 51.1966   2
   1  -8  -2 1242.21 50.5980   5
  -1   8   2 1284.48 48.4636   6
  -1  -8   2 1149.85 49.2570   3
  -1  -8   1 5723.65 213.543   3
   1   8  -1 5876.33 213.364   3
  -1  -8   1 5489.23 212.569   2
  -1   8   1 5492.23 212.779   2
  -1  -8   1 5539.92 214.783   5
   1   8  -1 5597.94 214.639   5
   1  -8  -1 5519.34 214.246   5
  -1  -8   0 871.178 36.0431   3
  -1   8   0 858.803 35.1543   3
   1   8   0 881.510 35.2507   3
  -1   8   0 805.819 36.2913   5
  -1  -8   0 738.423 36.0549   5
  -1   8  -1 1963.04 78.6233   2
  -1  -8  -1 2092.76 78.6698   2
  -1   8  -1 2075.08 82.0196   5
  -1  -8  -1 2159.61 79.0428   6
  -1   8  -1 1938.76 77.9259   3
  -1   8  -2 50.5236 13.1515   2
  -1  -8  -2 52.3227 12.8305   2
  -1  -8  -2 37.9009 8.65629   4
   1   8   2 45.1354 10.3084   6
   1   8   3 1219.87 49.2330   1
   1  -8   3 1084.63 48.7602   1
   1   8   3 1163.37 47.6100   6
   1   8   3 1172.61 51.5604   3
  -1   8  -3 1080.78 50.5848   2
  -1  -8  -3 1210.27 50.7262   2
  -1   8  -4 23.7793 21.4581   2
  -1  -8  -4 31.0668 21.0316   2
   1   8   4 14.1177 10.9285   4
   1  -8   4 20.5070 17.9448   1
   1   8   4 13.5263 18.8293   1
   1   8   4 0.59349 21.3291   3
   1   8   5 50.7366 23.2437   1
   1  -8   5 22.9830 21.9973   1
   1  -8   5 32.7671 7.76573   3
   1   8   5 44.8528 13.6893   4
  -1  -8  -5 34.4709 26.0446   2
  -1   8  -5 44.8829 27.9377   2
   1   8   5 54.1516 25.8211   3
   1  -8   6 26.0235 26.8063   1
   1   8   6 22.4191 28.2616   1
   1   8   6 61.5757 29.4771   3
   1  -8   6 26.0882 10.7474   3
   1   8   6 37.7862 16.4264   4
  -1  -8  -6 65.5087 32.0315   2
  -1   8  -6 46.7966 32.5627   2
  -1  -8  -7 509.701 44.2844   2
   1   8   7 436.606 39.5030   3
   1  -8   7 293.426 20.1407   3
   1   8   7 385.923 26.4202   4
  -1   8  -7 358.956 43.9256   2
   1   8   7 394.188 38.1073   1
   1  -8   7 396.654 37.3968   1
   1   8   8 51.6427 36.2200   3
   1   8   8 102.559 25.1506   4
   1   8   8 142.298 38.9756   1
   1  -8   8 59.6643 37.8352   1
   1  -8   8 95.0269 16.4322   3
   1   8   9 20.8602 27.5003   4
   1   8   9 17.8674 40.4015   3
   1   8  10-42.3007 44.5545   3
   1   9 -10 13.3620 49.4504   5
  -1   9   9 44.5576 43.5114   3
  -1  -9   9 33.1668 40.3547   1
  -1   9   9 30.8924 42.4435   1
   1   9  -9-18.4488 47.1288   5
  -1   9   8 28.2346 37.4469   3
  -1  -9   8 13.7582 36.2688   1
  -1   9   8-22.0382 36.3429   1
   1   9  -8 19.4064 41.1428   5
   1   9  -7 27.4153 36.1632   5
  -1   9   7-17.3097 32.1605   1
  -1  -9   7-21.1870 31.7066   1
   1   9  -7 49.5636 34.1926   2
   1  -9  -7 15.0084 33.8974   2
   1   9  -6 16.5040 33.0203   5
  -1  -9   6 3.78392 26.5925   1
  -1   9   6 19.7905 28.5130   1
   1  -9  -6 27.6995 28.3687   2
   1   9  -6 25.3651 29.0768   2
   1   9  -5 35.3022 24.6517   2
   1  -9  -5 19.8121 23.1890   2
  -1   9   5 36.2770 23.0520   1
  -1  -9   5 77.4344 22.7539   1
  -1  -9   4 765.624 37.4753   1
  -1   9   4 750.978 38.3292   1
   1   9  -4 732.549 38.8598   2
   1  -9  -4 753.871 38.0098   2
   1   9  -4 786.308 42.5123   5
  -1   9   3 266.233 14.9020   6
   1   9  -3 283.327 20.5841   2
   1  -9  -3 246.024 19.1092   2
   1  -9  -3 249.430 18.0410   5
  -1   9   3 270.786 19.4576   1
  -1  -9   3 248.756 15.8812   3
   1  -9  -2 2155.53 85.0317   5
  -1   9   2 2146.91 82.6481   6
  -1  -9   2 2187.28 83.9462   3
   1  -9  -2 2162.92 84.2949   2
   1   9  -2 2229.73 84.5341   2
  -1   9   2 2121.23 84.8808   2
  -1  -9   2 2097.72 84.4395   2
   1  -9  -1 1170.94 51.1074   5
   1   9  -1 1286.67 51.7417   5
  -1  -9   1 1194.07 52.2116   5
   1  -9  -1 1245.33 47.3065   6
   1   9  -1 1241.10 49.2455   3
  -1  -9   1 1221.81 49.3890   3
  -1  -9   1 1174.09 47.5732   2
  -1   9   1 1223.98 47.8945   2
  -1   9   0 1720.79 68.5055   5
  -1  -9   0 1662.32 66.0055   6
  -1  -9   0 1762.94 68.2169   3
  -1   9   0 1687.55 67.4232   3
   1   9   0 1698.38 67.4975   3
  -1   9  -1 1578.73 62.3204   5
  -1   9  -1 1445.46 57.4520   2
  -1  -9  -1 1464.11 57.3299   2
  -1  -9  -1 1446.25 58.1788   6
  -1   9  -1 1449.07 57.1359   3
  -1  -9  -2 3748.81 147.911   4
  -1   9  -2 3801.92 149.586   2
  -1  -9  -2 3910.82 149.450   2
   1   9   2 3996.14 148.351   6
  -1   9  -2 3922.65 152.521   5
   1  -9   3 555.891 29.3762   1
   1   9   3 627.438 27.6539   6
  -1  -9  -3 583.982 30.9770   2
  -1   9  -3 556.867 31.6609   2
   1   9   3 596.982 32.9497   3
   1  -9   4 435.941 27.6239   1
   1   9   4 494.166 28.4188   1
   1   9   4 428.019 24.9305   6
   1   9   4 422.594 30.6867   3
  -1   9  -4 385.682 30.9301   2
  -1  -9  -4 452.954 30.0792   2
  -1  -9  -5 68.6481 27.6227   2
  -1   9  -5 40.5995 28.1953   2
   1   9   5 30.4887 12.5370   4
   1  -9   5 14.8590 22.4441   1
   1   9   5 71.3667 23.5773   1
   1   9   5 59.4722 26.3283   3
  -1   9  -6 232.613 35.7284   2
  -1  -9  -6 190.822 34.6950   2
   1   9   6 145.617 16.5607   4
   1  -9   6 132.244 28.8282   1
   1   9   6 180.132 29.6046   1
   1   9   6 137.840 31.7695   3
   1  -9   7 32.1043 31.6026   1
   1   9   7 14.6911 32.9230   1
   1   9   7 26.9631 33.9114   3
   1   9   7 42.9853 17.8468   4
  -1  -9  -7 67.2808 37.6662   2
  -1   9  -7 72.5431 39.2383   2
   1  -9   7 22.5650 10.9992   3
   1   9   8 38.3523 19.6785   4
   1   9   8 112.262 37.1947   3
   1   9   9 42.9466 42.0191   3
   1  10 -10-44.7541 49.3081   5
  -1  10   9-51.5434 44.9156   3
  -1  10   9-34.8995 42.8170   1
  -1 -10   9 51.5286 41.5108   1
   1  10  -9-7.58840 46.6962   5
  -1  10   8 112.111 39.7928   3
  -1  10   8 127.578 37.8887   1
  -1 -10   8 62.4483 36.1366   1
   1  10  -8 90.9590 44.4645   5
  -1  10   7 29.5128 35.0729   3
   1  10  -7 35.9924 37.8276   5
  -1  10   7-14.0292 32.1830   1
  -1 -10   7 25.6139 31.1259   1
   1 -10  -7 40.4792 35.4392   2
   1  10  -7 11.3642 35.5573   2
   1  10  -6 72.2435 35.0261   5
  -1  10   6 130.215 30.3193   1
  -1 -10   6 104.293 27.9041   1
   1  10  -6 108.272 31.0047   2
   1 -10  -6 119.760 29.8619   2
   1  10  -5 262.010 34.9482   5
   1 -10  -5 239.460 28.4255   2
   1  10  -5 278.976 28.7564   2
  -1 -10   5 273.906 26.9630   1
  -1  10   5 299.315 28.1909   1
  -1 -10   4 20.5162 12.7748   3
  -1  10   4 15.6719 13.3759   6
   1  10  -4 10.8246 20.3463   2
   1 -10  -4 35.7946 19.3653   2
  -1 -10   4 7.77457 18.1302   1
  -1  10   4-18.7494 19.5859   1
   1 -10  -3 579.854 29.2897   5
  -1  10   3 575.005 25.6136   6
   1 -10  -3 617.660 29.3660   2
   1  10  -3 600.043 29.7150   2
  -1 -10   3 569.601 26.4427   3
  -1  10   3 583.775 29.3882   1
  -1 -10   3 597.666 28.8641   1
  -1 -10   2 680.001 29.1077   3
   1 -10  -2 626.774 28.3153   2
   1  10  -2 648.185 28.5771   2
  -1  10   2 641.565 28.7661   1
   1 -10  -2 663.114 30.8485   5
   1 -10  -1 442.182 18.8013   6
  -1  10   1 378.355 18.2845   1
   1 -10  -1 478.322 25.9544   5
   1  10  -1 470.333 25.1650   5
  -1 -10   1 467.180 27.9028   5
   1  10  -1 457.008 22.1913   3
  -1 -10   1 487.402 22.8206   3
  -1  10   1 484.321 24.7034   3
  -1  10   0 257.075 18.8761   5
  -1 -10   0 237.326 13.8354   6
   1  10   0 274.263 17.1502   3
  -1  10   0 228.532 16.4269   3
  -1 -10  -1 207.828 11.6842   2
  -1  10  -1 189.060 12.0076   2
  -1  10  -1 209.951 21.4601   5
  -1 -10  -1 183.005 14.4039   6
   1  10   1 182.951 10.6309   7
  -1  10  -1 197.066 12.7537   3
   1  10   1 237.237 18.0972   3
  -1 -10  -2 529.210 24.3062   4
  -1 -10  -2 576.313 26.6359   2
  -1  10  -2 527.388 26.7852   2
   1  10   2 552.315 25.1763   6
  -1  10  -2 573.710 34.6397   5
   1  10   3 787.443 34.3808   6
  -1 -10  -3 775.521 37.5359   2
  -1  10  -3 755.562 37.8900   2
   1  10   4 400.766 23.8824   6
  -1 -10  -4 437.676 30.0086   2
  -1  10  -4 372.397 30.1781   2
   1  10   4 398.098 31.5713   3
   1 -10   4 379.620 26.8565   1
   1  10   5 58.8567 20.3735   6
   1  10   5 60.5355 28.3771   3
   1  10   5 104.767 24.6699   1
   1 -10   5 37.5775 23.2983   1
  -1  10  -5 22.9349 27.9520   2
  -1 -10  -5 35.6517 27.2698   2
   1  10   6 226.052 34.1834   3
  -1 -10  -6 243.169 36.3563   2
  -1  10  -6 217.198 37.0993   2
   1 -10   6 174.282 29.9069   1
   1  10   6 242.754 31.6518   1
   1  10   7 27.0391 34.9974   3
  -1  10  -7 106.922 39.9956   2
  -1 -10  -7 94.8339 39.3690   2
   1 -10   7 39.1718 32.1506   1
   1  10   7 49.8159 12.7064   4
   1  10   8-19.7050 38.2197   3
   1  10   8 23.2141 12.2187   4
   1  10   9-2.01411 43.2185   3
   1  11 -10 9.88457 48.9641   5
  -1  11   9 86.6189 45.7819   3
  -1  11   9 93.5215 42.8357   1
  -1 -11   9 41.1693 40.7901   1
   1  11  -9-35.8030 47.1510   5
  -1  11   8 27.9939 41.0697   3
  -1  11   8 13.5149 37.5281   1
  -1 -11   8 31.3760 34.9933   1
   1  11  -8 33.5807 42.9860   5
  -1  11   7-0.95159 35.5555   3
   1  11  -7 11.1342 34.7759   2
   1 -11  -7 24.6335 34.4093   2
  -1  11   7 21.4003 32.7784   1
  -1 -11   7 20.5006 31.0307   1
   1  11  -7 23.2957 38.2405   5
  -1  11   6 21.5303 32.0116   3
   1  11  -6 30.3516 34.0160   5
   1 -11  -6 27.3416 28.5865   2
   1  11  -6 30.2363 30.6773   2
  -1  11   6 48.6387 27.8348   1
  -1 -11   6 38.4021 27.1049   1
  -1  11   5 0.35611 17.7399   6
   1  11  -5 20.7408 31.6845   5
  -1 -11   5-10.1848 14.3425   3
   1  11  -5 15.5371 24.8730   2
   1 -11  -5 27.2478 24.2805   2
  -1  11   5 63.7547 24.1989   1
  -1 -11   5 25.4612 22.8046   1
  -1  11   4 146.875 21.2637   1
  -1 -11   4 135.409 19.8941   1
  -1  11   4 155.947 15.2162   6
   1  11  -4 105.868 28.6580   5
   1 -11  -4 158.550 19.3114   5
   1 -11  -4 149.410 21.3819   2
   1  11  -4 146.145 22.1770   2
  -1 -11   4 129.573 14.7532   3
  -1 -11   3 108.447 13.6807   3
  -1  11   3 109.497 11.6667   6
   1 -11  -3 97.5778 17.2562   5
   1 -11  -3 107.293 15.8116   2
   1  11  -3 87.5651 16.2621   2
  -1  11   3 78.6784 15.9730   1
  -1 -11   3 110.161 15.7354   1
   1 -11  -2 1248.30 54.1110   5
  -1 -11   2 1259.71 51.7603   3
  -1  11   2 1192.75 55.9155   3
   1  11  -2 1299.34 51.3554   2
   1 -11  -2 1258.31 50.9928   2
  -1 -11   2 1298.14 51.2981   1
  -1  11   2 1287.52 51.3314   1
   1  11  -1 4922.07 181.673   5
   1 -11  -1 4710.79 181.187   5
  -1 -11   1 4693.65 182.047   5
  -1 -11   1 4476.15 177.140   1
  -1  11   1 5055.03 181.634   3
   1  11  -1 4760.34 179.277   3
  -1 -11   1 4913.42 179.948   3
   1 -11  -1 4773.86 177.661   6
  -1 -11   1 4633.89 176.759   7
  -1  11   0 1465.38 60.5004   5
  -1 -11   0 1372.40 56.5059   6
  -1  11   0 1445.21 58.3581   3
   1  11   0 1505.62 58.8082   3
   1 -11   1 23.4270 9.04825   7
   1  11   1 32.3541 7.95623   7
  -1 -11  -1 25.4861 12.6787   6
  -1  11  -1 44.4725 19.7238   5
  -1 -11  -1 30.3750 7.56033   2
  -1  11  -1 26.3210 8.12965   2
   1  11   1 40.3473 16.1936   3
  -1  11  -1 32.5558 10.8132   3
  -1 -11  -2 1432.60 59.2401   4
  -1 -11  -2 1501.97 60.3052   2
  -1  11  -2 1485.57 60.5617   2
  -1 -11  -2 1533.17 62.5503   5
  -1  11  -2 1607.22 66.6943   5
   1  11   2 1484.72 59.4246   6
  -1 -11  -3 11.2876 16.7853   2
  -1  11  -3-2.43985 17.6977   2
  -1 -11  -3 25.7427 10.6637   4
   1  11   3 22.6231 14.0152   6
  -1 -11  -4 604.444 35.6203   2
  -1  11  -4 584.219 35.9656   2
   1  11   4 524.354 36.7614   3
   1  11   4 606.454 30.2257   6
  -1  11  -5 806.329 47.7169   2
  -1 -11  -5 854.100 48.0670   2
   1  11   5 814.789 47.4622   3
   1  11   5 851.530 41.0104   6
   1  11   6 407.104 31.9470   6
  -1 -11  -6 441.507 41.1284   2
  -1  11  -6 485.132 41.7113   2
   1  11   6 332.856 37.2810   3
   1  11   7 81.2253 35.4762   3
   1  11   7 89.6533 30.6108   6
  -1 -11  -7 74.2461 38.9085   2
  -1  11  -7 58.8869 38.7337   2
   1  11   8 25.6863 34.2725   6
   1  11   8-3.88948 40.3593   3
   1  11   9 19.1358 37.7481   6
   1  11   9-19.7358 44.3408   3
   1  11  10-58.3917 44.2908   6
   1  12 -10 6.07911 50.4973   5
   1  12  -9 40.2431 46.8136   5
  -1  12   9 44.1502 46.8833   3
  -1 -12   9 16.0482 40.1977   1
  -1  12   9 9.46483 43.2111   1
   1  12  -8 52.2042 43.0745   5
  -1  12   8-7.43568 40.6597   3
  -1  12   8 26.5468 37.5704   1
  -1 -12   8-23.5096 35.6619   1
  -1 -12   7 8.63939 13.3257   3
  -1  12   7 42.1562 37.1505   3
   1  12  -7 22.3455 38.4112   5
   1  12  -7 39.4422 35.6700   2
   1 -12  -7 32.6145 34.0331   2
  -1 -12   7 13.5247 30.3619   1
  -1  12   7 40.6597 31.4539   1
  -1 -12   6 1.37246 13.6607   3
  -1  12   6 16.4792 21.4920   6
  -1  12   6 50.8616 32.5945   3
   1  12  -6-17.9950 35.6623   5
   1  12  -6-27.4807 29.7117   2
   1 -12  -6-24.0070 28.7624   2
  -1 -12   6-7.60553 26.6525   1
  -1  12   6 2.17378 27.9948   1
  -1  12   5 401.431 23.8267   6
  -1  12   5 349.916 35.2037   3
   1  12  -5 439.068 31.6193   2
   1 -12  -5 400.236 29.9036   2
   1  12  -5 379.750 36.7695   5
   1 -12  -5 349.223 27.0919   5
  -1  12   5 350.813 30.0044   1
  -1 -12   5 402.199 29.9230   1
  -1 -12   5 290.167 19.9238   3
  -1  12   4 704.314 31.2121   6
   1  12  -4 701.017 42.8759   5
   1 -12  -4 655.736 34.8685   5
  -1 -12   4 634.026 30.3707   3
   1  12  -4 696.804 36.3615   2
   1 -12  -4 676.017 35.3026   2
  -1 -12   4 699.673 35.3488   1
  -1  12   4 714.281 35.8928   1
  -1  12   3-3.84593 10.0806   6
  -1  12   3 30.7882 23.0577   3
  -1 -12   3 20.8465 12.9863   3
   1 -12  -3 8.21204 17.7012   5
   1 -12  -3 19.8086 14.8909   2
   1  12  -3 14.7914 15.9782   2
  -1  12   3-0.34901 15.6560   1
  -1 -12   3 19.2213 15.0225   1
  -1  12   2 366.876 26.8997   3
  -1 -12   2 342.799 20.8594   3
   1 -12  -2 317.048 25.3169   5
   1  12  -2 348.929 18.3624   2
  -1  12   2 299.690 18.0537   1
  -1 -12   2 388.514 18.9180   1
  -1 -12   1 118.750 25.1479   5
   1  12  -1 99.4431 19.5170   5
   1 -12  -1 143.013 23.4355   5
   1  12  -1 136.148 15.7282   3
   1 -12  -1 116.735 10.7622   6
  -1  12   1 90.3282 18.5478   3
  -1  12   0 637.070 32.7825   5
   1  12   0 620.258 29.5297   3
  -1  12   0 650.551 29.3815   3
  -1  12  -1 2044.11 76.5384   5
  -1 -12  -1 1910.07 74.3514   5
  -1 -12  -1 1430.28 71.4652   6
   1 -12   1 1764.61 68.7528   7
  -1  12  -1 1821.54 69.1852   2
  -1 -12  -1 1777.41 69.0740   2
  -1  12  -1 2000.84 71.3314   3
   1  12   1 2169.89 75.3264   3
   1  12   2 30.0965 20.7709   3
  -1 -12  -2 30.0438 11.2894   4
  -1  12  -2 33.4215 13.5895   2
  -1 -12  -2 49.5882 12.6826   2
  -1 -12  -2 33.7104 18.4452   5
  -1  12  -2 28.6567 26.3707   5
   1  12   3 114.533 15.1619   6
  -1 -12  -3 92.7406 18.7645   2
  -1  12  -3 119.181 19.6555   2
  -1 -12  -3 94.8995 12.3630   4
   1  12   4 2.34096 17.1958   6
  -1  12  -4 22.8857 23.3305   2
  -1 -12  -4 30.4139 22.7277   2
  -1  12  -5 35.5182 36.3624   5
   1  12   5 30.8003 29.0511   3
   1  12   5 13.8630 21.2264   6
  -1 -12  -5 45.5505 28.5021   2
  -1  12  -5 12.3750 28.7570   2
  -1  12  -6-44.5106 40.7380   5
   1  12   6-22.8326 32.2423   3
   1  12   6 14.0879 24.5167   6
  -1  12  -6 21.5317 34.1541   2
  -1 -12  -6 48.4082 34.3146   2
  -1  12  -7-8.61116 44.1627   5
   1  12   7 25.8919 36.7245   3
   1  12   7 55.0017 29.7420   6
  -1  12  -7 4.45714 38.3754   2
  -1 -12  -7 17.9087 38.0073   2
  -1  12  -8 8.36302 51.1694   5
   1  12   8 46.2900 41.2763   3
   1  12   8 52.3628 33.3218   6
   1  12   9 47.8703 38.4595   6
  -1  12  -9 31.3883 53.9821   5
   1  12  10 10.1257 42.4261   6
   1  13  -9 76.5641 47.8667   5
  -1 -13   9 14.6823 40.4330   1
  -1  13   9-14.5943 43.7028   1
  -1  13   9-28.4326 34.5998   6
   1  13  -8 49.3219 44.2665   5
  -1  13   8-40.0595 43.1949   3
  -1 -13   8 60.9347 35.8827   1
  -1  13   8 84.0834 37.7538   1
  -1  13   8 54.1954 29.6486   6
  -1  13   7 3.97585 25.9918   6
   1 -13  -7 13.8403 28.2463   5
  -1  13   7-14.3708 39.7807   3
   1  13  -7-6.14935 38.6131   5
  -1  13   7 58.4247 33.2336   1
  -1 -13   7 24.0644 30.9519   1
   1  13  -7 48.9573 34.0837   2
   1 -13  -7 12.0330 34.4774   2
  -1  13   6 235.118 24.0983   6
  -1  13   6 263.683 36.9915   3
   1 -13  -6 296.613 26.9610   5
   1  13  -6 308.950 37.7495   5
   1 -13  -6 267.409 31.6799   2
   1  13  -6 259.529 31.8450   2
  -1 -13   6 249.124 29.7297   1
  -1  13   6 239.202 30.9412   1
  -1  13   5 38.8413 17.4807   6
  -1 -13   5 32.9794 11.8986   3
   1  13  -5 59.3560 31.8362   5
   1 -13  -5 49.1649 21.4440   5
   1  13  -5 64.6606 25.0244   2
   1 -13  -5 62.0946 23.8835   2
  -1  13   5 21.1890 23.3314   1
  -1 -13   5-0.56257 22.1979   1
  -1  13   4 91.2686 14.9629   6
   1 -13  -4 63.0927 20.7324   5
   1  13  -4 105.080 30.7867   5
  -1 -13   4 69.0398 13.1137   3
   1  13  -4 107.857 21.2393   2
   1 -13  -4 53.5343 19.5178   2
  -1  13   4 78.5786 20.2779   1
  -1 -13   4 86.8499 19.6689   1
   1  13  -3 24.0974 15.2592   2
  -1 -13   3 26.5839 14.1113   3
  -1  13   3 60.4222 24.7154   3
   1 -13  -3 10.2398 19.9908   5
   1 -13  -3 24.0221 7.12912   4
   1 -13  -3 40.9134 14.6680   2
  -1 -13   3 28.0593 15.6961   1
  -1  13   3 12.3754 14.7950   1
   1 -13  -2 392.168 28.4087   5
  -1 -13   2 323.330 17.6726   1
  -1  13   2 322.086 27.2302   3
  -1 -13   2 311.533 21.0382   3
   1 -13  -1 283.825 28.0803   5
   1  13  -1 277.571 26.1991   5
   1 -13  -1 264.868 15.4845   6
   1  13  -1 259.636 19.9495   3
  -1  13   1 263.632 23.3903   3
  -1 -13   1 265.538 30.0987   5
  -1  13   0 3094.24 114.411   5
  -1  13   0 3042.92 112.067   3
   1  13   0 2956.46 112.449   3
  -1 -13  -1 329.787 24.5367   5
  -1  13  -1 326.298 27.2665   5
  -1  13  -1 322.732 19.0858   3
   1  13   1 339.693 25.2544   3
  -1  13  -2 45.1318 27.2325   5
  -1 -13  -2-3.78109 19.1870   5
   1  13   2-4.02659 22.0191   3
  -1 -13  -2 6.81953 11.9447   4
  -1  13  -2 6.56974 12.5949   2
  -1 -13  -2 8.86028 11.7893   2
   1  13   3 55.6904 15.2567   6
  -1 -13  -3 57.9036 20.3137   5
  -1 -13  -3 51.1600 12.2801   4
  -1 -13  -3 37.6052 17.0052   2
  -1  13  -3 24.6099 17.8662   2
   1  13   4 356.803 24.4578   6
  -1  13  -4 372.318 30.2182   2
  -1 -13  -4 386.421 29.3897   2
  -1  13  -5 60.3069 38.2919   5
   1  13   5 92.4495 31.4721   3
   1  13   5 62.7587 21.4650   6
  -1  13  -5 44.7100 27.9862   2
  -1 -13  -5 75.6647 28.3486   2
  -1  13  -6 116.783 43.2709   5
   1  13   6 110.682 35.8274   3
   1  13   6 117.972 26.3481   6
  -1  13  -6 145.553 34.2221   2
  -1 -13  -6 156.281 35.3508   2
  -1  13  -7 66.1802 47.4274   5
   1  13   7 35.6661 38.7365   3
   1  13   7 48.0865 28.9370   6
  -1  13  -7 28.1391 38.5060   2
  -1 -13  -7 42.8755 38.1005   2
  -1  13  -8 34.3116 51.7064   5
   1  13   8-3.10395 41.6749   3
   1  13   8 20.7478 33.2916   6
   1  13   9 5.84458 37.6618   6
  -1  13  -9 23.1088 55.7628   5
   1  13  10 13.7423 43.0658   6
   1  14  -9-5.11979 47.5165   5
  -1 -14   9 45.4177 41.5581   1
  -1  14   9 3.87698 35.1461   6
   1 -14  -8 98.6274 32.2291   5
   1  14  -8 63.2156 45.3352   5
  -1  14   8 85.1474 45.2735   3
  -1  14   8 120.064 38.7719   1
  -1 -14   8 49.0674 36.5714   1
  -1  14   8 100.140 31.3275   6
  -1  14   7-10.6101 25.7164   6
  -1  14   7 19.5639 40.0426   3
   1 -14  -7-10.7135 28.1692   5
   1  14  -7-47.9827 40.1063   5
  -1  14   7 4.72200 33.1082   1
  -1 -14   7-32.0294 31.6701   1
   1  14  -7 16.3511 33.7400   2
   1 -14  -7 5.39004 34.5596   2
  -1  14   6 156.702 22.7487   6
  -1  14   6 93.8947 36.1072   3
   1 -14  -6 113.667 26.3720   5
   1  14  -6 112.313 36.7515   5
  -1  14   6 148.065 29.3803   1
  -1 -14   6 112.849 28.4822   1
   1 -14  -6 99.5663 28.9425   2
   1  14  -6 106.996 30.3452   2
   1 -14  -5 434.856 30.9429   5
   1  14  -5 475.222 40.8592   5
   1  14  -5 442.451 32.6983   2
   1 -14  -5 434.410 31.4610   2
  -1  14   5 429.875 31.7929   1
  -1 -14   5 404.956 30.9858   1
  -1  14   5 483.556 26.5907   6
  -1  14   4-2.58830 13.4730   6
   1 -14  -4 9.99534 20.6720   5
   1  14  -4 4.29834 29.0676   5
  -1 -14   4 12.4735 12.6924   3
  -1  14   4 51.3849 29.7675   3
   1 -14  -4-2.98259 18.2053   2
   1  14  -4-20.4279 20.1637   2
  -1  14   4-26.2053 19.8244   1
  -1 -14   4-3.48568 18.9063   1
  -1  14   3-13.5066 25.0611   3
   1 -14  -3-4.28274 21.9510   5
   1 -14  -3 10.1835 8.27397   4
   1  14  -3 28.3872 16.0749   2
   1 -14  -3 2.29252 14.3627   2
  -1  14   3 7.31486 15.1390   1
  -1 -14   3 3.13272 15.5100   1
  -1  14   2 740.044 40.4415   3
   1 -14  -2 716.303 40.0760   5
   1 -14  -1 62.5577 28.4627   5
  -1 -14   1 12.6129 28.9392   5
   1  14  -1 66.2111 23.9152   5
  -1  14   1 31.5995 19.6769   3
   1  14  -1 9.62478 16.7166   3
   1 -14  -1 6.49046 11.9216   6
  -1  14   0 16.5166 17.6334   3
   1  14   0 13.4526 18.3610   3
  -1 -14   0 23.0694 12.7560   6
  -1  14   0-0.56718 22.0644   5
  -1  14  -1 1224.99 53.8418   5
  -1 -14  -1 1189.39 51.9125   5
  -1  14  -1 1174.71 47.1102   3
   1  14   1 1282.06 51.6469   3
   1  14   2 134.668 26.5885   3
  -1 -14  -2 85.7256 13.8962   4
  -1 -14  -2 97.4514 12.6620   2
  -1  14  -2 82.7138 13.2733   2
  -1 -14  -2 77.0520 21.5169   5
  -1  14  -2 136.621 29.5868   5
   1  14   3-23.5924 27.6432   3
  -1 -14  -3 19.3113 12.3813   4
  -1 -14  -3-13.4452 22.1522   5
  -1 -14  -3-4.26186 16.5146   2
  -1  14  -3-3.25551 17.2165   2
  -1 -14  -4-6.67364 23.4797   5
  -1 -14  -4 20.9353 21.9541   2
  -1  14  -4 2.32293 22.2281   2
   1  14   4-13.0572 17.5336   6
  -1  14  -5 66.2662 38.4492   5
   1  14   5 5.91798 33.1721   3
  -1  14  -5 60.5934 27.4226   2
  -1 -14  -5 63.3528 27.4865   2
   1  14   5 29.0298 21.4319   6
  -1  14  -6 31.5783 42.2914   5
   1  14   6 6.41491 36.1685   3
  -1 -14  -6-23.8702 33.4040   2
  -1  14  -6-9.95485 32.7679   2
   1  14   6-34.1755 25.2619   6
  -1  14  -7 34.4617 47.5937   5
   1  14   7 16.8337 40.3413   3
  -1  14  -7 38.6860 38.6833   2
  -1 -14  -7 37.6909 39.1058   2
   1  14   7 112.831 31.0092   6
   1  14   8 22.8896 33.6308   6
   1  14   8 16.9836 43.7011   3
  -1  14  -8-30.1915 53.2978   5
   1  14   9 29.1099 38.1555   6
   1  15  -9-9.41653 49.0793   5
   1  15  -8-58.7300 46.6027   5
  -1  15   8 27.2579 45.9257   3
  -1  15   8 38.2467 31.5761   6
  -1 -15   8 23.8721 36.2907   1
  -1  15   7 90.4640 26.0307   6
  -1  15   7 54.0109 41.1586   3
   1  15  -7 77.1105 34.6711   2
   1 -15  -7 41.3126 35.0250   2
  -1 -15   7 80.6558 32.4333   1
  -1  15   7 57.4901 33.3500   1
   1 -15  -7 31.7382 30.0076   5
   1  15  -7 96.8364 42.5429   5
  -1  15   6 4.66303 21.8942   6
   1  15  -6 27.8852 28.9992   2
   1 -15  -6-15.1078 28.2146   2
  -1  15   6-5.82513 28.1276   1
  -1 -15   6 42.0474 27.9311   1
   1 -15  -6 16.8418 26.4705   5
   1  15  -6-3.47174 36.3184   5
  -1  15   5 177.150 20.0287   6
   1  15  -5 235.829 27.7923   2
   1 -15  -5 233.570 26.2698   2
  -1 -15   5 180.381 26.8268   1
  -1  15   5 220.497 26.9034   1
   1 -15  -5 207.398 26.1686   5
   1  15  -5 222.518 36.3831   5
   1 -15  -4 20.7450 22.9597   5
   1  15  -4 31.8933 30.8640   5
  -1  15   4 35.8816 30.1588   3
  -1  15   4 28.5267 19.9835   1
  -1 -15   4 59.2904 20.2899   1
   1  15  -4 31.4587 20.3845   2
   1 -15  -4 46.8104 18.4243   2
   1 -15  -3 703.252 37.6312   5
   1  15  -3 729.711 30.5781   2
   1 -15  -3 664.916 29.4511   2
  -1  15   3 673.650 40.3598   3
   1 -15  -2 118.696 28.1912   5
   1  15  -2 84.5552 27.0973   5
  -1  15   2 79.4767 25.3170   3
   1 -15  -1 28.1829 29.7570   5
   1  15  -1-0.70811 18.5221   3
   1 -15  -1 13.6189 13.0241   6
  -1  15   1 37.0633 21.5389   3
  -1 -15   0 516.600 26.6310   6
   1 -15   0 490.070 24.7201   6
   1  15   0 625.886 31.9741   3
  -1  15   0 605.508 30.7630   3
  -1  15   0 564.718 35.3790   5
  -1  15  -1 342.642 22.2536   3
   1  15   1 398.125 28.4750   3
  -1 -15  -1 327.094 29.9573   5
  -1  15  -1 375.113 31.6442   5
  -1  15  -2 46.0232 11.7936   2
  -1 -15  -2 57.3334 10.6103   2
   1  15   2 77.4658 11.5302   7
  -1 -15  -2 107.472 24.0238   5
  -1  15  -2 65.3100 28.7919   5
  -1 -15  -2 55.2879 13.8745   4
   1  15   2 51.0071 26.2528   3
  -1 -15  -3 1218.73 53.5505   4
  -1  15  -3 1315.09 55.9724   2
  -1 -15  -3 1406.58 55.9459   2
  -1 -15  -3 1355.49 59.6629   5
  -1  15  -3 1351.97 65.9702   5
   1  15   3 1441.30 63.4485   3
  -1  15  -4 40.3792 21.9828   2
  -1 -15  -4 53.9992 21.3033   2
   1  15   4 65.8953 18.5016   6
  -1 -15  -4 94.7432 25.6619   5
  -1  15  -5 22.6138 38.3382   5
  -1 -15  -5 53.5276 28.2220   5
  -1 -15  -5 5.66998 26.9091   2
  -1  15  -5 0.70522 26.7000   2
   1  15   5 8.20066 21.7451   6
  -1  15  -6 81.5189 43.1038   5
   1  15   6 26.5261 36.8822   3
  -1 -15  -6-36.6442 34.8032   2
  -1  15  -6 3.46474 32.2975   2
   1  15   6-1.81314 25.4627   6
  -1  15  -7-31.7795 47.7592   5
   1  15   7 21.4221 42.8822   3
   1  15   7 21.7668 29.6453   6
  -1 -15  -7 22.4922 39.6074   2
  -1  15  -7 4.09638 38.4176   2
  -1  15  -8-107.945 53.7091   5
   1  15   8-51.9911 33.1054   6
   1  15   9 28.7369 37.6908   6
   1  16  -8 124.414 45.8729   5
  -1  16   8 48.9181 30.4941   6
   1  16  -7-30.1771 41.9057   5
   1 -16  -7 26.8164 30.2175   5
  -1  16   7-60.4951 43.2735   3
   1 -16  -7 19.6494 33.8256   2
   1  16  -7-28.0653 34.4315   2
  -1  16   7-12.1038 25.6877   6
  -1  16   6-23.4845 21.8643   6
   1 -16  -6 18.4080 26.8519   5
   1  16  -6 23.7575 36.3484   5
   1  16  -6 44.8431 28.4378   2
   1 -16  -6-1.33774 27.2247   2
  -1 -16   6 20.5572 28.8773   1
  -1  16   5 38.7540 16.8744   6
  -1  16   5 31.5374 35.7679   3
   1  16  -5 9.19685 23.9041   2
   1 -16  -5 74.8839 23.4229   2
   1 -16  -5 40.2580 25.6106   5
   1  16  -5 46.7640 33.9478   5
  -1 -16   5 57.3255 25.6313   1
   1 -16  -4 49.1951 25.4136   5
   1  16  -4 41.7782 31.6048   5
  -1  16   4 58.0118 32.8093   3
   1  16  -4 38.4465 20.4217   2
   1 -16  -4 85.7907 19.1480   2
   1 -16  -3 260.592 15.4586   4
   1 -16  -3 299.704 30.7938   5
  -1  16   2 1093.89 53.4223   3
   1  16  -2 1089.22 56.1233   5
   1 -16  -2 1102.78 55.2153   5
   1 -16  -1 136.978 34.7777   5
  -1  16   1 156.958 24.7652   3
   1  16  -1 166.112 21.2426   3
   1 -16  -1 137.523 15.1104   6
  -1  16   0 2.07550 25.4676   5
  -1 -16   0 20.6655 15.5829   6
   1 -16   0 9.66338 12.9352   6
  -1  16   0 13.8647 19.0518   3
   1  16   0 20.9610 21.4709   3
  -1 -16  -1 103.573 29.0399   5
  -1  16  -1 178.700 30.8145   5
  -1 -16  -1 89.0834 21.0735   6
   1  16   1 130.538 25.4940   3
  -1  16  -1 113.383 18.8868   3
   1 -16   2 53.7018 9.98371   7
  -1 -16  -2 83.5596 25.3701   5
  -1  16  -2 56.7223 29.7955   5
  -1 -16  -2 74.9583 14.6969   4
   1  16   2 112.164 28.2393   3
   1  16   3 120.264 31.4345   3
  -1  16  -3 85.3440 33.2974   5
  -1 -16  -3 54.3304 25.0790   5
  -1 -16  -3 82.4537 14.9525   4
  -1 -16  -3 55.4744 16.0578   2
  -1  16  -3 101.966 17.0139   2
  -1  16  -4 495.686 31.8003   2
  -1 -16  -4 493.941 31.5032   2
  -1 -16  -4 503.219 34.9066   5
   1  16   4 491.406 41.2893   3
  -1  16  -5 53.4138 39.9053   5
  -1 -16  -5 27.1989 28.5736   5
  -1 -16  -5 47.1508 28.1742   2
  -1  16  -5 50.4760 27.5475   2
   1  16   5 63.2653 22.0144   6
  -1 -16  -6 6.99135 31.9014   5
  -1  16  -6 38.8956 43.1220   5
   1  16   6 72.3849 40.1055   3
  -1 -16  -6 90.9170 35.1316   2
  -1  16  -6 105.751 33.8766   2
   1  16   6 60.7816 27.0965   6
  -1  16  -7-69.7030 47.8449   5
   1  16   7 21.8173 42.1719   3
   1  16   7 66.4443 29.9547   6
  -1  16  -7 55.1213 37.9186   2
   1  16   8 4.73894 34.2440   6
  -1  16  -8-72.1474 53.7470   5
   1  17  -8 79.7720 46.3106   5
   1 -17  -7 9.78674 30.9992   5
   1  17  -7 22.8740 40.4517   5
  -1  17   7 21.2063 25.6210   6
   1  17  -7-29.5447 32.9006   2
   1  17  -6 61.9177 39.0272   5
   1 -17  -6 78.7369 29.0776   5
   1  17  -6 28.8479 28.1876   2
   1 -17  -6 70.9666 28.4292   2
  -1  17   6 112.372 21.1872   6
   1 -17  -5 15.5660 27.9550   5
   1  17  -5 45.5376 35.4685   5
  -1  17   5 87.7383 38.3012   3
   1  17  -5 72.5125 24.5941   2
   1 -17  -5 37.8427 22.6042   2
   1  17  -4 46.4892 34.8134   5
   1 -17  -4 86.4273 28.2800   5
   1 -17  -4 114.932 19.0425   2
   1  17  -4 148.792 21.2247   2
  -1  17   4 120.864 35.0337   3
   1 -17  -3 425.019 21.6996   4
  -1  17   3 490.216 37.4522   3
   1 -17  -3 554.687 36.4298   5
  -1  17   2 29.3536 27.1574   3
   1  17  -2-56.2939 32.0170   5
   1 -17  -2 26.3974 30.7871   5
   1  17  -1 9.82738 20.8583   3
  -1  17   1-10.6574 23.8376   3
  -1 -17   0 216.820 20.3610   6
  -1  17   0 232.614 23.5936   3
   1  17   0 239.757 25.9605   3
   1 -17   0 199.338 17.3814   6
  -1 -17  -1 918.241 49.5927   5
  -1  17  -1 944.301 49.8566   5
  -1 -17  -1 850.807 43.0595   6
   1  17   1 955.350 46.7567   3
  -1  17  -1 843.595 41.4221   3
  -1 -17  -2 125.425 29.1999   5
  -1  17  -2 180.969 32.7326   5
  -1 -17  -2 135.950 16.8183   4
   1  17   2 218.823 30.7054   3
  -1 -17  -3 349.230 22.4073   4
  -1  17  -3 328.720 39.7023   5
  -1  17  -3 387.449 23.0390   2
  -1 -17  -3 408.992 21.9645   2
  -1 -17  -3 411.942 31.8910   5
  -1 -17  -4 1.78917 20.9881   2
  -1  17  -4-22.7277 20.9135   2
   1  17   4-14.8145 35.0320   3
  -1 -17  -4 27.3452 27.3986   5
   1  17   5 5.64563 22.1738   6
  -1 -17  -5 13.3388 29.4737   5
  -1  17  -5 6.72650 40.0914   5
  -1 -17  -5-14.2055 27.3177   2
  -1  17  -5-12.5644 26.5380   2
  -1  17  -6 117.657 44.8447   5
  -1  17  -6 41.2572 32.3891   2
  -1 -17  -6 55.5869 34.6857   2
   1  17   6 41.6433 25.3311   6
  -1  17  -7-8.76384 48.6068   5
   1  17   7 45.0149 44.3820   3
   1  17   7 9.73580 29.6957   6
  -1  17  -7 102.542 37.7254   2
   1  17   8 29.5262 33.7679   6
  -1  18   7 30.4517 24.0082   6
   1  18  -7 79.1370 43.1899   5
   1 -18  -6 66.8301 31.4118   5
   1  18  -6 30.8158 40.3004   5
   1  18  -6 103.373 28.4707   2
  -1  18   6 8.11801 41.3358   3
   1  18  -5 83.6070 38.3981   5
   1 -18  -5 104.795 30.7934   5
   1 -18  -5 70.1230 22.6731   2
   1  18  -5 47.5068 24.4721   2
  -1  18   5 119.922 37.9282   3
   1 -18  -4-3.13872 30.2378   5
   1  18  -4-41.3436 36.7059   5
  -1  18   4 47.0514 34.5193   3
   1 -18  -3 132.290 14.0354   4
  -1  18   3 173.123 33.3457   3
   1 -18  -3 203.562 32.5509   5
  -1  18   2 213.956 31.7200   3
   1 -18  -2 175.533 35.3371   5
   1  18  -2 223.212 37.2719   5
  -1 -18   1 144.421 19.3255   6
   1  18  -1 178.950 23.4814   3
  -1  18   1 182.715 26.8713   3
  -1 -18   0 10.2633 35.0433   5
   1  18   0-0.52231 24.9518   3
  -1  18   0 1.36846 21.6926   3
  -1 -18   0 18.1247 19.1820   6
   1 -18   0 23.8451 16.0186   6
  -1 -18  -1 365.652 36.2820   5
  -1  18  -1 307.865 36.0331   5
   1  18   1 378.939 32.1752   3
  -1  18  -1 305.454 25.0712   3
  -1 -18  -1 297.477 27.8212   6
  -1 -18  -2 38.8595 16.0328   4
   1  18   2 78.5390 30.3463   3
  -1 -18  -2 53.6734 30.0619   5
  -1  18  -2 45.1587 33.4408   5
   1  18   3 193.307 16.5064   7
  -1 -18  -3 216.836 31.7781   5
  -1 -18  -3 218.204 18.8176   4
  -1  18  -3 256.244 38.6361   5
   1  18   3 243.391 36.6997   3
  -1  18  -3 223.974 17.4551   2
  -1 -18  -3 213.622 15.8030   2
  -1 -18  -4-3.84311 28.4980   5
  -1 -18  -4 25.3262 20.2653   2
  -1  18  -4 62.1731 21.2709   2
   1  18   4 0.90086 36.1104   3
  -1  18  -5-3.95162 24.9074   2
  -1 -18  -5-25.5575 25.7872   2
   1  18   5 50.9739 40.2377   3
  -1  18  -5-54.0523 41.9073   5
   1  18   6-30.0325 25.8746   6
  -1  18  -6 7.32437 44.8458   5
  -1  18  -6-20.9886 30.9621   2
   1  18   7 14.5173 28.8929   6
  -1  18  -7 117.674 49.7136   5
   1  19  -7-13.2928 45.8868   5
   1  19  -6-15.8047 41.7582   5
   1  19  -6 17.5638 28.1872   2
   1  19  -5-17.4858 39.4885   5
   1 -19  -5-25.3050 33.0902   5
   1  19  -5 34.9034 24.2768   2
  -1  19   5-26.4879 40.2431   3
   1 -19  -4 53.2869 32.3961   5
   1  19  -4 54.2773 39.6864   5
  -1  19   4 7.27147 36.6897   3
   1 -19  -3 10.3534 12.7138   4
  -1  19   3 40.0666 34.0530   3
   1 -19  -3 14.4868 34.4277   5
  -1  19   2 90.2852 30.7153   3
   1 -19  -2 83.8441 35.9070   5
  -1 -19   1 324.955 24.1465   6
  -1  19   1 411.773 32.6652   3
  -1 -19   0 140.110 21.9533   6
   1 -19   0 153.754 19.3088   6
  -1 -19   0 161.205 37.7368   5
   1  19   0 172.468 27.8905   3
  -1  19   0 182.926 25.1417   3
  -1 -19  -1 309.863 37.7356   5
  -1  19  -1 312.189 38.8250   5
  -1 -19  -1 306.453 28.9092   6
  -1  19  -1 267.389 25.5879   3
   1  19   1 352.187 32.5036   3
  -1 -19  -2 161.640 18.5990   4
  -1  19  -2 133.123 38.1217   5
  -1 -19  -2 127.553 33.6195   5
   1  19   2 202.455 33.0153   3
  -1 -19  -3 127.747 31.5842   5
  -1  19  -3 104.128 38.6875   5
  -1 -19  -3 131.083 17.8304   4
   1  19   3 112.161 34.8532   3
   1 -19   3 70.5211 11.6518   7
  -1  19  -4 49.4061 19.2348   2
   1  19   4-16.5721 38.0775   3
  -1  19  -5 27.8630 42.6318   5
  -1  19  -5 132.181 26.0539   2
   1  19   5 118.257 41.9999   3
  -1  19  -6 94.9612 46.7579   5
  -1  20   6 45.4113 44.4985   3
   1  20  -6 41.6885 45.1808   5
  -1  20   5 57.7714 42.3250   3
   1  20  -5 65.0411 42.6270   5
  -1  20   4 111.516 39.9649   3
   1 -20  -4 86.3926 35.5578   5
   1 -20  -3 3.19259 13.7746   4
  -1  20   3 14.1741 34.8332   3
   1 -20  -3-14.8124 35.8455   5
  -1  20   2 21.6345 31.1963   3
  -1  20   1 40.6720 27.1853   3
  -1 -20   1 9.42647 18.8136   6
  -1 -20   0 341.403 27.5495   6
   1 -20   0 257.629 24.0717   6
  -1  20   0 287.836 29.0407   3
  -1  20  -1 112.225 38.3163   5
   1 -20   1 57.2374 17.3025   6
   1  20   1 94.4956 30.5689   3
  -1  20  -1 22.2912 22.6118   3
  -1 -20  -1 47.7741 24.1020   6
  -1 -20  -2 154.240 19.0638   4
  -1  20  -2 179.659 39.2088   5
   1  20   2 148.653 34.4517   3
  -1 -20  -3 58.0399 18.0489   4
   1  20   3 60.6097 35.6724   3
  -1  20  -3 26.6175 39.6661   5
   1  20   4 100.904 17.4690   7
  -1  20  -4 97.7741 19.5194   2
   1  20   5 2.03648 42.8647   3
  -1  20  -5-38.5477 43.3325   5
   1  20   6-45.4345 46.7386   3
  -1  20  -6 39.2492 46.7169   5
  -1  21   5-58.4377 44.2921   3
   1  21  -5 33.5644 43.2267   5
  -1  21   4 65.8182 40.7797   3
  -1  21   3 82.5311 37.6973   3
  -1  21   2 5.14363 32.4677   3
  -1  21   1 507.531 36.0261   3
  -1 -21   1 392.197 27.8730   6
  -1 -21   0 52.4627 24.0167   6
   1 -21   0 18.0539 19.6302   6
   1  21   0 5.50903 27.8645   3
  -1  21   0-10.5959 25.9126   3
   1 -21   1 38.9255 17.5418   6
  -1  21  -1 43.3198 23.6032   3
   1  21   1 61.3093 31.7749   3
  -1  21  -2 73.2261 41.1981   5
   1  21   2 72.3247 34.6188   3
  -1 -21  -2 50.4951 18.0057   4
   1  21   3-58.6992 37.9319   3
  -1  21  -3-32.0104 42.9678   5
   1  21   4 39.9069 40.6779   3
   1  21   5 195.155 46.6852   3
  -1  21  -5 153.073 47.6624   5
  -1  22   5 10.6837 45.5164   3
   1  22  -5 62.6772 46.6978   5
  -1  22   4 13.9030 42.2931   3
  -1  22   3 66.1730 38.5060   3
  -1  22   2 65.7486 33.5891   3
  -1 -22   2-7.56343 28.0532   6
  -1  22   1 16.3518 29.9051   3
  -1 -22   1 0.74083 21.0332   6
   1  22   0 229.241 32.1002   3
  -1  22   0 142.377 29.2950   3
  -1 -22   0 177.403 26.5750   6
   1  22   1 18.9562 32.1599   3
  -1 -22  -1 32.1382 23.8503   4
   1  22   2 22.2472 35.0988   3
  -1  22  -2 12.8580 43.0346   5
   1  22   3 46.4772 39.4676   3
  -1  22  -3 13.8657 43.9177   5
   1  22   4 85.1194 43.9179   3
   1  22   5-12.5734 47.3412   3
  -1  23   4-32.8112 44.0327   3
  -1  23   3 26.0878 38.8572   3
  -1  23   2 5.19818 34.4474   3
  -1  23   1 9.83241 30.4550   3
  -1  23   0-44.1765 29.2364   3
   1  23   0-21.7975 30.2261   3
   1  23   1 89.0387 34.8509   3
   1  23   2 146.381 38.3621   3
   1  23   3 22.2413 40.6393   3
  -1  23  -3-1.13018 46.9081   5
   1  23   4-27.8283 43.9035   3
  -1  24   4 87.3929 45.4378   3
  -1  24   3 41.0578 40.9055   3
  -1  24   2 11.1304 34.8408   3
  -1  24   1 95.3902 32.9748   3
  -1  24   0-46.5089 29.5887   3
   1  24   0 59.9806 31.2586   3
   1  24   1 15.7405 34.5916   3
   1  24   2-4.77620 38.9137   3
   1  24   3 99.9631 42.8153   3
  -1  25   3-42.1579 41.6677   3
  -1  25   2 52.5985 37.1404   3
  -1  25   1-44.2851 33.6269   3
  -1  25   0-26.0545 30.4740   3
   1  25   1-40.6412 35.1351   3
   1  25   2 130.475 41.3861   3
   1  25   3 104.692 45.0723   3
  -1  26   3 32.3293 42.8028   3
  -1  26   2-8.96197 38.3817   3
  -1  26   1 69.1027 35.0276   3
  -1  26   0-50.1480 30.8313   3
   1  26   1-48.5129 36.8400   3
   1  26   2-25.8617 41.4966   3
  -1  27   2 33.8143 38.5785   3
  -1  27   1-92.2031 35.4435   3
   1  27   1 43.8407 36.6852   3
   1  27   2-29.4101 40.3870   3
  -1  28   2-13.7296 40.2093   3
  -2   0  10 54.9491 45.6077   1
  -2   0   9-40.1098 42.0175   1
  -2   0   8-23.3613 35.2695   1
  -2   0   7-14.8982 30.5855   1
   2   0  -7 4.97630 31.3364   2
  -2   0   6 16.8505 25.5226   2
   2   0  -6-18.8937 26.6786   2
  -2   0   5-19.9003 22.5259   2
   2   0  -5 1.44975 22.9726   2
   2   0  -4 10674.9 402.160   2
  -2   0   4 10313.4 402.151   2
   2   0  -3-0.89840 14.5372   2
  -2   0   3 7.10195 13.5429   2
  -2   0   2 43882.2 1668.33   2
   2   0  -2 44360.1 1668.18   2
  -2   0   1 2.64715 5.91419   2
  -2   0   0 3620.36 137.354   7
   2   0   0 3619.00 137.262   6
   2   0   0 3779.44 137.501   7
   2   0   0 3467.64 137.638   4
  -2   0   0 3539.12 137.741   4
   2   0   1 10.9770 6.25399   3
  -2   0  -2 905.184 38.6845   1
  -2   0  -2 904.680 37.0935   3
   2   0   2 939.192 37.0362   3
  -2   0  -3 1.30436 14.0301   1
   2   0   3 2.43088 13.3086   1
   2   0   3 6.07548 9.39455   3
   2   0   4 3158.91 123.501   1
   2   0   4 3106.04 120.729   3
  -2   0  -4 3027.57 124.598   2
   2   0   5 12.3958 21.5302   1
  -2   0  -5-11.5054 23.7377   2
   2   0   5 5.91853 16.8312   3
   2   0   6 383.939 26.4654   3
   2   0   6 418.800 34.6829   1
  -2   0  -7-6.69457 34.6372   2
   2   0   7 37.6540 33.5053   1
   2   0   7-6.32031 23.4205   3
   2   0   8 14.0942 27.1053   3
   2   0   9 2.53218 31.1200   3
  -2   1  11-18.7812 39.4824   3
  -2  -1  10-35.0043 46.0182   1
  -2  -1   9 11.8007 41.3753   1
  -2  -1   8 56.3310 35.8996   1
   2  -1  -7 135.896 32.5938   2
  -2  -1   7 112.750 32.3596   1
   2  -1  -6 101.691 27.1851   2
  -2  -1   6 130.010 26.9192   2
  -2   1   6 63.6304 26.3440   2
   2  -1  -5 1084.47 50.6816   2
  -2  -1   5 1000.86 50.8608   2
  -2   1   5 1014.88 50.8204   2
   2   1  -4 40.5752 18.7658   2
  -2  -1   4 25.1606 17.3703   2
   2  -1  -4 51.4905 18.3719   2
  -2   1   4 54.0950 18.0699   2
   2  -1  -3-1.34231 14.3048   2
   2   1  -3 15.2617 14.6548   2
  -2   1   3 26.0953 13.9968   2
  -2  -1   3 23.6086 13.6681   2
   2   1  -2 8428.13 314.194   5
  -2   1   2 8282.63 316.147   2
  -2  -1   2 8271.82 316.137   2
   2   1  -2 7857.47 315.895   2
   2  -1  -2 8436.09 316.142   2
   2  -1  -1 7916.82 298.531   4
  -2   1   1 7799.48 298.975   2
  -2  -1   1 7909.46 298.947   2
   2  -1   0 421.535 18.9507   4
  -2  -1   0 468.541 18.8211   6
   2   1   0 475.260 19.2861   7
  -2   1   0 386.465 18.9214   7
   2  -1   0 495.029 18.5288   6
   2   1   0 468.386 18.7916   6
   2  -1   0 481.271 19.4200   7
  -2  -1   0 437.341 19.1870   7
   2   1   0 475.655 19.3582   4
  -2  -1   0 463.390 19.4778   4
   2   1   1 22434.5 848.119   3
   2   1   2 172.454 12.4341   3
   2  -1   2 198.632 10.8330   3
  -2   1  -2 199.693 10.9948   3
  -2  -1  -2 175.229 13.8284   1
  -2   1  -2 185.719 14.1827   1
  -2  -1  -3 21.2086 14.0093   1
   2  -1   3 6.05333 13.4396   1
  -2   1  -3-3.49555 14.1742   1
   2   1   3 16.2336 13.9402   1
   2  -1   3 8.03499 9.29022   3
   2   1   3 20.6983 10.3448   3
   2   1   4 38.7623 18.0200   1
   2  -1   4 79.9644 18.2394   1
   2  -1   4 47.0956 12.3856   3
   2   1   4 63.4458 14.4927   3
  -2  -1  -4 19.4296 19.8090   2
   2   1   5 564.588 31.1869   3
   2  -1   5 621.210 29.4920   3
   2   1   5 516.510 34.7444   1
   2  -1   5 600.715 35.1169   1
  -2  -1  -5 578.318 38.2637   2
  -2  -1  -6-0.94363 27.6279   2
   2  -1   6-7.02027 27.3930   1
   2  -1   6-1.25341 18.8488   3
   2   1   6 17.2836 20.4591   3
  -2  -1  -7 206.398 37.6542   2
   2  -1   7 162.042 35.5375   1
   2  -1   7 214.250 25.5709   3
   2   1   7 252.629 27.7052   3
   2   1   8 35.3038 28.5125   3
   2  -1   8 28.7192 26.1364   3
   2  -1   9 4.12246 29.5584   3
   2   1   9-13.4932 32.8173   3
   2   1  10-34.9081 35.9580   3
  -2   2  11-35.6410 40.6690   3
  -2  -2  10 25.0100 44.3781   1
  -2  -2   9 2.37744 41.2630   1
  -2  -2   8 31.8547 35.5026   1
   2  -2  -7 350.927 36.8471   2
  -2  -2   7 245.572 34.5827   1
   2  -2  -6 572.946 39.8990   2
  -2  -2   6 666.895 40.6858   2
  -2  -2   5 1092.80 51.8896   2
   2  -2  -5 1013.45 50.5599   2
   2  -2  -4 970.997 44.7700   2
  -2  -2   4 908.074 43.9123   2
  -2  -2   3 310.471 19.9515   2
   2  -2  -3 253.739 19.6586   2
  -2  -2   2 288.714 16.3405   2
   2  -2  -2 288.439 16.9273   2
   2   2  -2 291.618 14.1181   5
   2  -2  -1 6305.64 242.468   4
  -2  -2   1 6506.08 243.021   2
  -2  -2   1 6423.20 242.524   5
   2  -2   0 6430.04 254.997   7
   2   2   0 6988.85 255.043   6
  -2  -2   0 6989.51 255.118   6
   2  -2   0 6635.28 254.706   6
  -2  -2   0 6725.00 254.992   7
  -2  -2   0 6705.57 255.318   3
  -2  -2   0 6704.44 255.451   4
   2   2   0 6684.36 255.469   4
   2   2   1 3739.18 146.713   6
  -2  -2  -1 3749.80 146.896   4
  -2   2  -1 4006.44 146.105   3
   2   2   1 3769.90 146.807   3
   2  -2   2 21.4108 6.42081   3
  -2  -2  -2 32.6285 10.3311   1
   2   2   2 32.7254 9.13519   3
   2  -2   3 1775.55 70.0949   3
   2   2   3 1785.88 71.6409   3
  -2  -2  -3 1819.04 73.1734   1
   2  -2   3 1852.39 73.2057   1
   2  -2   4 2397.89 94.0674   3
   2   2   4 2435.62 95.9311   3
   2  -2   4 2462.48 97.7356   1
  -2  -2  -4 2364.93 98.9604   2
   2   2   5 1084.21 49.0031   3
   2  -2   5 1088.20 46.4364   3
   2  -2   5 1087.03 52.0012   1
  -2  -2  -5 1108.53 54.2198   2
  -2  -2  -6 31.1232 28.7479   2
   2  -2   6 3.10172 26.7815   1
   2   2   6 25.1710 22.4701   3
   2  -2   6 13.6473 17.7561   3
  -2  -2  -7 22.1844 33.7422   2
   2  -2   7 79.5066 33.4504   1
   2  -2   7 63.7782 21.5347   3
   2   2   7 25.3435 26.0473   3
   2   2   8 24.1641 29.7164   3
   2  -2   8 22.1004 24.4759   3
   2  -2   9 2.11145 27.4164   3
   2   2   9-5.71664 33.8153   3
   2   2  10-6.70311 37.1109   3
  -2   3  11-35.3208 42.1334   3
  -2  -3  10 22.5050 46.4495   1
  -2   3  10-2.48424 44.8555   1
  -2  -3   9 60.5471 41.8448   1
  -2  -3   8 8.48018 36.9305   1
   2  -3  -7 8.94065 32.1272   2
  -2  -3   7-14.8320 31.2657   1
  -2  -3   6 29.7817 26.5206   2
   2  -3  -6 51.0068 26.8634   2
   2  -3  -5 494.840 33.0871   2
  -2  -3   5 523.045 34.1958   2
  -2  -3   4 4748.75 189.847   2
   2  -3  -4 4966.43 189.866   2
   2  -3  -3 3703.89 139.868   2
  -2  -3   3 3600.82 140.067   2
   2   3  -3 3490.29 137.752   5
  -2   3   2 6026.07 226.726   4
  -2  -3   2 6134.72 228.956   2
   2  -3  -2 5935.12 226.603   5
   2   3  -2 6035.07 227.587   5
   2  -3  -2 5840.64 228.608   2
   2  -3  -1 7150.66 268.163   4
  -2  -3   1 7146.03 268.765   2
  -2  -3   1 6935.01 268.574   5
  -2   3   1 7068.97 268.239   5
  -2  -3   0 3308.98 124.233   7
   2  -3   0 3081.75 124.157   7
  -2  -3   0 3383.84 124.229   6
  -2  -3   0 3252.23 124.751   4
  -2  -3   0 3275.80 124.813   3
  -2  -3  -1 2359.02 90.7489   4
  -2  -3  -1 2355.86 91.0178   3
   2   3   1 2334.25 90.8575   3
   2   3   2 2875.36 108.338   4
   2   3   2 2903.04 108.933   3
   2  -3   2 2732.50 106.862   3
  -2  -3  -2 2880.58 109.373   1
   2   3   3 4242.37 162.595   3
   2  -3   3 4144.45 160.511   3
  -2  -3  -3 4368.74 163.797   1
   2  -3   4 724.391 31.3479   3
   2   3   4 725.543 34.7969   3
   2  -3   4 772.685 37.0327   1
  -2  -3  -4 721.021 38.6488   2
   2  -3   5 538.201 27.1460   3
   2   3   5 583.730 32.6007   3
   2  -3   5 571.989 34.2352   1
  -2  -3  -5 572.376 36.4586   2
   2  -3   6 1099.28 48.8034   3
   2   3   6 1176.44 53.2775   3
   2  -3   6 1103.76 56.8294   1
  -2  -3  -6 1225.54 59.1236   2
  -2  -3  -7-37.7469 35.9726   2
  -2   3  -7-39.2329 37.3880   2
   2  -3   7-1.81467 33.1381   1
   2   3   7-10.8874 26.9454   3
   2  -3   7-27.4464 19.8710   3
   2   3   8 31.2536 31.0515   3
   2  -3   8 35.2799 23.2154   3
   2  -3   9 6.62067 25.8863   3
   2   3   9 3.77922 35.1333   3
   2   3  10 19.8461 38.4121   3
  -2   4  11-20.6120 44.2863   3
  -2   4  10 99.2653 46.1395   1
  -2  -4  10 51.0158 46.6611   1
  -2  -4   9-2.37364 41.3049   1
  -2   4   9 34.3050 41.1695   1
  -2  -4   8 112.044 37.3756   1
  -2   4   8 119.373 37.4145   1
  -2   4   7 66.7601 31.6704   1
  -2  -4   7 100.514 31.2799   1
   2  -4  -7 111.556 33.2989   2
   2   4  -7 84.7354 33.5927   2
  -2  -4   6 61.7781 27.2774   2
  -2   4   6 36.3283 27.2672   2
   2  -4  -6-1.69341 27.5646   2
   2   4  -6 100.182 28.2485   2
   2   4  -5 370.169 30.1249   2
  -2  -4   5 362.281 30.4655   2
   2  -4  -5 391.481 29.5794   2
  -2  -4   4 200.345 20.9631   2
   2  -4  -4 212.277 22.1206   2
   2   4  -4 193.442 21.9588   2
   2  -4  -3 17.4130 14.0254   2
  -2  -4   3 13.2777 14.4519   2
   2   4  -3 19.7637 14.5302   2
   2   4  -3 32.9570 13.4338   5
  -2  -4   2 432.250 20.0932   2
   2   4  -2 404.925 19.6510   2
   2  -4  -2 402.250 19.7035   2
   2  -4  -2 364.386 16.7013   5
   2   4  -2 392.847 18.4393   5
  -2  -4   1 2656.36 100.731   2
  -2  -4   1 2585.78 100.882   5
  -2   4   1 2623.21 100.482   5
  -2  -4   0 205.209 10.6098   6
  -2  -4   0 209.601 11.7295   7
   2  -4   0 190.766 11.3375   7
  -2  -4   0 187.484 12.4304   3
  -2  -4   0 170.666 11.2187   4
  -2  -4  -1 3655.26 129.135   6
  -2  -4  -1 3289.00 128.896   4
  -2  -4  -1 3243.08 129.359   3
   2   4   1 3254.10 129.247   3
   2   4   2 5885.15 226.191   4
   2   4   2 6243.20 227.116   3
  -2  -4  -2 6100.88 227.127   1
  -2   4  -2 5527.99 227.121   1
   2  -4   3 53.2162 7.69534   3
   2   4   3 62.8958 11.3832   4
  -2   4  -3 52.1998 15.7774   1
  -2  -4  -3 63.4187 15.6040   1
   2   4   3 67.7066 14.0666   3
   2   4   4 698.985 34.8278   3
   2  -4   4 720.071 29.9415   3
   2   4   4 685.087 36.1914   1
   2  -4   4 692.750 35.9123   1
  -2  -4  -4 715.343 38.1254   2
  -2   4  -4 662.037 38.1190   2
   2   4   5 30.7060 22.4804   1
   2  -4   5 49.7166 22.3555   1
   2   4   5 51.8788 20.7071   3
   2  -4   5 28.9249 12.9932   3
  -2   4  -5 96.6350 26.5958   2
  -2  -4  -5 37.8001 24.5704   2
  -2  -4  -6 112.205 29.8179   2
  -2   4  -6 69.1868 30.6900   2
   2   4   6 65.0193 28.8652   1
   2  -4   6 67.4299 28.1932   1
   2   4   6 97.7666 24.7577   3
   2  -4   6 87.4354 16.3742   3
  -2   4  -7 81.7736 37.1888   2
  -2  -4  -7 32.3433 35.0227   2
   2  -4   7 58.3146 18.7383   3
   2   4   7 78.4599 28.5800   3
   2  -4   7 64.6625 33.0630   1
   2   4   7 10.0803 32.9532   1
   2  -4   8 147.133 23.2101   3
   2   4   8 192.274 34.3097   3
   2  -4   9 19.6626 23.8002   3
   2   4   9 34.1716 36.8397   3
   2   4  10-3.71553 36.0696   4
   2   4  10-7.49630 40.2145   3
  -2   5  10-8.79277 40.0527   3
  -2   5  10 25.9604 45.1683   1
  -2  -5  10-33.3901 44.9221   1
   2   5 -10 30.9503 41.8744   5
  -2   5   9 83.8837 42.3867   1
  -2  -5   9 86.3920 43.0318   1
  -2  -5   8 196.824 38.1531   1
  -2   5   8 220.475 39.2036   1
  -2   5   7 112.605 33.0241   1
  -2  -5   7 108.741 31.3853   1
   2   5  -7 84.4059 34.2013   2
   2  -5  -7 133.930 33.4159   2
   2  -5  -6 333.194 33.7958   2
   2   5  -6 375.527 34.8131   2
  -2   5   6 329.523 34.0160   2
  -2  -5   6 334.585 33.9172   2
   2   5  -5 21.4517 24.2721   2
   2  -5  -5 12.8216 22.5934   2
  -2   5   5 58.6569 23.5002   2
  -2  -5   5 14.1815 22.9248   2
   2   5  -4 896.001 42.0581   2
   2  -5  -4 874.486 41.5368   2
  -2  -5   4 860.906 41.9091   2
  -2   5   4 832.003 41.6725   2
   2   5  -4 826.476 40.4231   5
  -2   5   3 4720.31 184.272   2
   2  -5  -3 4764.81 183.720   2
  -2  -5   3 4716.94 184.150   2
   2   5  -3 4769.78 183.687   2
   2   5  -3 4765.09 182.676   5
   2   5  -2 1773.99 68.4415   2
   2  -5  -2 1711.04 68.3637   2
  -2   5   2 1737.52 68.9984   2
  -2  -5   2 1831.74 68.9503   2
   2  -5  -2 1638.51 66.9064   5
  -2  -5   2 1788.40 69.0149   5
  -2   5   1 587.165 25.3256   2
  -2  -5   1 605.290 25.0870   2
  -2  -5   1 614.812 26.0424   5
  -2   5   1 586.916 25.3710   5
  -2  -5   1 609.378 25.7714   3
  -2  -5   0 2775.66 103.100   6
   2  -5   0 2914.59 102.689   7
   2   5   0 2527.67 102.346   7
  -2  -5   0 2578.85 103.829   3
  -2  -5  -1 32.0893 9.25511   6
  -2  -5  -1 17.7442 9.73649   3
   2   5   1 21.0783 8.50553   4
  -2  -5  -1 16.2289 8.18159   4
   2   5   1 23.9822 9.54051   3
  -2  -5  -2 725.891 32.1234   1
  -2   5  -2 709.928 32.5166   1
   2   5   2 723.826 30.8478   6
   2   5   2 702.464 30.5716   4
   2   5   2 763.242 32.3717   3
   2   5   3 9226.97 346.608   4
   2   5   3 9199.68 348.081   3
  -2  -5  -3 8917.13 348.348   1
  -2   5  -3 9021.07 348.607   1
   2   5   4 196.671 16.6398   4
   2   5   4 228.037 20.9649   3
   2  -5   4 202.722 12.5763   3
   2  -5   4 203.220 21.7450   1
  -2   5  -4 213.749 24.4326   2
  -2  -5  -4 214.220 24.4581   2
   2   5   5 307.489 26.4075   3
   2  -5   5 299.686 18.1333   3
   2   5   5 337.942 21.9904   4
   2   5   5 373.046 29.3628   1
   2  -5   5 260.399 28.2570   1
  -2  -5  -5 342.326 30.9974   2
  -2   5  -5 318.199 32.2265   2
   2   5   6 175.084 21.5104   4
   2  -5   6 179.492 17.2910   3
   2  -5   6 197.252 30.2089   1
   2   5   6 205.607 31.0844   1
   2   5   6 191.856 27.5761   3
  -2  -5  -6 237.792 33.4079   2
  -2   5  -6 197.649 34.1022   2
   2   5   7 41.9747 28.5278   3
  -2   5  -7-31.9243 36.9223   2
  -2  -5  -7-11.2274 34.9870   2
   2  -5   7-3.04464 17.5883   3
   2   5   7-5.48751 22.4381   4
   2   5   8 18.0458 33.5113   3
   2  -5   8 3.66560 19.5670   3
   2   5   8-28.8778 26.4260   4
   2   5   9 16.6343 37.6512   3
   2   5   9-9.13780 32.3046   4
   2   5  10-71.4002 41.5580   3
  -2  -6  10-68.3612 47.1356   1
  -2   6  10 52.4480 45.7425   1
  -2   6  10-20.3366 42.8088   3
   2   6 -10 9.65608 43.1759   5
  -2   6   9 77.7560 42.8980   1
  -2  -6   9 19.9813 41.6963   1
   2   6  -9 46.5721 39.1912   5
  -2   6   8-5.27560 35.9478   1
  -2  -6   8 36.5830 36.5394   1
   2   6  -7-24.5196 33.3902   2
   2  -6  -7 38.5343 33.1866   2
  -2  -6   7 24.2795 31.8577   1
  -2   6   7-19.6926 32.1207   1
  -2  -6   6 218.340 30.8707   2
  -2   6   6 285.632 31.9141   2
   2   6  -6 239.542 32.0340   2
   2  -6  -6 246.332 31.7072   2
   2   6  -5 200.759 27.0843   5
  -2  -6   5 190.751 26.0709   2
  -2   6   5 198.383 26.6854   2
   2  -6  -5 210.508 25.0061   2
   2   6  -5 205.968 27.2974   2
   2   6  -4 33.2705 19.8310   5
   2  -6  -4 37.3696 18.4082   2
   2   6  -4 42.2755 18.8716   2
  -2  -6   4 42.7391 18.2259   2
  -2   6   4 19.8285 18.4181   2
   2   6  -3 121.840 16.9735   5
   2  -6  -3 142.341 16.0887   2
   2   6  -3 139.552 16.1805   2
  -2   6   3 135.129 16.5614   2
  -2  -6   3 143.867 16.5992   2
   2  -6  -3 130.754 11.2840   5
   2   6  -2 2023.12 77.1692   2
   2  -6  -2 1981.94 77.1464   2
  -2  -6   2 2013.34 77.7115   2
  -2   6   2 1948.70 77.8366   2
   2  -6  -2 1865.38 76.2727   5
  -2  -6   2 1998.98 78.2815   5
  -2  -6   1 1024.58 43.2491   5
  -2   6   1 1072.74 42.6738   5
  -2  -6   1 1075.60 42.0900   2
  -2   6   1 1053.45 42.2873   2
  -2  -6   1 1059.01 43.0024   3
  -2  -6   0 38.6770 7.93940   6
  -2  -6   0 38.9356 10.1108   3
   2   6   1 47.2971 8.91628   6
  -2  -6  -1 43.0738 9.68812   6
  -2  -6  -1 48.8089 11.4512   3
  -2  -6  -1 34.2199 8.87656   4
   2   6   1 42.7422 10.8028   3
  -2   6  -2 1338.53 56.5902   1
  -2  -6  -2 1415.59 56.5436   1
   2   6   2 1316.29 55.2904   4
  -2  -6  -2 1373.41 55.2584   4
   2   6   2 1468.38 55.4587   6
   2   6   2 1399.55 57.1254   3
   2   6   3 353.627 18.8335   4
   2   6   3 340.092 20.3246   6
  -2   6  -3 318.834 23.6583   2
  -2  -6  -3 331.461 23.4288   2
   2   6   3 339.557 22.6391   3
   2  -6   4 51.0355 8.21945   3
   2   6   4 60.0388 13.5355   4
   2   6   4 54.1954 19.0904   3
  -2  -6  -4 37.4462 21.2451   2
  -2   6  -4 77.7058 21.9090   2
   2   6   5 754.157 34.0749   4
   2  -6   5 650.287 29.6889   3
   2   6   5 754.678 38.7468   3
   2  -6   5 702.719 39.5309   1
  -2  -6  -5 775.379 42.8952   2
  -2   6  -5 726.305 42.9862   2
   2  -6   6 24.1116 27.2084   1
   2   6   6 41.3006 26.1767   3
   2   6   6 24.5707 19.0076   4
  -2  -6  -6 21.8179 30.5495   2
  -2   6  -6 6.24732 32.1413   2
   2  -6   6 19.4567 13.1460   3
   2   6   7 222.057 33.0957   3
   2   6   7 222.380 25.5798   4
  -2  -6  -7 214.909 37.8406   2
  -2   6  -7 211.086 40.6598   2
   2  -6   7 154.758 18.2000   3
   2  -6   8 26.4856 18.5330   3
   2   6   8 58.1813 34.6760   3
   2   6   8 5.60392 27.7418   4
   2   6   9 38.1890 37.9483   3
   2   6   9 26.2007 32.5083   4
   2   6  10 9.98327 42.1736   3
   2   7 -10 40.2276 44.4778   5
  -2   7  10 11.5653 43.6945   3
  -2  -7  10-13.4270 45.7181   1
  -2   7  10 49.0841 45.7722   1
  -2   7   9 26.4307 23.3722   4
  -2  -7   9 46.4977 41.6102   1
  -2   7   9-63.4241 43.6587   1
   2   7  -9 26.9321 40.6751   5
  -2   7   8 134.345 39.1567   1
  -2  -7   8 77.3840 37.0445   1
   2   7  -8 112.411 37.5170   5
   2   7  -7 152.475 34.2378   5
   2  -7  -7 132.990 33.2782   2
   2   7  -7 141.067 34.4810   2
  -2   7   7 130.899 33.9756   1
  -2  -7   7 149.995 32.8929   1
   2   7  -6 828.065 48.0137   2
   2  -7  -6 872.591 47.4280   2
  -2  -7   6 809.499 47.2481   2
  -2   7   6 829.730 47.8465   2
   2   7  -6 818.141 47.2315   5
  -2   7   6 781.338 46.6574   1
   2   7  -5 8.77790 25.0363   5
   2  -7  -5 31.5028 22.4182   2
   2   7  -5 15.8189 23.5584   2
  -2  -7   5 18.2933 22.3312   2
  -2   7   5 31.9564 23.8687   2
  -2  -7   4 377.867 26.8356   2
   2  -7  -4 429.432 26.7452   2
  -2   7   4 397.071 27.6791   2
   2   7  -4 393.729 27.1107   2
   2   7  -4 395.343 27.6604   5
   2   7  -3 2323.43 90.0196   2
   2  -7  -3 2284.51 89.9398   2
  -2   7   3 2292.75 90.9889   2
  -2  -7   3 2331.01 90.6569   2
   2  -7  -3 2159.37 87.6340   5
   2   7  -3 2229.80 89.9515   5
   2   7  -2 1968.08 78.3249   2
   2  -7  -2 2018.88 78.3377   2
  -2  -7   2 1947.30 79.8339   5
   2  -7  -2 1967.42 78.0952   5
  -2  -7   2 2065.73 79.2190   2
  -2   7   2 2004.20 79.2426   2
  -2  -7   1 149.456 12.4745   3
  -2   7   1 180.508 12.7801   5
  -2  -7   1 147.910 14.0785   5
  -2   7   1 161.283 11.0706   2
  -2  -7   1 149.079 10.2528   2
  -2   7   0 9203.17 354.272   5
  -2  -7   0 9241.39 353.696   5
  -2  -7   0 9361.83 352.493   6
  -2  -7   0 9313.14 353.606   3
  -2   7  -1 442.295 21.0571   1
  -2  -7  -1 450.767 20.9534   1
  -2  -7  -1 480.211 22.1813   6
   2   7   1 456.642 21.2325   6
  -2  -7  -1 489.198 24.0726   3
  -2  -7  -1 472.424 21.7022   4
  -2  -7  -2 496.200 24.7405   1
  -2   7  -2 456.146 24.8748   1
  -2  -7  -2 466.649 22.7938   4
   2   7   2 551.691 23.6406   6
   2   7   2 522.693 26.1495   3
   2   7   3 1495.59 60.7975   4
  -2  -7  -3 1494.85 64.2275   2
  -2   7  -3 1391.64 64.1985   2
   2   7   3 1528.32 63.7581   3
   2   7   3 1626.14 61.8042   6
  -2  -7  -4 131.546 23.2267   2
   2   7   4 97.3267 20.9838   3
  -2   7  -4 138.219 24.1136   2
   2   7   4 99.7069 14.7236   4
   2  -7   5 13.9169 9.79474   3
   2   7   5 8.88627 15.9652   4
   2   7   5-13.0045 24.4097   3
  -2   7  -5-3.50416 27.0930   2
  -2  -7  -5 28.6193 26.4781   2
   2   7   6 496.144 29.0061   4
  -2   7  -6 573.762 43.9940   2
  -2  -7  -6 577.876 41.8506   2
   2  -7   6 429.998 22.5633   3
   2   7   6 504.755 36.4943   3
   2   7   7 10.2117 32.3038   3
   2   7   7 7.89846 23.2770   4
  -2   7  -7 39.6978 37.9740   2
  -2  -7  -7 27.4861 37.5797   2
   2  -7   7 25.4390 14.4859   3
   2  -7   8 18.3437 16.6211   3
   2   7   8-20.4953 34.7285   3
   2   7   8-12.4086 27.4489   4
   2   7   9 99.0991 40.1994   3
   2   7   9 23.9895 32.6593   4
   2   7  10-38.6586 44.2525   3
   2   8 -10-16.8791 44.1613   5
  -2   8  10 42.2492 44.5897   3
  -2   8  10-21.9949 46.9000   1
  -2   8   9 1.15782 42.1687   1
  -2  -8   9 34.1373 41.2225   1
   2   8  -9 51.8674 41.2094   5
  -2   8   8 32.0537 38.1885   1
  -2  -8   8 62.2314 37.7413   1
   2   8  -8 59.2561 37.9462   5
  -2   8   8 36.9573 5.77837   4
   2   8  -7 78.2960 34.5370   5
  -2  -8   7 9.10213 30.9108   1
  -2   8   7-12.1237 32.9846   1
   2   8  -7 15.9641 33.7029   2
   2  -8  -7 30.6941 32.0064   2
   2   8  -6 282.484 34.0880   5
   2  -8  -6 329.217 33.3133   2
   2   8  -6 294.436 33.9896   2
  -2  -8   6 319.972 31.9225   1
  -2   8   6 320.088 33.0915   1
   2   8  -5 299.994 30.6201   5
   2   8  -5 360.143 30.7142   2
  -2  -8   5 388.917 29.6511   2
  -2   8   5 353.671 31.1412   2
   2  -8  -5 340.207 29.1804   2
   2   8  -4 10.8889 18.9777   2
   2  -8  -4-4.16732 17.9655   2
   2   8  -4 34.6431 21.1684   5
  -2  -8   4 12.7595 18.5339   2
  -2   8   4 9.74020 19.9925   2
   2   8  -3 48.6624 15.1150   2
   2  -8  -3 64.1303 14.6228   2
  -2   8   3 69.9033 15.7942   2
  -2  -8   3 63.1389 15.4997   2
   2   8  -3 84.4365 17.0774   5
   2  -8  -3 53.6835 12.2960   5
  -2  -8   2 44.4890 11.5393   3
  -2  -8   2 36.0455 17.3146   5
   2  -8  -2 24.7217 12.9810   5
  -2   8   2 1.02768 11.9962   2
  -2  -8   2 33.5553 11.4626   2
   2   8  -2 14.9038 10.7792   2
   2  -8  -2 10.2102 10.5318   2
  -2   8   1 2287.19 91.9032   2
  -2  -8   1 2423.30 91.8152   2
  -2  -8   1 2367.47 93.6969   5
  -2   8   1 2417.30 93.0504   5
  -2  -8   1 2420.69 92.8732   3
  -2   8   0 89.2886 16.1904   5
  -2  -8   0 130.952 13.7070   5
  -2  -8   0 127.175 13.7225   3
  -2  -8   0 109.493 10.2598   6
   2   8   0 117.122 13.0241   3
  -2  -8  -1 1348.67 55.8001   6
   2   8   1 1397.03 55.4136   6
  -2  -8  -1 1384.93 55.0581   1
  -2   8  -1 1346.42 55.0251   1
  -2  -8  -1 1545.17 57.9172   3
  -2   8  -1 1373.57 54.2529   3
  -2  -8  -1 1434.06 55.8514   4
   2   8   2 467.973 22.3337   6
  -2  -8  -2 420.947 21.5618   4
   2   8   2 445.488 25.6363   3
  -2   8  -2 421.433 23.7832   1
  -2  -8  -2 470.333 23.4936   1
  -2   8  -3 47.5728 17.9885   2
  -2  -8  -3 82.6239 18.1525   2
   2   8   3 68.6937 18.9868   3
   2   8   3 78.2062 13.9434   6
   2   8   3 56.2110 12.6511   4
  -2  -8  -4 19.8345 22.1148   2
  -2   8  -4 10.2512 23.0483   2
   2   8   4 8.06805 20.9197   3
   2   8   4 2.69940 13.8375   4
   2   8   4 7.15020 16.8431   6
   2   8   5 1652.73 68.5136   4
  -2   8  -5 1685.47 76.7450   2
  -2  -8  -5 1733.06 76.1287   2
   2   8   5 1687.15 73.6609   3
   2   8   6 46.3438 19.1571   4
   2   8   6 52.1876 29.1392   3
  -2  -8  -6 32.6441 31.6585   2
  -2   8  -6 8.47909 33.8985   2
   2   8   7-0.81656 32.5781   3
   2   8   7-16.3804 22.7574   4
  -2  -8  -7 8.14589 36.9246   2
  -2   8  -7-3.63997 38.4862   2
   2  -8   7-0.13792 13.6026   3
   2   8   8 4.56164 27.0701   4
   2   8   8 34.5949 37.6030   3
   2   8   9 4.38411 31.3218   4
   2   8   9-30.0212 41.3604   3
   2   9 -10 7.75991 43.5236   5
  -2   9   9-5.34485 42.5349   3
  -2   9   9 35.2098 42.6298   1
  -2  -9   9 28.8508 41.4888   1
   2   9  -9 4.17486 42.0121   5
  -2  -9   8-18.5069 38.0760   1
  -2   9   8 5.30094 38.1068   1
   2   9  -8-7.77115 37.8392   5
   2   9  -7-43.9178 32.6985   5
   2  -9  -7 3.73572 32.2277   2
   2   9  -7 35.0294 32.7987   2
  -2  -9   7 16.0687 31.9770   1
  -2   9   7-4.61784 32.5748   1
   2   9  -6 1103.55 57.7068   2
   2  -9  -6 1271.13 57.7271   2
   2   9  -6 1053.56 57.2825   5
  -2  -9   6 1127.72 56.8258   1
  -2   9   6 1163.57 57.8349   1
   2   9  -5 85.8960 27.9490   5
   2  -9  -5 80.9151 23.9302   2
   2   9  -5 107.241 24.7386   2
  -2   9   5 155.167 25.8927   2
  -2  -9   5 110.678 23.4701   2
   2  -9  -4 621.164 33.4490   2
  -2  -9   4 651.178 34.5352   2
  -2   9   4 665.603 36.0504   2
   2   9  -4 622.202 34.3805   2
   2   9  -4 623.234 36.3084   5
   2  -9  -4 606.221 29.3456   5
  -2   9   3 972.885 41.3443   6
  -2  -9   3 1101.22 45.8447   2
  -2   9   3 1102.96 46.5175   2
   2  -9  -3 1029.41 43.5700   5
   2   9  -3 1078.85 46.7572   5
   2   9  -3 1051.66 44.9828   2
   2  -9  -3 1133.74 44.8880   2
  -2  -9   3 1012.34 42.9581   3
  -2  -9   2 310.983 18.6331   2
  -2   9   2 302.639 19.1163   2
   2  -9  -2 313.404 20.7265   5
  -2  -9   2 298.839 24.4016   5
   2  -9  -2 340.541 17.8229   2
   2   9  -2 369.160 18.3262   2
  -2  -9   2 306.185 18.4980   3
  -2  -9   1 1621.48 63.6811   3
  -2  -9   1 1569.97 64.7888   5
  -2   9   1 1663.06 64.1669   5
  -2  -9   1 1594.40 62.0872   2
  -2   9   1 1513.49 62.2639   2
  -2  -9   0 12616.0 491.600   5
  -2   9   0 12984.8 492.083   5
  -2  -9   0 12650.4 490.111   6
   2   9   0 13383.5 491.238   3
  -2  -9   0 13215.1 491.558   3
  -2  -9  -1 388.341 23.0173   6
   2   9   1 483.219 20.5963   7
  -2  -9  -1 477.053 22.8323   4
  -2   9  -1 474.443 31.0275   5
  -2  -9  -1 498.939 21.5026   1
  -2   9  -1 459.060 21.7573   1
  -2   9  -1 454.516 20.7465   3
  -2  -9  -1 483.020 25.6353   3
  -2  -9  -2 1408.27 59.4595   4
   2   9   2 1519.58 60.0051   6
  -2  -9  -2 1576.13 60.9294   1
  -2   9  -3 633.827 35.8441   2
  -2  -9  -3 665.515 35.8941   2
   2   9   3 721.810 32.1115   6
   2   9   3 729.667 36.8088   3
   2   9   4 34.4578 14.2415   4
   2   9   4 43.5180 17.2819   6
  -2   9  -4 12.3261 23.2431   2
  -2  -9  -4 18.4627 22.6451   2
   2   9   4 32.4516 22.7773   3
   2   9   5 34.4740 22.1080   6
  -2  -9  -5 25.2768 27.6423   2
  -2   9  -5 36.4344 28.6594   2
   2   9   5 13.3456 16.2252   4
   2   9   5 18.6852 26.8958   3
   2   9   6 340.973 24.7384   4
  -2   9  -6 329.265 40.3122   2
  -2  -9  -6 383.601 39.4315   2
   2   9   6 383.017 36.1460   3
   2   9   7 48.3248 34.9152   3
  -2  -9  -7 73.2114 39.0940   2
  -2   9  -7 8.53068 39.0329   2
   2   9   7 52.4162 21.9249   4
   2   9   8 5.53751 24.2180   4
   2   9   8 28.4559 38.6837   3
   2   9   9-37.9046 43.1005   3
   2  10 -10 2.66446 44.6122   5
  -2  10   9 44.2698 44.8734   3
  -2 -10   9 18.3866 41.5828   1
  -2  10   9 4.48783 42.4615   1
   2  10  -9-0.85285 42.1799   5
  -2  10   8-14.6300 38.6230   1
  -2 -10   8-5.04268 36.8964   1
   2  10  -8 4.78405 37.9812   5
   2  10  -7 16.1397 33.6698   2
   2 -10  -7 56.4695 32.5885   2
  -2  10   7 30.2694 32.9397   1
  -2 -10   7 49.1694 31.6085   1
   2  10  -7 62.8461 34.2065   5
   2 -10  -6 100.925 28.1251   2
   2  10  -6 63.6167 28.6533   2
  -2  10   6 56.7032 28.1110   1
  -2 -10   6 72.6186 28.2824   1
   2  10  -6 98.3784 31.0507   5
  -2  10   5 11.5572 24.5881   2
   2 -10  -5 69.6792 17.4669   5
   2  10  -5 6.07084 26.9891   5
   2 -10  -5 41.1498 23.4741   2
   2  10  -5 9.24430 23.6697   2
  -2  10   5 31.4730 23.9140   1
   2 -10  -4 937.076 43.1666   2
   2  10  -4 897.575 43.6663   2
  -2 -10   4 841.854 43.2357   2
  -2  10   4 991.687 44.9342   2
   2  10  -4 914.171 45.7614   5
   2 -10  -4 896.609 40.1385   5
  -2  10   3 73.0028 8.95172   6
  -2 -10   3 94.3108 16.0415   2
  -2  10   3 87.4613 17.3007   2
   2  10  -3 60.7921 19.7936   5
   2 -10  -3 45.0657 15.4264   5
   2 -10  -3 68.5942 14.9462   2
   2  10  -3 71.3509 15.6498   2
  -2 -10   3 66.0502 14.6901   3
  -2 -10   2 754.827 34.1574   3
  -2 -10   2 777.688 39.3288   5
   2 -10  -2 792.466 36.4663   5
  -2  10   2 772.155 34.4113   2
  -2 -10   2 786.338 33.9500   2
  -2  10   1 580.496 28.8213   5
  -2 -10   1 638.142 30.3957   5
  -2  10   1 497.828 23.6439   7
  -2 -10   1 621.059 23.6009   7
  -2 -10   1 626.918 28.0042   3
  -2  10   1 551.443 25.0136   2
  -2 -10   1 573.623 24.7292   2
  -2  10   0 378.274 24.7353   5
  -2 -10   0 377.325 22.2409   5
  -2 -10   0 334.652 18.5755   6
   2  10   0 366.638 21.4008   3
  -2 -10   0 424.546 22.9071   3
  -2 -10  -1 211.466 17.7140   6
   2 -10   1 267.847 16.3030   7
   2  10   1 287.932 15.3863   7
  -2  10  -1 265.959 25.9337   5
  -2 -10  -1 280.565 17.1313   4
  -2  10  -1 262.506 14.9313   3
  -2 -10  -1 303.304 15.8492   1
  -2  10  -1 278.762 15.7850   1
  -2 -10  -1 305.196 21.4742   3
   2  10   2 2365.76 93.1444   6
  -2 -10  -2 2309.89 92.8050   4
  -2 -10  -2 2565.23 94.7196   2
  -2  10  -2 2317.53 94.3200   2
  -2  10  -3 770.088 40.2277   2
  -2 -10  -3 872.672 40.5331   2
   2  10   3 797.911 41.2703   3
   2  10   3 787.009 36.4123   6
  -2  10  -4 348.053 29.6061   2
  -2 -10  -4 313.017 28.9364   2
   2  10   4 338.781 24.0857   6
   2  10   4 341.595 30.2141   3
   2  10   5 318.602 32.2305   3
   2  10   5 240.358 19.4045   4
   2  10   5 278.858 26.1770   6
  -2  10  -5 270.179 33.4015   2
  -2 -10  -5 320.411 33.4616   2
   2  10   6-5.74703 25.7807   6
   2  10   6 12.2314 16.5511   4
  -2 -10  -6-15.5489 34.1872   2
  -2  10  -6 31.6334 34.3423   2
   2  10   6-16.0243 31.2822   3
   2  10   7 26.3304 31.0047   6
   2  10   7-14.2570 18.4131   4
  -2 -10  -7-1.20108 38.9311   2
  -2  10  -7 10.9588 40.5420   2
   2  10   7-21.0841 35.6020   3
   2  10   8 17.8842 39.5291   3
   2  10   8 4.62152 34.9033   6
   2  10   8-7.19361 19.0927   4
   2  10   9-24.6458 39.7858   6
   2  10   9 50.4265 44.8156   3
   2  11 -10-74.6174 45.9041   5
  -2  11   9 18.0665 44.6930   3
  -2 -11   9 42.0849 40.5141   1
  -2  11   9 82.4723 43.3668   1
   2  11  -9 46.6832 42.8457   5
  -2  11   8-35.8373 40.9439   3
  -2  11   8-1.00987 38.2707   1
  -2 -11   8-2.94864 36.7994   1
   2  11  -8 9.09933 38.3067   5
   2  11  -7 22.8819 34.1545   5
  -2  11   7 21.0092 33.1243   1
  -2 -11   7-2.60955 32.0647   1
   2  11  -7 1.85790 33.4526   2
   2 -11  -7 16.0121 31.5057   2
   2 -11  -6 39.2093 19.7992   5
   2  11  -6 24.4129 30.3239   5
  -2 -11   6 22.9274 27.1250   1
  -2  11   6 9.29874 28.6999   1
   2 -11  -6 26.0151 26.4983   2
   2  11  -6 92.4914 28.8008   2
   2  11  -5 14.0277 27.5984   5
   2 -11  -5-12.5961 17.9586   5
   2  11  -5-22.4578 24.0000   2
   2 -11  -5 18.7455 22.3380   2
  -2 -11   5 5.43822 21.9603   1
  -2  11   5 10.2504 23.9221   1
   2 -11  -4 1954.00 79.1401   2
  -2  11   4 2004.24 81.0326   2
  -2 -11   4 1879.55 79.6329   2
   2  11  -4 2110.56 79.9381   2
   2 -11  -4 1856.50 77.2908   5
   2  11  -4 1958.61 81.5968   5
  -2  11   4 1892.58 75.4385   6
  -2 -11   4 1855.66 76.6523   3
  -2  11   3 1126.37 45.9041   6
   2  11  -3 1127.93 53.0410   5
   2 -11  -3 1235.20 50.9810   5
   2 -11  -3 1173.59 49.7553   2
   2  11  -3 1289.69 50.3788   2
  -2 -11   3 1182.93 49.1341   3
  -2 -11   3 1203.65 50.4636   2
  -2  11   3 1166.99 51.2699   2
  -2 -11   2 2081.57 83.4017   2
  -2  11   2 2034.13 83.8235   2
  -2 -11   2 2083.67 87.2959   5
   2 -11  -2 2173.48 86.0428   5
  -2 -11   2 2257.44 84.4070   3
  -2 -11   1 108.288 15.2853   3
  -2  11   1 102.166 16.9841   5
  -2 -11   1 82.8610 20.0318   5
  -2 -11   1 76.1654 9.08317   2
  -2  11   1 76.7418 10.1101   2
  -2  11   1 58.1779 8.41630   7
  -2 -11   1 68.5772 10.4007   7
  -2  11   0 503.453 23.0157   1
  -2 -11   0 587.806 29.7997   5
  -2  11   0 577.219 31.0850   5
  -2 -11   0 612.352 25.9012   6
  -2  11   0 555.306 23.2818   2
  -2 -11   0 538.482 22.9258   2
  -2  11   0 644.060 27.9032   3
  -2 -11   0 683.471 30.2374   3
   2  11   0 657.793 28.8695   3
   2 -11   1 200.391 15.5774   7
   2  11   1 237.177 14.0262   7
  -2 -11  -1 165.915 17.2022   6
  -2  11  -1 203.753 25.2611   5
  -2 -11  -1 207.523 15.9781   4
  -2 -11  -1 219.825 14.0203   1
   2  11   1 216.652 20.3741   3
  -2  11  -1 194.679 14.0539   3
  -2 -11  -2 1048.42 44.2563   4
  -2  11  -2 1048.11 46.2066   2
  -2 -11  -2 1165.34 46.5272   2
   2  11   2 1042.80 44.7262   6
  -2  11  -2 977.263 54.0310   5
   2  11   3 1183.93 49.1001   6
  -2  11  -3 1156.20 52.2029   2
  -2 -11  -3 1281.78 52.7328   2
  -2 -11  -3 1076.21 47.6310   4
  -2  11  -4 948.771 51.0307   2
  -2 -11  -4 1082.66 51.6440   2
   2  11   4 1027.49 45.6087   6
   2  11   4 1013.58 51.2648   3
   2  11   5 73.3821 29.9530   3
   2  11   5 33.7060 22.3622   6
  -2 -11  -5 8.85767 29.0316   2
  -2  11  -5 21.3514 29.7290   2
   2  11   6 77.4363 32.5435   3
   2  11   6 64.2258 26.5794   6
  -2  11  -6-7.36805 34.5603   2
  -2 -11  -6 100.614 35.7005   2
   2  11   7-21.8091 36.9840   3
   2  11   7-1.32380 30.8331   6
  -2 -11  -7 30.3976 40.8511   2
  -2  11  -7 1.21783 40.7935   2
   2  11   8-34.6462 35.2666   6
   2  11   8-40.7906 41.3516   3
   2  11   9 19.4722 39.0666   6
   2  11   9 51.2746 46.5384   3
   2  12 -10 5.59182 45.6488   5
   2  12  -9-9.91220 43.1336   5
  -2  12   9-36.1316 45.6469   3
  -2  12   9 47.5691 43.0601   1
  -2 -12   9-17.4132 41.8327   1
   2  12  -8 23.8147 39.1009   5
   2 -12  -8 8.10402 26.0574   5
  -2  12   8-27.2372 41.7121   3
  -2  12   8-9.92572 38.4793   1
  -2 -12   8 40.3187 36.3174   1
   2 -12  -7 109.760 33.1068   2
   2  12  -7 88.6854 33.7574   2
  -2 -12   7 131.191 33.7963   1
  -2  12   7 136.547 35.5542   1
   2  12  -7 196.243 36.6149   5
   2 -12  -7 130.868 24.1972   5
  -2 -12   6 38.2846 15.0733   3
   2  12  -6 76.9042 32.2601   5
   2 -12  -6 38.6229 20.6234   5
   2  12  -6 43.6343 28.0829   2
   2 -12  -6 81.4038 27.6329   2
  -2 -12   6 46.2001 27.8585   1
  -2  12   6 39.8505 29.5481   1
  -2  12   5 94.0009 16.8024   6
  -2 -12   5 94.0610 17.8299   3
   2 -12  -5 98.0008 19.6106   5
   2  12  -5 96.6397 28.7442   5
   2 -12  -5 97.8080 23.7946   2
   2  12  -5 99.7426 25.0130   2
  -2  12   5 111.866 24.4814   1
  -2 -12   5 125.197 23.7448   1
  -2  12   4 360.939 27.0199   1
  -2  12   4 384.392 19.9785   6
   2 -12  -4 328.103 24.3755   5
   2  12  -4 408.939 31.8340   5
   2 -12  -4 376.374 25.5933   2
   2  12  -4 377.987 26.5585   2
  -2 -12   4 381.605 23.2966   3
  -2 -12   3 13.3931 15.0927   2
  -2  12   3-15.7918 16.5238   2
   2 -12  -3 28.6384 20.1854   5
   2  12  -3-3.99086 22.3776   5
   2 -12  -3 32.1964 15.1023   2
   2  12  -3 32.1288 15.7541   2
  -2 -12   3 30.9798 16.2039   3
  -2 -12   2 504.460 25.7929   3
   2 -12  -2 449.228 30.3833   5
  -2  12   2 427.054 23.4145   2
  -2 -12   2 443.698 22.4254   2
  -2  12   1 430.268 25.7358   5
  -2 -12   1 393.967 28.9141   5
  -2 -12   1 372.387 17.3403   2
  -2  12   1 365.323 17.9108   2
  -2 -12   1 396.258 18.0234   7
  -2 -12   1 437.533 24.3640   3
  -2 -12   0 14.6063 11.7788   6
  -2  12   0 19.2817 15.0224   3
  -2 -12   0 32.1808 18.2936   3
  -2  12   0 36.7895 18.7895   5
  -2 -12   0 14.3903 6.56438   1
   2  12   0 18.1862 16.6092   3
  -2  12  -1 1242.43 56.6808   5
  -2  12  -1 1215.79 48.4915   2
  -2 -12  -1 1269.91 48.5041   2
  -2 -12  -1 1211.65 50.1340   4
   2 -12   1 1182.05 47.5301   7
  -2  12  -1 1228.45 48.7620   3
   2  12   1 1308.96 52.9233   3
  -2 -12  -2 639.749 33.9994   5
  -2  12  -2 564.272 41.4025   5
  -2  12  -2 611.839 30.6197   2
  -2 -12  -2 680.708 30.8034   2
  -2 -12  -2 563.236 28.4847   4
  -2 -12  -3 857.048 38.8613   4
  -2  12  -3 840.741 52.9100   5
   2  12   3 889.745 40.2392   6
  -2  12  -3 974.619 43.7347   2
  -2 -12  -3 976.433 43.8755   2
   2  12   4 85.7394 28.3874   3
   2  12   4 78.0921 19.3808   6
  -2  12  -4 75.7675 25.6920   2
  -2 -12  -4 87.2619 25.6953   2
   2  12   5-3.15411 30.9598   3
   2  12   5 44.6260 22.0321   6
  -2  12  -5 36.8014 29.8841   2
  -2 -12  -5 15.0208 30.1869   2
   2  12   6 12.1018 34.7781   3
   2  12   6-4.37940 26.6376   6
  -2  12  -6 29.2924 35.8925   2
  -2 -12  -6 58.3723 35.8662   2
   2  12   7 71.6866 38.4747   3
   2  12   7 53.6823 30.5138   6
  -2  12  -7 71.9866 41.9372   2
  -2 -12  -7 118.097 42.5654   2
   2  12   8 60.9689 35.5889   6
   2  12   8 60.3533 43.3946   3
   2  12   9 14.0417 38.5177   6
   2  13 -10-62.9888 46.2834   5
   2  13  -9 41.6484 43.9668   5
  -2  13   9-49.1951 34.9163   6
  -2  13   9-14.8633 43.1592   1
  -2 -13   9-63.1199 41.9986   1
   2  13  -8 44.6910 39.7854   5
   2 -13  -8 54.1156 26.9259   5
  -2  13   8 3.32842 42.6940   3
  -2  13   8 8.42235 29.4035   6
  -2 -13   8 49.1471 36.0377   1
  -2  13   8 59.0500 37.9279   1
  -2 -13   7 51.0731 16.9929   3
  -2  13   7 110.777 25.3120   6
  -2  13   7 122.876 39.9356   3
   2  13  -7 146.893 37.3545   5
   2 -13  -7 142.776 24.9384   5
   2  13  -7 76.5546 34.5337   2
   2 -13  -7 80.1139 33.5216   2
  -2 -13   7 133.842 33.3462   1
  -2  13   7 121.679 34.7414   1
  -2 -13   6 22.7282 17.3243   3
  -2  13   6 56.9334 20.2688   6
   2 -13  -6 63.6049 21.8321   5
   2  13  -6 41.3427 32.2894   5
   2 -13  -6 74.5235 27.5982   2
   2  13  -6 81.2159 29.2245   2
  -2 -13   6 64.7242 28.1555   1
  -2  13   6 47.8505 29.3342   1
  -2 -13   5 441.389 30.4778   1
  -2  13   5 373.588 31.1109   1
  -2  13   5 412.478 23.7156   6
   2 -13  -5 365.965 26.4554   5
   2  13  -5 400.419 30.5640   2
   2  13  -5 318.517 34.2429   5
   2 -13  -5 391.822 28.9561   2
  -2 -13   5 375.067 24.2268   3
  -2  13   4 741.570 39.6458   1
  -2 -13   4 838.904 39.1153   1
  -2  13   4 765.912 33.3728   6
   2 -13  -4 773.886 38.6761   2
   2  13  -4 913.386 40.1369   2
  -2 -13   4 821.841 37.2045   3
   2  13  -4 706.019 44.0689   5
   2 -13  -4 825.783 39.3756   5
  -2 -13   3 1277.73 52.2004   3
   2  13  -3 1347.23 52.1622   2
   2 -13  -3 1175.35 51.3333   2
   2 -13  -3 1182.46 55.1866   5
   2  13  -3 1176.39 57.7987   5
  -2  13   3 1154.64 51.9439   1
  -2 -13   2 3058.57 119.677   3
   2 -13  -2 3028.16 122.453   5
  -2  13   1 1090.82 50.7173   3
  -2 -13   1 1191.40 50.3044   3
  -2  13   1 1137.97 51.4839   5
  -2 -13   1 1104.36 53.6275   5
  -2  13   0 102.453 21.7919   5
  -2  13   0 66.4849 16.6765   3
   2  13   0 72.3995 18.8335   3
  -2 -13   0 87.4724 13.7235   6
  -2  13  -1 634.411 38.6803   5
  -2  13  -1 586.155 26.2866   2
  -2 -13  -1 612.731 26.2165   2
  -2 -13  -1 603.781 29.3575   4
  -2 -13  -1 511.565 30.9193   6
  -2  13  -1 612.567 28.2358   3
   2  13   1 699.392 34.1335   3
  -2 -13  -2 781.823 37.2596   4
  -2  13  -2 869.503 38.6714   2
  -2 -13  -2 836.012 38.2368   2
  -2  13  -2 828.789 50.1040   5
  -2 -13  -2 908.136 42.1161   5
   2  13   3 205.500 19.9548   6
  -2  13  -3 282.889 39.7879   5
  -2 -13  -3 221.492 17.7485   4
  -2 -13  -3 273.489 24.0545   2
  -2  13  -3 239.552 24.0706   2
  -2 -13  -4 1193.82 54.0170   2
  -2  13  -4 1111.63 53.4826   2
   2  13   4 1008.03 48.4473   6
  -2  13  -5 50.5518 39.0118   5
   2  13   5 61.1554 32.1273   3
  -2  13  -5 88.2853 30.3962   2
  -2 -13  -5 90.1504 32.0686   2
   2  13   5 46.3746 23.3807   6
   2  13   6-2.66640 35.9353   3
  -2  13  -6 86.0286 36.9738   2
  -2 -13  -6-9.54302 36.0811   2
   2  13   6 28.5513 26.5859   6
   2  13   7 21.2214 39.7438   3
   2  13   7-9.92227 31.2171   6
  -2  13  -7-9.37647 41.1828   2
  -2 -13  -7 34.7780 42.4587   2
  -2  13  -8-35.6107 53.9619   5
   2  13   8 11.5020 43.4830   3
   2  13   8-11.6896 35.3753   6
   2  13   9-57.8231 38.7076   6
   2  14  -9-12.1388 44.3774   5
  -2  14   9-22.6800 42.9157   1
  -2  14   9 73.1589 34.3476   6
   2 -14  -8 48.0199 27.2774   5
   2  14  -8 36.4560 40.9862   5
  -2  14   8 31.9891 45.5205   3
  -2 -14   8 30.7544 35.8712   1
  -2  14   8 84.2218 38.6338   1
  -2  14   8-13.0883 29.7364   6
  -2  14   7 125.180 25.5796   6
  -2  14   7 123.472 41.7994   3
   2 -14  -7 103.590 25.1172   5
   2  14  -7 132.732 37.9040   5
  -2  14   7 151.286 34.9413   1
  -2 -14   7 104.293 32.9433   1
   2 -14  -7 139.632 32.9862   2
   2  14  -7 77.9815 33.9892   2
  -2 -14   6 89.0863 17.2104   3
   2  14  -6 107.125 33.6051   5
   2 -14  -6 112.454 23.1868   5
  -2  14   6 110.700 21.2803   6
  -2 -14   6 97.3713 28.6294   1
  -2  14   6 111.659 30.3326   1
   2  14  -6 142.900 29.1498   2
   2 -14  -6 94.8375 27.7045   2
   2 -14  -5 86.6947 21.8846   5
   2  14  -5 119.063 30.4618   5
  -2  14   5 57.7710 25.1287   1
  -2 -14   5 125.165 24.7618   1
   2  14  -5 73.8413 24.1398   2
   2 -14  -5 60.2848 22.5381   2
  -2 -14   5 47.3612 18.3606   3
  -2  14   5 82.2377 16.6757   6
  -2 -14   4 458.224 26.1214   3
   2  14  -4 409.927 35.5794   5
   2 -14  -4 402.894 30.3819   5
   2 -14  -4 403.821 27.5458   2
   2  14  -4 457.500 28.9844   2
  -2  14   4 437.787 28.8671   1
  -2 -14   4 472.878 27.9766   1
  -2 -14   3 71.2565 18.6675   3
   2 -14  -3 73.3804 25.7366   5
   2 -14  -3 63.8370 7.42930   4
  -2 -14   3 80.7866 16.0731   1
  -2  14   3 77.1116 16.7334   1
   2 -14  -2 361.767 33.6164   5
  -2 -14   2 434.275 26.3302   3
  -2  14   2 410.072 30.1056   3
  -2  14   2 335.467 19.3136   1
  -2 -14   2 400.860 20.0338   1
  -2 -14   1 623.186 32.2368   3
  -2  14   1 515.989 32.4395   3
  -2 -14   1 513.749 37.7616   5
  -2  14   1 608.214 34.7562   5
  -2  14   0 75.7601 23.3496   5
  -2  14   0 76.6750 17.1617   3
   2  14   0 116.135 21.5527   3
  -2 -14   0 93.5278 15.0555   6
  -2  14  -1 1418.96 60.0853   5
  -2 -14  -1 1146.49 49.4465   2
  -2  14  -1 1191.09 49.6036   2
  -2 -14  -1 1388.43 53.6548   4
  -2 -14  -1 1207.74 54.7805   6
   2  14   1 1583.93 57.6491   3
  -2  14  -1 1450.09 52.1804   3
  -2 -14  -2 568.796 34.8088   5
  -2  14  -2 607.239 43.4670   5
  -2 -14  -2 558.603 29.0161   4
   2  14   2 606.227 27.2838   7
  -2 -14  -2 667.345 29.5112   2
  -2  14  -2 533.665 29.3161   2
   2  14   3 75.2296 18.2068   6
  -2 -14  -3 29.5282 14.8898   4
  -2 -14  -3 22.4594 23.3606   5
  -2  14  -3 4.84365 35.7956   5
  -2 -14  -3 57.2307 19.9611   2
  -2  14  -3 54.0472 20.5249   2
  -2 -14  -4 147.223 27.1144   2
  -2  14  -4 110.462 26.1920   2
   2  14   4 83.0991 20.1133   6
  -2  14  -5 28.1171 41.5843   5
   2  14   5 0.85272 33.6535   3
  -2 -14  -5 12.2922 31.6179   2
  -2  14  -5 5.98130 30.6981   2
   2  14   5 9.78421 22.5621   6
  -2  14  -6 243.009 49.5358   5
   2  14   6 305.743 41.6033   3
  -2  14  -6 298.965 41.2463   2
  -2 -14  -6 326.994 41.9485   2
   2  14   6 298.853 31.7600   6
  -2  14  -7 36.8434 50.2877   5
   2  14   7 90.9944 42.1525   3
   2  14   7 133.052 31.3643   6
   2  14   8 6.45051 45.7921   3
  -2  14  -8-21.1005 56.0803   5
   2  14   8 23.9512 35.3466   6
   2  14   9-57.9807 41.3396   6
   2  15  -9 61.3338 43.1955   5
  -2  15   9 4.00084 42.3274   1
  -2 -15   9 16.0823 39.9901   1
   2  15  -8 29.7171 40.3212   5
  -2  15   8-30.2581 46.1448   3
  -2  15   8 0.97674 29.2278   6
  -2 -15   8-2.57627 36.7124   1
  -2  15   8-4.48734 37.6893   1
  -2  15   7 113.552 25.1671   6
  -2  15   7 87.3645 43.1119   3
   2  15  -7 52.5215 37.6795   5
   2 -15  -7 54.5419 25.6299   5
   2 -15  -7 78.1087 32.8277   2
   2  15  -7 100.331 32.5951   2
  -2  15   7 123.746 33.5400   1
  -2 -15   7 56.2251 32.3008   1
   2 -15  -6 66.7795 24.7191   5
   2  15  -6 143.773 35.6616   5
  -2 -15   6 65.1789 15.4039   3
   2 -15  -6 58.7874 26.8357   2
  -2  15   6 68.1078 28.8949   1
   2  15  -6 96.8253 28.8640   2
  -2 -15   6 73.4043 27.9476   1
  -2  15   6 79.6565 20.4236   6
  -2  15   5 405.196 31.0241   1
  -2 -15   5 432.212 31.2907   1
  -2  15   5 384.943 22.0672   6
   2 -15  -5 412.189 30.6242   5
   2  15  -5 374.693 37.5135   5
   2 -15  -5 441.137 29.9610   2
   2  15  -5 422.682 30.7207   2
  -2 -15   5 329.951 23.5067   3
   2 -15  -4-13.3159 19.0260   2
  -2  15   4-7.30790 19.8939   1
  -2 -15   4 6.31254 20.1620   1
   2  15  -4 21.5476 20.4959   2
   2 -15  -4 12.4794 23.8766   5
   2  15  -4-31.5307 30.5668   5
  -2  15   4-23.0838 29.8321   3
  -2 -15   4 19.6268 17.3154   3
  -2  15   3 164.176 17.7406   1
  -2 -15   3 258.647 19.1448   1
   2 -15  -3 158.672 11.3811   4
   2 -15  -3 262.498 30.0874   5
  -2 -15   3 203.670 21.2598   3
  -2  15   3 193.547 30.0024   3
  -2 -15   2 354.126 16.2987   7
  -2 -15   2 398.785 17.5785   1
   2 -15  -2 356.684 34.6259   5
  -2 -15   2 413.723 25.5869   3
  -2  15   2 386.054 30.4973   3
  -2  15   1 2482.36 101.842   3
  -2 -15   1 2531.71 105.099   5
  -2  15   0 193.815 27.7609   5
  -2  15   0 151.236 20.2521   3
  -2 -15   0 193.929 18.4111   6
  -2 -15  -1 1434.58 65.1331   5
  -2  15  -1 1536.65 67.1117   5
  -2 -15  -1 1430.88 61.2228   4
  -2 -15  -1 1358.20 62.8525   6
  -2  15  -1 1473.22 60.1033   3
  -2 -15  -2 515.301 32.2551   5
  -2  15  -2 515.036 40.9283   5
  -2 -15  -2 467.816 25.3129   4
   2 -15   2 402.727 23.7300   7
   2  15   2 480.518 23.4076   7
  -2 -15  -2 474.037 24.0569   2
  -2  15  -2 469.453 24.8106   2
   2  15   2 531.469 35.4135   3
   2  15   3 99.0113 29.8675   3
  -2 -15  -3 104.626 16.5717   4
  -2  15  -3 67.3075 20.8802   2
  -2 -15  -3 119.214 20.8299   2
  -2 -15  -3 101.047 24.0890   5
  -2  15  -3 49.1372 35.6688   5
  -2 -15  -4 11.1692 26.1286   5
   2  15   4 19.1176 20.0625   6
  -2 -15  -4-45.0302 25.8323   2
  -2  15  -4 27.2802 25.3601   2
  -2  15  -5 79.9446 42.5851   5
   2  15   5 38.4642 36.9707   3
   2  15   5 174.280 24.7175   6
  -2 -15  -5 173.738 34.1229   2
  -2  15  -5 161.777 32.6136   2
  -2  15  -6 114.590 47.3310   5
   2  15   6 6.76173 39.0277   3
   2  15   6-18.6798 26.7290   6
  -2  15  -6 18.0661 34.3035   2
  -2 -15  -6 7.00642 37.2325   2
  -2  15  -7 5.61389 50.5501   5
   2  15   7 89.0234 43.3917   3
   2  15   7 30.2014 32.3222   6
   2  15   8 43.7853 35.1355   6
  -2  15  -8-49.1066 55.7272   5
   2  15   9-19.2212 38.9431   6
  -2 -16   9 6.51724 41.1452   1
  -2  16   8-3.59974 28.5522   6
  -2 -16   8-61.9107 36.4278   1
  -2  16   8 24.9435 37.8807   1
   2  16  -7-12.2528 37.3473   5
   2 -16  -7-33.3965 27.7067   5
  -2  16   7-9.39716 23.9042   6
   2 -16  -7-42.3864 32.6791   2
  -2  16   7 4.52538 32.7113   1
  -2 -16   7 35.0434 32.4817   1
   2  16  -7 19.3272 32.1868   2
   2  16  -6-3.35204 34.2085   5
   2 -16  -6-16.6329 26.9827   5
   2  16  -6-31.0761 28.0537   2
   2 -16  -6-30.6263 27.0789   2
  -2  16   6 24.9474 27.8226   1
  -2 -16   6 10.2734 27.5570   1
  -2  16   6-33.0303 18.8304   6
  -2  16   5 56.0610 35.0367   3
  -2 -16   5 84.9472 16.7883   3
   2  16  -5 95.1395 25.4329   2
  -2  16   5 92.9940 24.7375   1
  -2 -16   5 110.202 25.1113   1
   2 -16  -5 111.679 23.3376   2
   2 -16  -5 127.271 27.2761   5
   2  16  -5 154.426 34.7436   5
   2  16  -4 276.944 35.3731   5
   2 -16  -4 301.619 30.3964   5
  -2 -16   4 276.551 22.8007   3
  -2  16   4 250.063 36.0147   3
  -2  16   4 291.867 24.1030   1
  -2 -16   4 352.094 25.3660   1
   2 -16  -3 37.2418 28.6752   5
  -2  16   3 113.780 30.7361   3
  -2 -16   3 38.8232 19.8845   3
   2 -16  -3 53.1333 9.65994   4
  -2 -16   3 67.1960 16.5843   1
  -2  16   3 45.5133 15.0159   1
   2 -16  -2 80.8843 32.0401   5
  -2  16   2 97.3897 26.4600   3
  -2 -16   2 41.5546 9.56695   7
  -2 -16   1-17.3244 33.4841   5
  -2 -16   1 39.2267 16.2014   6
  -2  16   1 7.80116 21.5623   3
  -2 -16   0-12.9733 17.7569   6
  -2  16   0 15.2905 19.0247   3
  -2  16   0-8.58267 26.3530   5
   2 -16   0 13.0497 11.5051   6
   2  16   0 31.0214 23.8887   3
  -2 -16  -1 236.237 20.7132   4
  -2 -16  -1 220.148 28.7212   5
  -2  16  -1 229.013 30.5678   5
  -2  16  -1 231.101 19.5336   3
   2  16   1 308.311 28.0722   3
  -2 -16  -1 213.390 25.3253   6
  -2 -16  -2 6.49381 12.3471   2
  -2  16  -2 16.8293 12.9596   2
  -2 -16  -2-2.29228 24.4824   5
  -2  16  -2 50.9117 32.0409   5
   2 -16   2-2.50410 13.1673   7
  -2 -16  -2 5.41122 15.2873   4
   2  16   2-7.34561 28.2424   3
   2  16   3 40.5083 30.4814   3
  -2  16  -3 70.2086 36.3030   5
  -2 -16  -3 15.7292 25.1867   5
  -2 -16  -3-12.1213 16.0315   4
  -2  16  -3-5.35539 18.4242   2
  -2 -16  -3-3.69274 18.3628   2
  -2  16  -4 490.641 34.6956   2
  -2 -16  -4 601.383 35.8596   2
   2  16   4 520.795 31.8375   6
  -2 -16  -4 537.372 37.3151   5
  -2 -16  -5 79.0754 30.0716   5
  -2 -16  -5 87.2974 31.9191   2
  -2  16  -5 48.4968 30.1152   2
   2  16   5 60.9166 23.9175   6
  -2  16  -6 23.2739 45.5332   5
   2  16   6 27.6651 41.6633   3
  -2  16  -6 31.8871 34.3574   2
  -2 -16  -6 36.2000 37.6428   2
   2  16   6 75.2954 27.2590   6
  -2  16  -7 3.41087 52.7252   5
   2  16   7-50.1608 45.1766   3
   2  16   7 3.24484 30.1952   6
   2  16   8 50.7596 35.4545   6
  -2 -17   8-23.0483 37.8001   1
   2  17  -8-31.0364 43.8236   5
  -2  17   7 57.9247 22.6856   6
   2 -17  -7 93.8152 30.7724   5
   2  17  -7 82.8521 41.2019   5
  -2  17   7 62.7632 33.6352   1
  -2 -17   7 90.5095 33.6419   1
   2  17  -7 33.3858 32.5404   2
   2 -17  -6-32.3492 29.2506   5
   2  17  -6-7.97537 37.7669   5
  -2  17   6 19.9221 17.5658   6
  -2 -17   6-3.79833 28.7878   1
  -2  17   6 39.4270 27.8351   1
   2 -17  -6 63.2847 28.1668   2
   2  17  -6 65.5539 28.3170   2
  -2  17   5 458.955 44.0968   3
   2 -17  -5 472.044 35.7915   5
   2  17  -5 388.405 41.8303   5
   2 -17  -5 441.261 30.8786   2
   2  17  -5 425.243 32.4221   2
  -2  17   5 444.744 31.7041   1
  -2 -17   5 444.350 32.7500   1
  -2  17   4-29.1177 33.4060   3
  -2 -17   4 8.46637 20.5941   1
   2 -17  -4-20.9624 29.1781   5
   2  17  -4 37.6282 32.8915   5
   2 -17  -3 71.6435 31.9486   5
   2 -17  -3 46.7168 10.2765   4
  -2  17   3 120.331 31.2206   3
  -2  17   2 41.4284 27.2554   3
  -2 -17   1 536.326 29.3219   6
  -2 -17   1 633.218 43.6455   5
  -2  17   1 532.525 34.7282   3
  -2  17   0 307.689 32.5060   5
  -2 -17   0 230.358 22.0113   6
   2 -17   0 204.256 16.5124   6
  -2  17   0 202.665 23.1551   3
   2  17   0 300.235 27.2854   3
  -2 -17  -1 1134.73 50.6667   4
  -2 -17  -1 1131.15 53.5213   6
   2  17   1 1321.70 56.5946   3
  -2  17  -1 1080.52 49.4046   3
  -2 -17  -1 1172.02 56.5603   5
  -2  17  -1 1163.87 58.7260   5
  -2  17  -2-3.20984 32.4630   5
  -2 -17  -2 37.3670 25.9615   5
   2  17   2 36.1829 29.9400   3
  -2 -17  -2 28.0188 16.4513   4
  -2  17  -2 36.4197 10.2544   2
  -2 -17  -2 21.1399 8.90978   2
  -2 -17  -3-16.1407 17.8633   2
  -2  17  -3-6.45853 17.8403   2
  -2 -17  -3-0.62642 26.5972   5
  -2  17  -3 18.8642 36.3968   5
   2  17   3-13.8927 15.6029   7
  -2 -17  -3 6.19138 16.8222   4
   2  17   3-0.77843 31.7726   3
  -2 -17  -4 58.9488 24.1865   2
  -2  17  -4 81.4565 23.9319   2
   2  17   4 72.8907 36.2016   3
  -2 -17  -4 66.6973 29.0048   5
  -2  17  -5 82.7746 29.2810   2
  -2 -17  -5 72.8384 30.6609   2
   2  17   5 108.559 24.8179   6
   2  17   6-5.50674 26.9635   6
   2  17   6-34.1614 43.1355   3
  -2  17  -6 46.4206 33.9174   2
  -2  17  -6-51.4824 47.3577   5
  -2  17  -7 54.9262 51.5553   5
   2  17   7 8.96411 30.8816   6
   2  17   7-24.5947 46.2107   3
   2  17   8 23.5888 35.7642   6
   2  18  -7-3.90402 43.1991   5
   2  18  -6-63.1754 40.3034   5
   2 -18  -6 31.0749 30.3530   5
  -2  18   6 7.46017 41.9766   3
  -2 -18   6 1.24886 30.0309   1
   2  18  -6 23.5516 28.6694   2
   2  18  -5 69.0419 38.8123   5
   2 -18  -5 41.9006 30.0639   5
  -2  18   5 87.9851 39.6923   3
  -2 -18   5 88.7502 26.5255   1
  -2  18   4 36.3606 35.6951   3
   2 -18  -4 84.2515 31.9819   5
   2  18  -4 101.562 36.8887   5
  -2  18   3 77.8512 32.5976   3
   2 -18  -3 44.7970 11.2397   4
   2 -18  -3 81.7208 33.3024   5
  -2  18   3 27.8042 9.00467   7
  -2  18   2 5.37923 28.1412   3
  -2 -18   1 195.390 37.6816   5
  -2 -18   1 208.007 20.9167   6
  -2  18   1 245.241 28.1370   3
  -2  18   0 17.7728 30.2316   5
  -2  18   0 24.9377 21.2893   3
   2  18   0 72.5564 25.8875   3
   2 -18   0 55.1224 14.5857   6
  -2 -18   0 40.5848 19.9471   6
  -2 -18  -1 163.180 21.8663   4
  -2 -18  -1 132.400 31.6718   5
  -2  18  -1 218.550 34.6583   5
   2  18   1 187.941 30.4418   3
  -2  18  -1 162.547 20.8702   3
  -2 -18  -1 176.704 27.5030   6
  -2 -18  -2 89.2007 17.6904   4
  -2 -18  -2 59.8421 29.1159   5
  -2  18  -2 70.1239 34.9585   5
   2  18   2 91.4895 31.4094   3
  -2  18  -3 73.2768 16.8902   2
  -2 -18  -3 71.9391 16.2119   2
  -2  18  -3-3.65197 38.1662   5
  -2 -18  -3 46.4153 27.3317   5
  -2 -18  -3 51.1016 17.9791   4
   2  18   3 39.7425 33.5237   3
   2  18   3 45.1197 16.9432   7
   2 -18   3 39.5662 16.8853   7
  -2  18  -4 158.050 24.9397   2
  -2 -18  -4 192.788 25.5448   2
   2  18   4 215.574 38.7498   3
  -2  18  -5 35.0314 28.7370   2
  -2  18  -6-27.4385 34.3344   2
   2  18   6-33.3235 27.8262   6
   2  18   7 26.6815 30.8181   6
   2  19  -7 39.8200 44.0915   5
   2 -19  -6-16.5884 34.0014   5
   2  19  -6 0.99237 41.5326   5
  -2  19   6 59.9027 42.9218   3
   2  19  -5 129.214 41.2229   5
   2 -19  -5 50.1655 33.4338   5
  -2  19   5 99.1652 41.6945   3
   2  19  -4 25.7296 38.4627   5
   2 -19  -4 4.67611 33.9281   5
  -2  19   4 45.8737 36.3593   3
   2 -19  -3 447.645 38.9163   5
  -2  19   3 412.652 37.2160   3
   2 -19  -3 326.180 16.5892   4
  -2  19   2 295.272 33.6591   3
  -2  19   1 144.472 27.7864   3
  -2 -19   1 170.700 21.1685   6
  -2 -19   0-14.7066 22.0972   6
   2 -19   0 0.21802 15.5716   6
   2  19   0 8.75799 26.1645   3
  -2  19   0 49.0308 22.4941   3
  -2 -19  -1-25.8645 26.9657   6
   2  19   1-16.2811 30.0711   3
  -2  19  -1 42.8512 20.5978   3
  -2 -19  -1 39.1411 20.5123   4
  -2 -19  -1 43.6631 32.5691   5
  -2  19  -1 46.7479 34.1801   5
  -2  19  -2 210.808 38.6547   5
  -2 -19  -2 124.847 32.4515   5
  -2 -19  -2 129.664 19.1652   4
   2  19   2 145.472 33.8086   3
  -2 -19  -3 270.256 22.5155   4
  -2  19  -3 256.554 18.5489   2
  -2 -19  -3 260.964 17.1411   2
   2 -19   3 207.288 18.0198   7
   2  19   4 77.2391 18.8389   7
  -2  19  -4 80.5707 21.7072   2
   2  19   4 140.069 40.1165   3
  -2  19  -5 137.721 27.8392   2
   2  19   5 93.0611 42.3625   3
  -2  19  -6 74.6407 48.0932   5
  -2  20   6-5.33525 43.0216   3
   2  20  -6-14.2438 43.8162   5
  -2  20   5 93.7495 41.0849   3
   2  20  -5-15.0377 42.5423   5
   2 -20  -5-35.0665 36.3459   5
  -2  20   4 15.6496 37.1151   3
   2 -20  -4 58.4379 36.1182   5
   2  20  -4 7.18678 42.0371   5
   2 -20  -3 11.5138 12.6166   4
  -2  20   3 11.6765 33.8162   3
  -2  20   2 73.6484 31.4647   3
  -2  20   1-30.8903 27.0785   3
  -2 -20   1 22.3257 20.2459   6
   2  20   0-31.3602 28.3721   3
  -2  20   0 32.3489 23.5444   3
   2 -20   0 14.0121 17.1020   6
  -2 -20   0 26.1606 23.9871   6
  -2  20  -1 13.3319 35.0528   5
   2  20   1 100.485 32.5146   3
  -2  20  -1 22.1589 21.9034   3
  -2 -20  -1 52.3052 22.0367   4
  -2 -20  -1 16.3173 27.6528   6
  -2 -20  -2 107.352 19.3171   4
  -2  20  -2 133.264 41.3830   5
   2  20   2 154.750 35.1087   3
  -2 -20  -3-0.36065 19.3534   4
   2  20   3-13.6587 37.5235   3
  -2  20  -3 0.97630 40.2568   5
   2  20   4-25.7715 19.8209   7
  -2  20  -4-23.2596 42.4611   5
   2  20   4 18.8323 40.1134   3
  -2  20  -4 20.4945 19.4510   2
   2  20   5 16.1650 43.9299   3
   2  21  -6-96.0156 46.9515   5
  -2  21   5-40.4291 42.2666   3
   2  21  -5-19.3161 45.8570   5
  -2  21   4-27.6685 40.0270   3
  -2  21   3 446.430 43.6307   3
  -2 -21   2 107.097 29.5453   6
  -2  21   2 159.904 33.7682   3
  -2 -21   1 64.4151 21.6533   6
  -2  21   1 4.09815 27.9071   3
   2 -21   0 30.2163 17.2310   6
  -2 -21   0 127.372 25.7943   6
   2  21   0 95.2000 30.1878   3
  -2  21   0 63.3187 25.1025   3
   2 -21   1-22.0893 16.2692   6
  -2 -21  -1-3.34777 28.0360   6
  -2  21  -1 12.4307 39.3672   5
  -2  21  -1-18.5251 22.3798   3
   2  21   1 32.7814 33.5740   3
  -2 -21  -1-2.61637 22.7814   4
  -2  21  -2 224.003 43.3078   5
   2  21   2 176.386 37.3203   3
  -2 -21  -2 132.809 20.1813   4
   2  21   3 148.535 40.8987   3
  -2  21  -3 229.691 45.6148   5
   2  21   4-10.5889 42.1059   3
  -2  21  -4 2.09659 44.3337   5
   2  21   5 40.3910 45.6357   3
  -2  22   5-36.0159 45.8944   3
  -2  22   4 65.3607 42.0529   3
  -2  22   3 70.0336 38.0100   3
  -2  22   2 71.5589 33.7035   3
  -2 -22   2 40.2346 29.1653   6
  -2 -22   1 85.6974 23.2203   6
  -2  22   1 63.8170 29.4950   3
  -2 -22   0 41.3521 26.0669   6
  -2  22   0-22.1867 25.8760   3
   2  22   0-21.7441 29.6490   3
  -2 -22  -1 9.23853 23.6248   4
  -2  22  -1 36.3073 42.9719   5
  -2  22  -1 6.90383 23.6347   3
   2  22   1 23.0382 33.5879   3
  -2  22  -2 59.9384 42.2955   5
   2  22   2 127.819 38.5523   3
  -2  22  -3-124.027 46.7295   5
   2  22   3 21.4979 40.3112   3
  -2  22  -4 77.8924 47.3913   5
   2  22   4 80.5004 44.4327   3
  -2  23   4-15.8633 43.2330   3
  -2  23   3 81.0586 40.2245   3
  -2  23   2-17.4620 33.3047   3
  -2  23   1 45.3466 29.8753   3
  -2  23   0 268.901 30.6974   3
   2  23   1-32.7337 35.4045   3
  -2  23  -2-18.6257 45.2075   5
   2  23   2 40.9317 39.8832   3
  -2  23  -3 22.6842 47.6699   5
   2  23   3 31.2689 42.0479   3
   2  23   4 41.0868 46.5838   3
  -2  24   4 16.1640 45.0559   3
  -2  24   3-19.3495 39.7961   3
  -2  24   2 10.1992 34.7301   3
  -2  24   1 104.179 31.6137   3
  -2  24   0 35.2839 28.5886   3
   2  24   1-4.96808 36.1795   3
  -2  24  -2-49.6024 48.9634   5
   2  24   2-20.0405 41.8098   3
   2  24   3-6.53899 43.9994   3
  -2  25   3 59.7591 40.5632   3
  -2  25   2 87.5036 37.0046   3
  -2  25   1 136.913 32.7791   3
  -2  25   0 52.5552 29.5611   3
   2  25   1 124.394 37.6353   3
   2  25   2 25.5857 40.8158   3
   2  25   3-86.8419 47.9217   3
  -2  26   3 96.7463 42.8884   3
  -2  26   2 7.97001 36.5603   3
  -2  26   1-82.5163 33.8927   3
  -2  26   0-1.01244 29.8019   3
   2  26   1-32.2959 36.9785   3
   2  26   2 31.7049 41.1669   3
  -2  27   2 36.2120 37.8141   3
  -2  27   1 16.7625 34.2702   3
  -2  28   2-45.9046 38.8219   3
  -3   0  10-98.7189 46.2310   1
  -3   0   9-33.9036 40.2028   1
  -3   0   8-3.15660 35.0438   1
  -3   0   8-1.20083 35.4059   2
  -3   0   7 22.6249 32.1763   2
   3   0  -7-52.1844 32.2215   2
  -3   0   6 112.844 28.7460   2
   3   0  -6 133.384 28.7245   2
   3   0  -5 9.93869 22.1533   2
  -3   0   5-3.86543 21.9848   2
   3   0  -4 305.919 24.1400   2
  -3   0   4 322.881 23.8825   2
   3   0  -3 8.71049 5.58915   5
  -3   0   3-6.32077 13.2834   2
   3   0  -3 11.6452 13.4656   2
   3   0  -2 6983.54 260.949   2
  -3   0   2 6689.60 260.964   2
   3   0  -1-3.22886 6.95104   4
  -3   0   0 206.128 13.0631   7
   3   0   0 221.836 11.4984   6
   3   0   0 256.489 13.9773   7
   3   0   0 211.394 12.1249   4
  -3   0   0 212.873 13.0499   4
   3   0   1 12.0814 7.72625   6
   3   0   1 15.5370 8.44736   4
   3   0   2 7318.02 270.854   3
  -3   0  -2 7052.67 270.778   3
  -3   0  -2 6906.77 272.158   1
   3   0   3 9.50122 11.3480   3
  -3   0  -3-1.85116 15.2310   1
   3   0   4 1075.10 46.2533   3
  -3   0  -4 1112.55 50.2385   1
   3   0   5-9.65314 17.1491   3
  -3   0  -5 15.7721 24.7021   2
   3   0   6 16.3475 20.8885   3
  -3   0  -6-3.98401 30.5185   2
   3   0   7-19.7337 24.5696   3
  -3   0  -7-4.45337 33.9442   2
   3   0   8 329.270 31.6695   3
   3   0   9-61.5381 30.6783   3
  -3  -1  10 24.3732 45.9234   1
  -3  -1   9 36.2446 39.3754   1
  -3  -1   8-21.0652 34.3795   1
  -3   1   8-14.4069 36.1586   2
  -3  -1   8 27.6186 35.0605   2
  -3   1   7 267.148 35.8813   2
  -3  -1   7 244.600 36.3788   2
   3  -1  -7 156.901 34.1868   2
  -3   1   6 39.1740 26.5962   2
  -3  -1   6 17.7305 26.1086   2
   3  -1  -6 19.3111 26.5957   2
  -3  -1   5 83.1163 23.1276   2
  -3   1   5 35.7014 22.4485   2
   3  -1  -5 81.9608 23.0528   2
  -3   1   4 68.0069 18.6683   2
   3  -1  -4 36.5738 18.2385   2
  -3  -1   4 58.5241 18.2077   2
   3   1  -4 51.3684 18.4310   2
  -3  -1   3 2423.82 95.0703   2
  -3   1   3 2456.89 95.2377   2
   3  -1  -3 2413.78 94.5621   2
   3   1  -3 2240.39 94.4152   2
   3   1  -3 2386.47 91.2406   5
  -3   1   2 1433.38 56.9023   4
  -3  -1   2 1431.04 58.4687   2
  -3   1   2 1441.82 58.3872   2
  -3  -1   2 1477.61 56.0403   5
   3  -1  -2 1534.48 58.6275   2
   3   1  -2 1366.85 58.3853   2
   3   1  -1 3339.80 125.790   4
   3  -1  -1 3217.35 125.298   4
   3  -1   0 1503.05 58.1497   6
  -3  -1   0 1433.08 58.4443   6
   3   1   0 1470.68 58.3229   6
  -3  -1   0 1443.81 58.6008   7
   3   1   0 1552.09 58.7689   7
   3  -1   0 1617.20 58.9992   7
   3  -1   0 1427.00 58.6547   4
  -3  -1   0 1531.59 59.1845   4
   3   1   0 1536.56 59.0612   4
  -3   1  -1 1877.05 71.7520   3
   3   1   1 1801.80 71.7561   6
  -3  -1  -2 216.966 16.7937   1
  -3   1  -2 216.807 16.7663   1
  -3   1  -2 244.964 13.3064   3
   3  -1   2 240.002 13.4558   3
  -3  -1  -2 228.924 14.4171   3
   3   1   2 239.564 14.8958   3
  -3  -1  -3 36.8332 15.9804   1
  -3   1  -3 27.9741 15.6373   1
   3   1   3 40.8645 12.1292   3
   3  -1   3 49.0210 10.9802   3
  -3  -1  -4 759.859 37.8250   1
  -3   1  -4 684.627 37.7821   1
   3   1   4 732.876 33.7886   3
   3  -1   4 709.857 32.5869   3
   3  -1   5-12.1553 16.1580   3
   3   1   5 12.7638 18.2191   3
  -3  -1  -5 18.1337 24.8893   2
   3  -1   6 53.0398 19.3807   3
   3   1   6 63.1501 22.8793   3
  -3  -1  -6 34.6864 30.0468   2
   3  -1   7 387.339 30.4139   3
   3   1   7 505.157 33.5700   3
  -3  -1  -7 405.180 41.6302   2
   3   1   8 0.60186 28.4188   3
   3  -1   8 49.2402 25.4641   3
   3  -1   9 23.9967 28.6165   3
   3   1   9-15.6911 31.0565   3
  -3  -2  10 39.7637 45.8589   1
   3   2 -10 14.3527 34.6988   5
  -3  -2   9 18.7175 41.0205   1
  -3  -2   8 10.5216 35.6777   1
  -3  -2   7 240.967 34.5168   2
   3  -2  -7 209.992 34.2250   2
  -3  -2   6 63.5079 27.8425   2
   3  -2  -6 87.2751 27.5604   2
  -3  -2   5 232.857 25.7802   2
   3  -2  -5 218.366 25.1706   2
   3   2  -4 4471.80 168.692   5
   3  -2  -4 4369.40 172.149   2
  -3  -2   4 4251.00 172.492   2
  -3  -2   3 463.931 25.1051   2
   3  -2  -3 485.549 24.7745   2
   3   2  -3 451.743 20.2421   5
  -3   2   2 1958.73 77.7969   4
  -3  -2   2 2036.75 79.4470   2
  -3  -2   2 2072.60 77.5759   5
   3  -2  -2 1968.17 79.4023   2
  -3   2   1 4971.76 190.867   6
   3  -2  -1 5145.86 191.650   4
  -3  -2   1 5026.25 192.061   4
   3   2   0 925.890 38.9860   6
  -3  -2   0 938.016 39.1393   6
  -3  -2   0 974.229 39.6063   7
   3  -2   0 1013.74 40.2050   7
   3  -2   0 1051.97 38.7536   6
  -3  -2   0 957.697 39.8295   4
   3   2   0 990.476 39.9931   4
   3   2   1 2352.35 87.4862   6
   3   2   1 2221.99 87.5503   3
  -3  -2  -1 2176.40 87.8881   4
  -3   2  -2 5484.32 210.395   3
   3   2   2 5659.82 211.608   3
  -3  -2  -2 5675.73 212.551   1
   3   2   2 5373.02 211.753   4
  -3  -2  -3 203.132 18.4855   1
   3  -2   3 183.323 13.5342   3
   3   2   3 187.908 15.9058   3
  -3  -2  -4 113.403 20.9147   1
   3   2   4 104.623 16.9605   3
   3  -2   4 102.721 13.6324   3
  -3  -2  -5 723.957 44.4932   2
   3  -2   5 807.995 36.5460   3
   3   2   5 862.083 39.7913   3
   3   2   6 191.236 25.1456   3
  -3  -2  -6 184.219 31.7400   2
   3  -2   6 173.154 20.7120   3
   3   2   7-34.8668 27.2031   3
   3  -2   7 9.44194 20.6983   3
  -3  -2  -7-22.0889 35.1401   2
   3   2   8-18.7271 29.9470   3
   3  -2   8-0.89989 23.4266   3
   3   2   9 31.2825 33.5990   3
   3  -2   9-8.16585 26.0054   3
  -3  -3  10 28.4015 46.8238   1
  -3   3  10-33.5376 47.3921   1
   3   3 -10 22.9096 36.4215   5
  -3  -3   9 14.1026 39.8047   1
  -3  -3   8-2.10330 35.6896   1
   3  -3  -7 112.897 33.2553   2
  -3  -3   7 118.075 33.8589   2
   3  -3  -6 155.233 28.7968   2
  -3  -3   6 160.540 28.8450   2
  -3  -3   5 639.450 36.4934   2
   3  -3  -5 577.609 36.1065   2
   3   3  -5 599.276 31.9263   5
  -3  -3   4 1844.20 77.8709   2
   3  -3  -4 1828.72 77.3631   2
   3   3  -4 1890.05 74.0359   5
  -3  -3   3 15.0819 13.2617   2
   3   3  -3 5.03003 8.60079   5
  -3   3   3 24.7799 7.63079   4
   3  -3  -3 13.5028 13.9704   2
  -3   3   2 322.798 15.5774   4
  -3  -3   2 355.769 18.4490   2
   3  -3  -2 321.046 18.4767   2
  -3  -3   2 341.610 16.4676   5
  -3   3   1 661.692 26.2859   6
  -3  -3   1 648.318 28.1626   4
   3  -3  -1 679.460 27.3684   4
   3  -3   0 1426.91 58.7483   6
  -3  -3   0 1633.19 59.8081   6
   3  -3   0 1443.48 59.7197   7
  -3  -3   0 1527.43 59.7865   7
   3   3   0 1638.10 59.6631   6
  -3  -3   0 1484.32 60.3807   3
  -3  -3   0 1560.30 60.2668   4
  -3  -3  -1 1258.84 47.6375   6
   3   3   1 1095.79 47.1681   3
  -3  -3  -1 1165.72 47.5227   4
   3   3   2 377.658 19.2256   4
  -3  -3  -2 344.848 20.2349   1
   3   3   2 390.259 19.7099   3
  -3   3  -2 359.734 16.4588   3
  -3  -3  -3 8.79713 15.6666   1
   3  -3   3 15.1721 9.85674   3
   3   3   3 1.02699 12.5480   4
   3   3   3 11.1789 13.4287   3
  -3  -3  -4 218.821 23.0122   1
   3   3   4 206.230 19.9816   3
   3  -3   4 173.136 14.9288   3
  -3  -3  -5 193.618 27.5088   2
   3   3   5 206.066 23.2401   3
   3  -3   5 197.081 17.5963   3
  -3  -3  -6 14.8444 30.3907   2
   3   3   6 16.9172 23.7907   3
   3  -3   6 11.7832 16.3909   3
   3   3   7 15.3849 27.4210   3
   3  -3   7 35.4122 19.6314   3
  -3  -3  -7-12.2741 33.6900   2
  -3   3  -7 19.7749 36.2448   2
   3   3   8 8.98837 31.8159   3
   3  -3   8 46.1961 22.2391   3
   3   3   9 3.65134 34.8221   3
   3   3  10 5.97576 37.6819   3
   3   3  10 11.3155 38.2493   4
  -3   4  10 6.46598 46.0452   1
  -3  -4  10 48.9630 46.8077   1
   3   4 -10 62.0037 36.8596   5
  -3   4   9-26.9720 41.0257   1
  -3  -4   9 9.37515 41.0316   1
   3   4  -9 34.7753 33.6138   5
  -3   4   8 55.3464 35.0404   1
  -3  -4   8 18.8609 35.9504   1
   3   4  -8 38.5866 30.3057   5
  -3  -4   7 357.546 39.3098   2
  -3   4   7 416.617 39.7459   2
   3   4  -7 359.304 31.9313   5
   3  -4  -7 359.676 38.2096   2
   3   4  -7 397.613 38.4836   2
  -3  -4   6 467.359 37.1302   2
  -3   4   6 459.276 36.1983   2
   3   4  -6 500.296 37.0168   2
   3  -4  -6 450.439 35.9520   2
   3   4  -6 422.746 31.7693   5
   3   4  -5 861.113 43.4654   2
   3  -4  -5 882.376 43.6657   2
  -3  -4   5 861.321 44.1304   2
  -3   4   5 711.570 43.1912   2
   3   4  -5 838.580 39.8513   5
   3   4  -4 43.5639 18.7196   2
  -3  -4   4 49.1506 17.9028   2
   3  -4  -4 66.1822 19.1162   2
   3   4  -4 91.3565 15.3403   5
   3  -4  -3 106.918 7.70210   5
   3   4  -3 107.419 11.3651   5
  -3   4   3 115.390 8.78825   4
  -3  -4   3 107.426 14.6055   2
   3  -4  -3 103.718 15.2218   2
   3   4  -3 134.096 15.3791   2
  -3  -4   2 1411.71 55.4295   5
   3  -4  -2 1384.49 54.3434   4
   3   4  -2 1471.44 56.2973   2
   3  -4  -2 1454.98 56.5102   2
  -3   4   2 1351.70 54.3422   4
  -3  -4   2 1371.22 56.4564   2
   3  -4  -1 6163.79 233.433   4
  -3   4   1 6132.46 232.594   6
  -3  -4   0 10290.3 383.365   4
  -3  -4   0 10341.4 383.363   3
   3  -4   0 9828.29 382.357   7
  -3  -4   0 10674.9 382.710   6
  -3  -4   0 10621.2 382.517   7
   3  -4   0 9393.46 381.913   6
  -3  -4  -1 1598.78 65.1425   4
  -3  -4  -1 1743.74 65.2967   6
  -3  -4  -1 1574.01 65.5771   3
   3   4   1 1650.11 65.3774   3
  -3   4  -2 0.10062 5.90788   3
   3   4   2 21.9333 12.2438   3
  -3   4  -2 5.08525 12.2770   1
  -3  -4  -2-6.96689 12.1094   1
   3   4   2-6.02612 10.3006   4
   3   4   3 24.7021 14.6275   3
  -3  -4  -3-2.80217 15.6562   1
  -3   4  -3 14.6424 16.4980   1
   3   4   3 13.0546 12.8831   4
   3  -4   4 1221.01 49.3019   3
   3   4   4 1272.09 53.5435   3
   3   4   4 1159.71 52.0777   4
  -3  -4  -4 1225.14 54.8497   1
  -3   4  -4 1229.98 55.3408   1
   3   4   5 818.300 39.8681   4
  -3   4  -5 820.809 47.0246   2
  -3  -4  -5 785.926 45.4226   2
   3  -4   5 819.621 36.0634   3
   3   4   5 871.780 41.8742   3
   3   4   6 4.78859 24.3726   3
  -3   4  -6-5.21244 32.0217   2
  -3  -4  -6-21.8370 30.9001   2
   3  -4   6 17.7176 15.8444   3
   3   4   7 4.06245 29.1890   3
  -3  -4  -7 7.86494 33.9569   2
  -3   4  -7 78.0322 37.7184   2
   3  -4   7 33.3343 18.6188   3
   3   4   8 40.6749 33.2811   3
   3  -4   8-20.1931 21.2357   3
   3   4   8-18.7995 28.9101   4
   3   4   9 20.8301 36.3135   3
   3   4   9 22.4945 33.9426   4
   3   4  10 56.6271 38.2750   4
   3   4  10 37.8297 38.8274   3
  -3   5  10-69.9243 46.7379   1
  -3  -5  10 14.1734 46.9498   1
   3   5 -10 9.33385 37.0220   5
  -3  -5   9 31.5694 42.3145   1
  -3   5   9 10.5710 40.4561   1
   3   5  -9 13.4015 34.2674   5
  -3  -5   8 42.7565 34.5997   1
  -3   5   8 27.3537 36.0204   1
   3   5  -8-15.9515 31.8048   5
   3   5  -7 35.7459 28.2037   5
  -3  -5   7 32.0824 32.2571   2
  -3   5   7 24.8714 32.4719   2
   3   5  -7 14.4070 32.1567   2
   3  -5  -7 12.0717 31.0156   2
  -3  -5   6 449.308 37.1115   2
  -3   5   6 497.629 37.3393   2
   3   5  -6 489.739 36.7334   2
   3  -5  -6 425.133 34.8546   2
   3   5  -6 436.140 32.7340   5
   3  -5  -5 2841.86 113.444   2
   3   5  -5 2800.97 113.991   2
  -3  -5   5 2650.94 113.878   2
  -3   5   5 2772.10 114.347   2
   3   5  -5 2820.81 110.630   5
  -3   5   4 882.693 36.8125   4
  -3   5   4 920.369 44.4503   2
  -3  -5   4 961.709 44.3739   2
   3   5  -4 1030.96 44.1859   2
   3  -5  -4 948.016 44.0575   2
   3   5  -4 948.669 40.8785   5
   3  -5  -3 165.236 11.1115   5
   3   5  -3 180.096 14.3610   5
  -3   5   3 159.646 9.70885   4
  -3   5   3 198.128 17.0651   2
  -3  -5   3 182.507 16.6884   2
   3  -5  -3 170.941 16.5766   2
   3   5  -3 199.756 17.0073   2
  -3   5   2 10.5375 6.27900   5
  -3  -5   2 1.86328 11.0421   5
   3  -5  -2 8.50967 6.12865   4
  -3  -5   2 34.1744 10.3722   2
  -3   5   2 9.89825 11.2352   2
  -3  -5   1 235.951 14.4752   5
   3  -5   0 77.8993 11.0855   7
  -3  -5   0 105.571 10.0396   6
   3   5   0 96.8786 9.29963   7
  -3  -5   0 105.151 11.8926   7
  -3  -5   0 96.5629 11.0765   4
  -3  -5   0 102.172 12.1309   3
  -3  -5  -1 3333.66 123.737   6
  -3  -5  -1 3229.24 123.704   4
   3   5   1 3012.53 123.682   4
   3   5   1 3200.25 123.892   3
  -3  -5  -1 3217.47 124.208   3
   3   5   2 403.819 19.3387   4
   3   5   2 418.913 20.9809   3
  -3   5  -2 360.242 20.0319   1
  -3  -5  -2 391.166 20.6624   1
   3   5   3 108.796 16.8863   3
   3   5   3 101.761 16.1262   6
   3   5   3 101.628 13.9432   4
  -3  -5  -3 91.4681 17.1828   1
  -3   5  -3 106.621 18.0565   1
   3   5   4 1045.70 46.8763   4
   3   5   4 1110.88 49.3723   3
   3  -5   4 1075.47 43.6579   3
  -3  -5  -4 1163.18 50.7362   1
  -3   5  -4 1079.15 51.3261   1
   3   5   5 228.160 21.8849   4
   3   5   5 225.853 25.7160   3
  -3   5  -5 246.124 30.5376   2
  -3  -5  -5 227.775 30.0671   2
   3  -5   5 242.608 17.0213   3
   3   5   6 18.4591 21.2775   4
  -3   5  -6 30.5104 32.6768   2
  -3  -5  -6 43.6292 31.2042   2
   3   5   6 31.7310 26.4071   3
   3  -5   6-0.48715 15.3012   3
   3   5   7 65.0585 30.9561   3
   3  -5   7 37.8265 17.9320   3
  -3  -5  -7 60.3635 35.1601   2
  -3   5  -7 47.0002 37.3436   2
   3   5   7 33.7085 25.1642   4
   3   5   8 3.79526 29.1552   4
   3  -5   8-1.56195 19.9732   3
   3   5   8 53.7237 34.9463   3
   3   5   9 30.0419 34.7652   4
   3   5   9-13.0868 37.8895   3
   3   5  10 104.145 41.1027   3
  -3  -6  10 50.0661 47.8860   1
  -3   6  10 42.7396 46.5594   1
   3   6 -10-4.12527 37.5604   5
  -3   6   9 47.0027 41.3908   1
  -3  -6   9-6.99295 41.5191   1
   3   6  -9-50.3588 34.4001   5
  -3   6   8 29.6509 36.6695   1
  -3  -6   8-12.5256 35.8796   1
   3   6  -8 20.7169 31.6036   5
   3   6  -7-9.30881 27.4362   5
  -3  -6   7-40.4022 32.4337   2
  -3   6   7-40.1407 32.7691   2
   3   6  -7 27.6269 31.8061   2
   3  -6  -7-45.8408 30.4249   2
   3   6  -6 674.014 41.9437   2
   3  -6  -6 588.757 40.3046   2
  -3  -6   6 653.253 42.4890   2
  -3   6   6 596.726 41.3398   2
   3   6  -6 600.351 37.5198   5
   3   6  -5 161.382 22.6802   5
  -3   6   5 122.929 10.0893   4
  -3  -6   5 153.725 24.5728   2
  -3   6   5 179.861 26.1593   2
   3  -6  -5 144.796 24.3853   2
   3   6  -5 171.935 25.9799   2
   3   6  -4 357.036 23.2861   5
   3  -6  -4 315.624 17.0456   5
   3   6  -4 369.214 25.4649   2
   3  -6  -4 345.763 24.8572   2
  -3   6   4 387.828 26.3217   2
  -3  -6   4 388.233 26.1264   2
  -3  -6   3 4354.30 165.986   2
  -3   6   3 4279.29 166.113   2
   3   6  -3 4473.08 165.104   2
   3  -6  -3 4376.56 165.211   2
   3  -6  -3 4062.57 162.692   5
   3   6  -3 4306.75 164.298   5
   3  -6  -2 783.747 31.6639   4
  -3  -6   2 780.632 34.5742   5
  -3   6   2 791.736 32.2360   5
  -3  -6   2 782.453 34.1894   2
  -3   6   2 822.920 35.1277   2
  -3  -6   1 534.677 25.2687   3
  -3   6   1 556.852 25.3592   5
  -3  -6   1 531.399 25.0587   5
   3  -6   0 3937.17 146.928   7
  -3  -6   0 3913.21 147.484   6
  -3  -6   0 3731.66 148.340   3
  -3  -6   0 3723.60 148.107   4
  -3  -6  -1 704.618 30.9918   6
   3   6   1 732.718 31.6375   3
  -3  -6  -1 692.860 31.7819   3
  -3  -6  -1 692.109 30.6604   4
   3   6   1 664.585 30.7841   4
  -3  -6  -2 475.717 25.5966   1
  -3   6  -2 456.947 25.5214   1
   3   6   2 561.865 24.5851   6
   3   6   2 497.076 26.1023   3
   3   6   2 511.365 24.8902   4
  -3  -6  -2 535.413 24.5872   4
  -3   6  -3 2694.11 105.924   1
  -3  -6  -3 2593.87 105.503   1
   3   6   3 2519.64 103.801   4
   3   6   3 2657.27 105.438   3
   3   6   3 2798.45 104.656   6
   3   6   4 41.5736 15.3790   4
  -3   6  -4 34.8872 22.4370   2
  -3  -6  -4 31.3977 21.2671   2
   3   6   4 45.6056 20.8464   3
   3   6   5 35.2034 18.6122   4
  -3   6  -5 51.1487 28.3473   2
  -3  -6  -5 23.4907 26.5000   2
   3   6   5 38.0310 23.9223   3
   3   6   6 486.102 31.2272   4
  -3   6  -6 489.191 42.0073   2
  -3  -6  -6 547.105 41.0450   2
   3   6   6 521.649 36.9685   3
   3  -6   6 464.903 25.3209   3
   3   6   7 9.77600 31.0026   3
   3  -6   7 4.42218 17.3609   3
  -3  -6  -7 31.1842 36.5621   2
  -3   6  -7-37.9362 38.7002   2
   3   6   7 14.1314 25.0268   4
   3   6   8 51.8256 29.6134   4
   3   6   8 28.5936 36.4666   3
   3  -6   8 102.889 20.2204   3
   3   6   9 33.5435 34.7443   4
   3   6   9 35.0986 38.7049   3
   3   6  10 5.18135 41.7779   3
  -3  -7  10-20.3920 47.2280   1
  -3   7  10-91.7877 50.0097   1
   3   7 -10-31.6122 38.6630   5
  -3   7   9 1.18818 42.6506   1
  -3  -7   9 17.4722 41.8008   1
   3   7  -9-2.73619 35.0595   5
  -3   7   9 0.84707 11.7953   4
  -3   7   8 272.599 16.9855   4
   3   7  -8 373.404 36.9036   5
  -3  -7   8 393.834 42.6984   1
  -3   7   8 327.288 42.1305   1
  -3  -7   7-26.6234 32.8503   2
  -3   7   7 34.5959 33.3968   2
  -3   7   7-0.11974 9.70334   4
   3   7  -7-29.2448 33.1292   2
   3  -7  -7 1.80189 30.7890   2
   3   7  -7-1.15659 27.9808   5
  -3  -7   6 9.40059 27.8119   2
  -3   7   6 7.77529 28.7204   2
   3   7  -6-4.11562 25.8025   5
  -3   7   6 18.0749 6.09233   4
   3   7  -6 39.6316 28.2877   2
   3  -7  -6 59.4481 27.3504   2
  -3  -7   5 425.356 31.1288   2
  -3   7   5 408.911 32.1265   2
   3   7  -5 443.909 31.2286   2
   3  -7  -5 391.638 30.4981   2
   3   7  -5 369.883 28.2187   5
   3   7  -4 43.4626 18.5436   2
   3  -7  -4 48.3535 18.0794   2
  -3   7   4 35.4203 19.9155   2
  -3  -7   4 45.0229 19.2934   2
   3  -7  -4 43.6644 10.6037   5
   3   7  -4 54.0343 17.2884   5
  -3  -7   3 1412.33 59.2344   2
  -3   7   3 1374.32 59.4601   2
   3  -7  -3 1342.23 58.0745   2
   3   7  -3 1544.39 58.4627   2
   3  -7  -3 1323.33 55.6413   5
   3   7  -3 1429.82 57.6558   5
   3  -7  -2 5022.16 191.671   4
  -3  -7   2 5138.40 193.772   2
  -3   7   2 4934.88 193.906   2
  -3   7   2 5046.40 192.434   5
  -3  -7   2 5096.71 193.699   5
  -3  -7   1 111.571 13.2515   5
  -3   7   1 148.773 14.5854   5
  -3  -7   1 136.066 10.2564   2
  -3   7   1 119.645 11.3022   2
  -3  -7   1 129.196 13.5709   3
  -3  -7   0 23.4680 12.3529   3
  -3  -7   0 8.19523 10.6135   4
  -3  -7   0 14.5462 9.40785   6
   3   7   1 3134.34 115.458   7
  -3  -7  -1 2854.54 116.732   6
   3   7   1 3021.98 116.333   6
  -3  -7  -1 3005.44 117.697   3
  -3  -7  -1 2934.32 116.650   4
  -3  -7  -2 1512.72 64.1209   1
  -3   7  -2 1475.26 64.2540   1
   3   7   2 1687.77 63.9320   6
  -3  -7  -2 1672.84 65.5697   3
   3   7   2 1667.39 65.2661   3
   3   7   2 1537.71 64.0037   4
  -3  -7  -2 1550.75 63.7136   4
  -3  -7  -3 448.238 26.9176   1
  -3   7  -3 461.090 27.5296   1
   3   7   3 426.255 24.4943   4
   3   7   3 461.506 24.8543   6
   3   7   3 502.009 27.7199   3
   3   7   4 647.874 31.5180   4
   3   7   4 647.186 33.4117   6
  -3   7  -4 582.979 37.4560   2
  -3  -7  -4 593.836 36.4582   2
   3   7   4 678.486 36.0677   3
   3   7   5 16.1412 18.3210   4
  -3   7  -5 0.92022 28.0438   2
  -3  -7  -5 5.27477 27.1681   2
   3   7   5 0.62890 24.9703   3
   3   7   6 183.992 23.8748   4
  -3  -7  -6 249.598 34.4533   2
   3   7   6 200.234 31.3396   3
  -3   7  -6 199.105 36.1602   2
   3   7   7 2.12009 24.7822   4
   3   7   7 25.3502 33.1030   3
  -3  -7  -7-1.16669 36.6585   2
  -3   7  -7-61.4401 40.6013   2
   3   7   8 16.8210 29.3660   4
   3   7   8 47.2953 37.3191   3
   3   7   9 34.0174 34.5528   4
   3   7   9-4.46423 40.7156   3
   3   7  10-29.6828 43.2531   3
  -3   8  10-8.95118 48.4834   1
  -3  -8  10 1.26142 46.9900   1
   3   8 -10 32.6876 39.1854   5
  -3   8   9-3.57882 43.5894   1
  -3  -8   9 18.5331 41.2315   1
   3   8  -9 17.1766 36.0528   5
  -3   8   8-45.9824 37.9836   1
  -3  -8   8-43.8795 37.9044   1
   3   8  -8 6.61736 33.0081   5
   3   8  -7 318.461 33.0010   5
  -3  -8   7 275.634 37.1597   2
  -3   8   7 279.041 38.7395   2
   3   8  -7 359.231 37.9475   2
   3  -8  -7 296.880 35.7635   2
   3   8  -6 23.5862 26.6047   5
  -3  -8   6 11.0802 28.7218   2
  -3   8   6 46.4405 29.0149   2
   3   8  -6 62.4212 28.4904   2
   3  -8  -6 28.1243 26.6943   2
   3   8  -5 57.5244 22.8321   5
   3  -8  -5 83.6511 13.4263   5
   3   8  -5 102.947 24.8084   2
   3  -8  -5 120.472 24.4413   2
  -3  -8   5 65.7853 24.6220   2
  -3   8   5 93.0283 25.2319   2
   3  -8  -4 168.985 14.5771   5
   3   8  -4 177.309 20.7459   5
   3   8  -4 188.063 21.1788   2
  -3  -8   4 211.327 22.7548   2
  -3   8   4 232.292 23.3097   2
   3  -8  -4 213.278 21.1396   2
  -3  -8   3 3978.55 152.924   2
  -3   8   3 3955.16 153.165   2
   3  -8  -3 3925.26 151.682   2
   3   8  -3 3934.68 151.684   2
   3  -8  -3 3810.13 150.294   5
   3   8  -3 3901.73 151.867   5
  -3  -8   2 18.6070 15.1477   5
  -3   8   2 0.98666 10.6252   5
  -3  -8   2-2.72076 12.0786   2
  -3   8   2 14.1260 12.8498   2
  -3  -8   2 7.43791 12.8218   3
  -3  -8   1 152.786 10.0547   7
  -3   8   1 135.349 10.8811   7
  -3   8   1 138.998 15.0935   5
  -3  -8   1 150.820 14.9089   5
  -3   8   1 131.710 12.1394   2
  -3  -8   1 153.018 11.2138   2
  -3  -8   1 129.292 14.2341   3
  -3  -8   0 48.0248 14.1703   3
  -3  -8   0 38.7663 10.3633   6
  -3   8   0 20.0745 18.6431   5
  -3  -8   0 24.9941 11.5807   4
  -3  -8  -1 2767.00 106.294   4
   3   8   1 2793.41 105.860   6
   3   8   1 2904.92 104.827   7
   3  -8   1 2536.63 105.134   7
  -3  -8  -1 2528.66 106.093   6
  -3  -8  -1 2768.00 107.314   3
   3   8   2 71.8180 17.3986   3
   3   8   2 108.449 14.1926   6
  -3  -8  -2 91.9835 14.9357   1
  -3   8  -2 111.198 15.7110   1
  -3  -8  -2 101.859 13.5919   4
  -3  -8  -2 121.578 17.8634   3
   3   8   3 2579.89 96.8088   6
   3   8   3 2376.92 96.3506   4
   3   8   3 2487.20 98.6343   3
  -3  -8  -3 2386.68 98.0165   1
  -3   8  -3 2331.33 98.2578   1
   3   8   4 26.6864 16.3759   4
   3   8   4 43.2771 22.6472   3
  -3   8  -4 36.3682 23.7764   2
  -3  -8  -4 48.1441 22.9458   2
   3   8   4 32.3790 18.7173   6
   3   8   5 120.036 19.8464   4
  -3   8  -5 91.1614 30.4560   2
  -3  -8  -5 119.254 29.4526   2
   3   8   5 91.2625 27.5710   3
   3   8   5 98.6797 23.8868   6
   3   8   6 14.0920 21.2968   4
   3   8   6 74.4840 29.9982   3
  -3   8  -6-27.7002 34.3822   2
  -3  -8  -6 57.0479 32.3842   2
   3   8   7 14.4531 25.1619   4
   3   8   7 18.2033 34.2597   3
  -3   8  -7-24.8209 40.0969   2
  -3  -8  -7-26.0897 38.9406   2
   3   8   8-21.6491 29.9935   4
   3   8   8-1.75994 38.0643   3
   3   8   9-16.0511 34.3967   4
   3   8   9 23.9260 42.2838   3
   3   9 -10-15.3726 39.4189   5
  -3  -9   9 3.46828 41.5113   1
  -3   9   9 20.3521 43.7879   1
   3   9  -9 8.14660 36.9433   5
  -3  -9   8-17.5894 37.1983   1
  -3   9   8 13.8990 37.8424   1
   3   9  -8 6.91244 33.5181   5
   3   9  -7 38.8806 32.3076   2
   3  -9  -7 33.4846 31.2342   2
  -3   9   7-19.6643 33.0037   1
  -3  -9   7 15.4982 32.0098   1
   3   9  -7-3.17708 28.9384   5
   3  -9  -6 127.446 16.7749   5
   3   9  -6 101.879 27.9440   5
   3  -9  -6 154.567 28.5595   2
   3   9  -6 180.525 29.9486   2
  -3  -9   6 181.702 30.3335   2
  -3   9   6 157.488 31.0251   2
   3   9  -5 268.752 26.7063   5
  -3   9   5 293.389 29.9276   2
  -3  -9   5 285.264 29.0779   2
   3  -9  -5 256.749 26.1001   2
   3   9  -5 266.301 27.4354   2
   3  -9  -5 229.358 18.2707   5
   3   9  -4 69.7286 19.8565   5
   3  -9  -4 13.7943 14.4827   5
   3   9  -4 43.3475 19.1001   2
   3  -9  -4 35.6018 18.4033   2
  -3  -9   4 33.2830 20.1416   2
  -3   9   4 7.30223 21.0417   2
   3  -9  -3 44.3703 16.0851   5
   3   9  -3 34.1977 17.6623   5
  -3   9   3 25.5432 17.1092   2
  -3  -9   3 35.1634 16.3153   2
   3   9  -3 36.9266 15.4938   2
   3  -9  -3 50.8918 15.3759   2
  -3  -9   2 1317.34 53.0816   2
  -3   9   2 1212.80 53.2674   2
  -3  -9   2 1347.83 53.3234   3
  -3  -9   2 1255.91 54.7108   5
  -3   9   1 1422.98 60.7023   7
  -3  -9   1 1729.10 60.7336   7
  -3  -9   1 1512.93 63.6918   5
  -3   9   1 1656.62 63.6264   5
  -3   9   1 1509.64 61.7382   2
  -3  -9   1 1511.72 61.3570   2
  -3  -9   1 1583.08 63.3163   3
  -3   9   0 129.541 21.3832   5
  -3  -9   0 130.317 16.8468   5
  -3  -9   0 143.655 16.5514   3
   3   9   0 111.579 15.5123   3
  -3  -9   0 137.900 12.7586   6
  -3  -9  -1 386.513 21.2746   4
  -3  -9  -1 327.649 21.2316   6
   3   9   1 404.644 19.8740   7
   3  -9   1 380.158 21.5947   7
  -3  -9  -1 359.092 24.1803   3
   3   9   2 40.4448 18.4648   3
   3   9   2 55.7256 14.4480   6
  -3   9  -2 55.4481 14.8205   1
  -3  -9  -2 63.2237 15.0437   1
  -3  -9  -2 40.3655 12.7368   4
  -3  -9  -2 60.4141 18.2153   3
   3   9   3 238.391 19.2504   6
   3   9   3 221.505 19.2805   4
  -3   9  -3 194.747 21.9734   1
  -3  -9  -3 248.774 21.9026   1
   3   9   3 233.144 24.4307   3
  -3  -9  -4 274.660 28.8261   2
  -3   9  -4 214.820 28.6984   2
   3   9   4 257.566 21.4336   4
   3   9   4 263.128 23.1835   6
   3   9   4 270.000 28.1896   3
   3   9   5-15.3551 19.1483   4
  -3  -9  -5 29.8012 29.3932   2
   3   9   5 43.7140 28.3376   3
  -3   9  -5-35.3174 29.5398   2
   3   9   5 13.6133 23.7257   6
   3   9   6 117.559 32.6481   3
   3   9   6 177.499 29.6858   6
   3   9   6 129.242 23.2765   4
  -3  -9  -6 139.617 34.9124   2
  -3   9  -6 150.839 36.0095   2
   3   9   7 72.7177 25.4096   4
   3   9   7 37.6443 34.0342   6
   3   9   7 68.0174 36.9088   3
   3   9   8 60.0202 39.5117   3
   3   9   8 39.7523 37.0676   6
   3   9   8 8.05426 28.8858   4
   3   9   9 5.72585 42.8806   3
   3   9   9-15.3610 42.1183   6
   3  10 -10 20.5256 39.5821   5
  -3 -10   9 10.2910 42.0001   1
  -3  10   9 17.8402 44.9234   1
   3  10  -9-35.2897 37.8974   5
  -3  10   8 13.8032 38.7853   1
  -3 -10   8 25.3893 36.5118   1
   3 -10  -8 5.33288 19.4940   5
   3  10  -8-40.9910 33.4475   5
   3  10  -7-5.48124 32.8382   2
   3 -10  -7-19.1128 31.8498   2
  -3 -10   7-8.84988 31.4869   1
  -3  10   7 16.8632 33.2515   1
   3  10  -7 18.6393 30.7520   5
   3 -10  -7 31.7662 17.8584   5
   3 -10  -6 34.2343 26.7301   2
   3  10  -6 47.0162 27.9047   2
  -3 -10   6 10.5094 27.8939   2
  -3  10   6 37.0612 29.3757   2
   3 -10  -6 34.1533 16.5588   5
   3  10  -6 4.25174 27.1636   5
   3  10  -5 70.9477 23.9135   2
   3 -10  -5 81.8725 22.9487   2
   3  10  -5 87.1325 24.7678   5
   3 -10  -5 92.7126 16.1140   5
  -3  10   5 29.5646 26.1867   2
  -3 -10   5 60.4626 24.1332   2
   3 -10  -4 173.176 18.8689   5
   3  10  -4 192.345 23.6740   5
  -3  10   4 184.047 23.8288   2
  -3 -10   4 191.617 23.1102   2
   3  10  -4 197.078 22.3069   2
   3 -10  -4 182.934 21.4884   2
  -3  10   3 544.844 23.8282   6
   3  10  -3 651.881 32.6586   5
   3 -10  -3 643.052 31.7172   5
  -3 -10   3 645.410 31.3636   2
  -3  10   3 659.656 32.6554   2
  -3 -10   3 589.140 29.0796   3
   3 -10  -3 651.458 30.1943   2
   3  10  -3 723.407 30.6912   2
  -3 -10   2 71.1060 20.4712   5
  -3  10   2 87.3207 14.7906   2
  -3 -10   2 64.8210 13.3014   2
  -3 -10   2 71.9556 15.2559   3
  -3  10   1 687.353 31.7037   5
  -3 -10   1 687.699 32.4411   5
  -3 -10   1 744.708 28.8068   7
  -3  10   1 573.852 27.9328   7
  -3 -10   1 682.069 31.5426   3
  -3 -10   1 646.313 28.1835   2
  -3  10   1 640.624 28.8568   2
  -3  10   0 2049.77 88.1446   5
  -3 -10   0 2215.50 86.8709   5
  -3 -10   0 2147.42 84.8384   6
  -3 -10   0 2212.13 86.9787   3
   3  10   0 2181.69 86.1677   3
   3  10   1 1746.67 66.1176   7
  -3 -10  -1 1526.87 67.7556   6
   3 -10   1 1781.24 67.1056   7
  -3 -10  -1 1711.39 66.5354   1
  -3  10  -1 1514.98 66.2017   1
  -3 -10  -1 1791.55 69.9634   3
  -3 -10  -1 1680.25 67.5398   4
  -3 -10  -2 443.364 23.9440   4
  -3 -10  -2 457.859 25.1481   1
  -3  10  -2 444.280 25.3088   1
   3  10   2 452.831 24.0195   6
  -3 -10  -3 1187.79 54.3720   2
   3  10   3 1179.61 51.0429   6
   3  10   3 1232.50 55.5346   3
   3  10   4 40.2102 17.1674   4
   3  10   4 17.4235 18.9330   6
   3  10   4 22.1540 25.3136   3
  -3  10  -4 20.0680 25.3412   2
  -3 -10  -4 25.9723 24.6295   2
  -3 -10  -5 54.4520 29.2076   2
   3  10   5 113.875 30.4940   3
  -3  10  -5 97.6701 31.1263   2
   3  10   5 105.450 19.4484   4
   3  10   5 71.5002 24.8569   6
   3  10   6 374.963 39.6923   3
   3  10   6 431.257 28.8305   4
   3  10   6 467.884 35.9551   6
  -3  10  -6 412.339 43.5960   2
  -3 -10  -6 438.810 41.8253   2
   3  10   7 17.7043 37.0688   3
   3  10   7-7.93915 32.2792   6
   3  10   7 9.71633 23.1341   4
   3  10   8 51.7483 41.0522   3
   3  10   8 34.1459 36.0316   6
   3  10   8 29.4119 25.2080   4
   3  10   9 11.7203 44.5834   3
   3  10   9-11.2360 40.8883   6
   3  11 -10 70.9051 40.4150   5
  -3 -11   9 22.3696 42.4851   1
  -3  11   9-9.39286 45.9522   1
   3  11  -9-3.13419 38.2112   5
  -3  11   8-1.05602 39.2378   1
  -3 -11   8 55.0251 37.3931   1
   3  11  -8 49.0579 35.1765   5
   3 -11  -8 39.3351 21.0330   5
   3 -11  -7 10.0143 30.6553   2
   3  11  -7 19.3064 31.9610   2
  -3  11   7 40.2421 34.5143   1
  -3 -11   7-3.54548 32.0348   1
   3  11  -7-8.24527 30.6385   5
   3 -11  -7 10.5653 18.5143   5
   3  11  -6 58.1552 28.3202   5
   3 -11  -6 31.4214 17.1199   5
  -3 -11   6 76.3582 27.6330   2
  -3  11   6 73.6958 31.7058   2
   3 -11  -6 17.2658 26.0136   2
   3  11  -6 88.0825 27.9074   2
  -3 -11   5 544.717 35.7620   2
  -3  11   5 631.788 38.8590   2
   3  11  -5 591.614 35.3523   2
   3 -11  -5 509.454 33.1969   2
   3  11  -5 531.273 35.5402   5
   3 -11  -5 510.108 28.8738   5
  -3 -11   4 159.105 21.9660   2
  -3  11   4 154.087 24.0884   2
   3  11  -4 138.608 25.0034   5
   3 -11  -4 144.119 20.3003   5
  -3  11   4 143.625 12.3786   6
  -3 -11   4 101.840 17.1562   3
   3 -11  -4 153.554 21.0413   2
   3  11  -4 137.485 22.0856   2
   3 -11  -3 60.0534 21.9050   5
   3  11  -3 71.0344 20.7522   5
  -3 -11   3 80.6545 17.3926   3
  -3  11   3 67.4510 18.5428   2
  -3 -11   3 46.9866 16.6641   2
  -3 -11   2 128.756 23.9552   5
  -3 -11   2 153.588 15.8111   2
  -3  11   2 162.400 16.8871   2
  -3 -11   2 165.608 17.9346   3
  -3  11   1 368.488 23.4886   5
  -3 -11   1 398.908 24.8310   5
  -3 -11   1 388.545 18.6649   2
  -3  11   1 364.800 19.4987   2
  -3 -11   1 420.990 19.5738   7
  -3 -11   1 386.121 23.7033   3
  -3  11   0 58.2329 21.5540   5
  -3 -11   0 118.047 18.1622   5
  -3 -11   0 58.0334 17.1309   3
   3  11   0 94.0707 17.3303   3
  -3 -11   0 94.3803 13.3939   6
  -3  11  -1 581.892 38.1940   5
  -3 -11  -1 576.465 27.4813   4
  -3  11  -1 534.482 25.8481   1
  -3 -11  -1 591.306 25.9125   1
   3  11   1 580.975 30.8234   3
  -3  11  -1 523.687 25.0650   3
  -3 -11  -1 594.816 31.6527   3
   3  11   1 569.975 25.7302   7
  -3 -11  -1 484.879 28.6804   6
   3 -11   1 516.556 27.9365   7
   3  11   2 172.246 17.7466   6
  -3 -11  -2 162.999 16.4140   4
  -3  11  -2 150.065 18.1811   1
  -3 -11  -2 199.232 17.9542   1
   3  11   3 526.518 29.2973   6
  -3 -11  -3 514.865 27.8083   4
  -3  11  -3 554.616 32.8633   2
  -3 -11  -3 583.877 33.1594   2
   3  11   3 623.981 35.6736   3
  -3  11  -4 82.3298 26.7058   2
  -3 -11  -4 132.199 27.4314   2
   3  11   4 92.8038 20.7902   6
   3  11   4 98.3223 28.3168   3
  -3  11  -5 102.023 31.6421   2
  -3 -11  -5 154.494 31.8943   2
   3  11   5 123.550 32.4789   3
   3  11   5 147.725 26.2535   6
   3  11   6 23.7438 19.2768   4
   3  11   6 58.9771 34.6570   3
  -3  11  -6 37.7534 36.4747   2
  -3 -11  -6 6.49065 35.1951   2
   3  11   6 39.0126 28.5624   6
   3  11   7 54.9799 32.4085   6
   3  11   7 23.6435 19.6586   4
   3  11   7 18.1936 38.3861   3
   3  11   8-6.82845 19.2639   4
   3  11   8 32.3855 36.7517   6
   3  11   8-3.89293 42.3287   3
   3  11   9-41.8792 41.6614   6
   3  12 -10-44.3718 41.1481   5
  -3  12   9 27.4539 46.4377   3
  -3  12   9 32.8737 44.2986   1
  -3 -12   9 46.4616 41.8617   1
   3  12  -9 35.3308 38.3298   5
  -3  12   8 18.9539 39.3576   1
  -3 -12   8-20.8175 37.9702   1
   3  12  -8 42.7154 35.1054   5
   3 -12  -8-2.84576 21.2923   5
   3 -12  -7 63.5981 19.6488   5
   3  12  -7 61.8012 31.5735   5
  -3 -12   7 105.631 32.6732   1
  -3  12   7 32.1376 34.2028   1
   3 -12  -7 38.3915 30.6707   2
   3  12  -7 75.0400 32.3001   2
   3  12  -6 78.5147 27.9104   2
  -3  12   6 134.098 30.7688   1
  -3 -12   6 155.731 29.2904   1
   3 -12  -6 115.746 26.7267   2
   3  12  -6 122.819 29.8090   5
   3 -12  -6 100.197 19.7683   5
  -3  12   5 35.6125 14.5867   6
  -3 -12   5 28.0227 23.6207   2
  -3  12   5 14.9301 26.0461   2
   3  12  -5 78.3072 26.6017   5
   3 -12  -5 27.5898 19.4802   5
  -3 -12   5-7.51207 15.9380   3
   3  12  -5 47.4417 23.5645   2
   3 -12  -5 18.9384 22.3056   2
  -3  12   4 67.8383 10.3953   6
   3  12  -4 53.0115 25.7478   5
   3 -12  -4 52.6661 21.2382   5
  -3 -12   4 71.6808 20.7326   2
  -3  12   4 13.0141 22.4464   2
  -3 -12   4 58.6390 19.2088   3
   3  12  -4 90.7340 21.8416   2
   3 -12  -4 55.3953 20.2177   2
  -3 -12   3 252.618 20.0164   2
  -3  12   3 223.225 21.6292   2
  -3 -12   3 228.765 21.1472   3
   3 -12  -3 222.114 26.5217   5
   3  12  -3 273.120 26.1776   5
  -3 -12   2 172.227 16.1118   2
  -3 -12   2 215.468 27.0520   5
  -3  12   2 179.865 17.9799   2
  -3 -12   2 200.258 20.1703   3
  -3 -12   1 2286.01 92.1370   5
  -3  12   1 2298.27 91.6384   5
  -3 -12   1 2337.08 87.7728   7
  -3 -12   1 2455.59 91.5910   3
  -3 -12   1 2241.07 88.2475   2
  -3  12   1 2084.07 88.5492   2
  -3 -12   0 847.545 39.3858   6
  -3 -12   0 996.466 43.6749   3
   3  12   0 942.771 42.0597   3
  -3 -12   0 919.644 43.1297   5
  -3  12   0 893.499 44.9455   5
  -3  12  -1 643.981 39.9130   5
  -3 -12  -1 593.846 28.6283   4
   3 -12   1 546.225 26.8594   7
   3  12   1 526.145 25.1083   7
  -3 -12  -1 599.236 30.6325   6
   3  12   1 627.232 32.1908   3
  -3  12  -1 561.250 26.1634   3
  -3 -12  -1 630.229 33.3957   3
  -3 -12  -1 594.566 26.6508   1
  -3  12  -1 508.296 26.6821   1
   3  12   2 6.25526 16.4098   6
  -3  12  -2 30.1805 33.4547   5
  -3 -12  -2 9.09841 14.3303   4
  -3 -12  -2 7.16048 16.3040   1
  -3 -12  -3 33.1969 22.4686   2
  -3  12  -3 31.2168 21.5620   2
  -3 -12  -3 7.59486 15.6691   4
   3  12   3 19.7437 17.5018   6
  -3  12  -4 335.225 33.1564   2
  -3 -12  -4 429.945 34.1311   2
   3  12   4 395.761 35.0114   3
   3  12   4 385.039 27.1511   6
   3  12   5 229.755 27.1342   6
   3  12   5 258.598 34.9101   3
  -3  12  -5 184.377 33.7277   2
  -3 -12  -5 249.762 34.2028   2
   3  12   6 19.9450 29.4170   6
   3  12   6 36.2580 34.4978   3
  -3 -12  -6 59.8964 37.1521   2
  -3  12  -6-17.1459 36.1328   2
   3  12   7 74.3269 33.5277   6
   3  12   7 97.2575 40.0597   3
   3  12   8-11.8099 36.5125   6
   3  12   8 26.8086 43.0926   3
   3  12   9 34.5726 41.2340   6
   3  13 -10-52.9699 43.0866   5
  -3 -13   9-8.30749 41.2898   1
  -3  13   9-45.6547 44.5765   1
   3  13  -9 54.3000 39.9338   5
  -3 -13   8-35.8834 37.8657   1
  -3  13   8-26.7381 39.8751   1
   3  13  -8-28.9303 35.4700   5
   3 -13  -8-13.0761 22.5800   5
   3  13  -7 12.2821 32.2923   2
  -3  13   7-50.6172 35.7630   1
  -3 -13   7-25.3026 32.9735   1
   3 -13  -7 10.9461 29.8166   2
  -3 -13   7 11.7626 14.4630   3
   3  13  -7-11.0147 32.8904   5
   3 -13  -7 15.2941 21.1341   5
  -3  13   6 165.806 20.5707   6
   3  13  -6 233.494 31.9658   5
   3 -13  -6 169.893 22.7251   5
  -3 -13   6 253.198 30.0886   1
  -3  13   6 117.327 31.1533   1
   3 -13  -6 207.415 28.0884   2
   3  13  -6 171.015 29.5627   2
  -3 -13   6 129.020 18.1961   3
  -3  13   5 11.9794 14.4449   6
   3  13  -5-2.02223 27.8179   5
   3 -13  -5 7.91825 21.0619   5
  -3 -13   5 27.3850 23.4516   2
  -3  13   5 10.7246 26.1799   2
   3 -13  -5 7.10098 23.2580   2
   3  13  -5-11.7059 23.9624   2
  -3 -13   5-4.81362 18.8203   3
  -3  13   4 158.309 10.3962   6
  -3 -13   4 200.943 22.3502   2
  -3  13   4 184.756 24.6659   2
  -3 -13   4 134.889 21.1740   3
   3  13  -4 217.153 23.6771   2
   3 -13  -4 158.332 21.6425   2
   3  13  -4 136.998 28.1642   5
   3 -13  -4 155.410 25.2144   5
   3 -13  -3 163.141 27.8681   5
   3  13  -3 157.565 26.8164   5
   3 -13  -3 125.448 8.71782   4
  -3 -13   3 179.593 21.2579   3
  -3 -13   3 137.804 17.9447   2
  -3  13   3 156.495 20.4516   2
  -3 -13   2 387.716 22.4065   2
  -3  13   2 392.149 23.9791   2
  -3 -13   2 453.764 34.3378   5
  -3 -13   2 492.362 27.5922   3
  -3 -13   1 127.829 24.2436   5
  -3  13   1 137.025 21.8233   5
  -3 -13   1 101.665 11.6723   2
  -3  13   1 128.323 13.3086   2
  -3 -13   1 115.119 20.0556   3
  -3  13   0 788.044 35.5064   1
  -3 -13   0 866.561 38.6589   6
  -3 -13   0 1014.61 42.6336   5
  -3  13   0 999.248 44.9368   5
   3  13   0 1039.68 42.1510   3
  -3 -13   0 1083.32 43.6226   3
  -3  13   0 930.222 39.9058   3
  -3 -13   0 838.820 35.4704   2
  -3  13   0 843.776 36.1060   2
   3  13   1 21.5184 22.2648   3
  -3 -13  -1 17.4280 19.4128   6
  -3  13  -1 52.7871 29.0266   5
  -3 -13  -1 1.74031 21.2919   3
  -3  13  -1 18.2872 12.8525   3
  -3 -13  -1 1.90341 15.5169   4
  -3 -13  -1 12.2258 13.0064   1
  -3  13  -1 7.47289 12.7925   1
  -3  13  -2 203.981 20.2443   2
  -3 -13  -2 227.242 20.8198   2
  -3  13  -2 145.610 36.8653   5
  -3 -13  -2 181.459 17.6720   4
   3 -13   2 159.337 17.5609   7
   3  13   2 179.980 16.8300   7
  -3  13  -3 45.5888 37.4591   5
  -3  13  -3 5.38503 21.7847   2
  -3 -13  -3 3.70286 22.8432   2
  -3 -13  -3-7.72195 16.1721   4
   3  13   3 4.65567 18.3555   6
  -3  13  -4 338.189 31.8559   2
  -3 -13  -4 409.413 33.0686   2
   3  13   4 350.137 35.6746   3
   3  13   4 292.119 26.7784   6
   3  13   5 21.6516 24.8197   6
  -3  13  -5-7.27534 32.0846   2
  -3 -13  -5-2.83760 33.5148   2
   3  13   5-11.5101 33.7863   3
   3  13   6 106.290 29.9060   6
  -3  13  -6 96.9904 36.6415   2
  -3 -13  -6 83.3183 38.8148   2
   3  13   6 103.049 37.5277   3
   3  13   7-4.81957 39.5815   3
   3  13   7 99.5069 33.4385   6
   3  13   8-55.6954 44.3217   3
   3  13   8-8.15708 37.5461   6
   3  13   9 49.8585 41.5327   6
   3  14 -10-41.2398 45.2212   5
   3  14  -9-19.7134 41.7217   5
  -3 -14   9 74.4125 41.6367   1
  -3  14   9 74.6682 43.7573   1
  -3  14   9-54.9534 33.2039   6
   3  14  -8-31.0667 37.4171   5
  -3  14   8 51.2306 45.6909   3
  -3  14   8 38.1785 40.0459   1
  -3 -14   8-17.8303 37.7579   1
  -3  14   8-36.9966 27.9733   6
  -3 -14   7-14.1157 32.7377   1
  -3  14   7 16.8522 34.1100   1
   3  14  -7 50.3750 32.5353   2
   3 -14  -7 48.4389 31.2662   2
  -3  14   7 3.85282 23.0613   6
   3  14  -7 11.6560 33.6691   5
   3 -14  -7 7.03706 23.6015   5
  -3  14   6 21.9414 18.4076   6
  -3 -14   6 10.7364 18.9958   3
   3 -14  -6-16.0961 26.9557   2
  -3  14   6-31.4249 29.6612   1
   3  14  -6-31.4070 28.6015   2
  -3 -14   6 13.5438 27.6710   1
   3  14  -6-3.71274 31.3974   5
   3 -14  -6 15.4553 22.6761   5
  -3  14   5 94.1026 13.5066   6
   3 -14  -5 51.1500 23.3595   5
   3  14  -5 63.7611 29.3259   5
  -3 -14   5 50.8518 20.3675   3
   3 -14  -5 63.0334 22.8714   2
  -3 -14   5 76.7467 23.5899   1
  -3  14   5 49.9841 24.8726   1
   3  14  -5 83.8753 25.4939   2
   3  14  -4 342.350 33.0903   5
  -3 -14   4 364.469 26.4535   2
  -3  14   4 373.648 28.3231   2
   3 -14  -4 326.213 30.3065   5
  -3 -14   4 372.756 26.9249   3
   3 -14  -3 16.1296 28.3247   5
   3  14  -3 30.2607 27.4252   5
  -3 -14   3 49.0714 16.7475   2
  -3  14   3 34.5785 18.3107   2
   3 -14  -3 21.2637 8.81255   4
  -3 -14   3 37.8223 21.1111   3
  -3 -14   2 14.9634 30.2308   5
  -3  14   2 9.16888 12.6982   7
  -3 -14   2 10.0564 12.2298   7
  -3  14   2 24.7048 14.0320   2
  -3 -14   2-4.56032 20.1142   3
  -3 -14   2-0.27043 12.6409   2
  -3  14   1 378.162 21.1413   2
  -3 -14   1 399.974 20.0805   2
  -3  14   1 501.456 30.1585   5
  -3 -14   1 483.330 33.7878   5
  -3 -14   1 435.824 23.9264   6
  -3 -14   1 518.997 30.0502   3
  -3 -14   0 363.828 22.1080   6
  -3 -14   0 383.959 27.9638   5
  -3  14   0 363.665 29.3322   5
  -3  14   0 345.913 16.8847   2
  -3 -14   0 289.283 15.7834   2
  -3 -14   0 297.005 16.7544   1
  -3  14   0 315.556 16.4950   1
  -3  14   0 357.945 23.4658   3
   3  14   0 401.095 26.8792   3
  -3 -14   0 415.678 28.0546   3
  -3  14  -1 869.154 47.0951   5
  -3 -14  -1 813.119 37.6539   4
  -3 -14  -1 861.155 39.9402   6
   3  14   1 879.685 42.7545   3
  -3  14  -1 719.043 34.9770   3
  -3 -14  -2 572.186 34.1713   5
  -3  14  -2 532.869 44.4603   5
  -3 -14  -2 522.890 28.4490   4
  -3  14  -2 582.005 30.2393   2
  -3 -14  -2 595.621 30.8742   2
   3  14   2 553.507 27.4870   7
   3 -14   2 463.157 28.0670   7
   3  14   2 578.236 36.4801   3
  -3 -14  -3-12.5761 22.9905   2
  -3  14  -3 40.8323 22.0430   2
  -3 -14  -3-7.95814 16.6664   4
   3  14   3 10.7435 19.5726   6
  -3 -14  -4 108.252 29.6564   2
  -3  14  -4 109.450 28.0756   2
   3  14   4 30.3807 21.4161   6
   3  14   5 357.507 30.7445   6
  -3  14  -5 354.743 38.0444   2
   3  14   5 394.227 40.6255   3
  -3 -14  -5 414.138 39.8499   2
   3  14   6 1.69188 28.7275   6
   3  14   6 42.2499 37.5419   3
  -3 -14  -6-80.0700 40.7056   2
  -3  14  -6-5.23010 36.8249   2
   3  14   7 22.8289 32.4056   6
   3  14   7-46.4329 42.5299   3
   3  14   8 51.5221 36.4364   6
  -3  14  -8 47.2269 55.7356   5
   3  14   9 42.2401 40.0794   6
  -3  15   9 60.0516 43.9998   1
  -3 -15   9 46.5064 40.9098   1
   3  15  -9 43.5397 42.3351   5
   3  15  -8 19.8480 38.8734   5
  -3  15   8-60.6329 46.6434   3
  -3  15   8-30.9428 38.8784   1
  -3 -15   8 30.1958 36.0066   1
  -3  15   8 31.0918 27.1682   6
   3  15  -7 80.3105 33.1540   2
  -3  15   7 34.8075 35.0087   1
  -3 -15   7 10.5693 33.1441   1
   3 -15  -7 101.827 31.7520   2
   3  15  -7 97.2263 37.0097   5
   3 -15  -7 20.1302 25.6247   5
  -3  15   7 54.1661 23.2819   6
   3  15  -6-19.0486 33.6990   5
   3 -15  -6 35.6553 25.1876   5
  -3  15   6 17.6753 17.7264   6
  -3  15   6-16.7526 30.1709   1
  -3 -15   6 34.5852 27.9399   1
   3 -15  -6-1.87458 26.6251   2
   3  15  -6-0.66158 29.0957   2
  -3 -15   6-21.2245 20.3698   3
  -3  15   5 21.7840 11.0253   6
   3  15  -5 57.3495 32.0863   5
   3 -15  -5-6.67701 25.0651   5
  -3 -15   5 0.37456 22.0263   3
   3  15  -5 25.9794 25.4199   2
  -3 -15   5 4.62747 23.4944   1
  -3  15   5-35.6561 25.7312   1
   3 -15  -5 22.3883 22.8440   2
   3 -15  -4 278.987 31.4327   5
   3  15  -4 260.165 33.1049   5
  -3 -15   4 331.683 26.9175   3
  -3  15   4 286.843 25.4975   1
  -3 -15   4 307.828 24.6277   1
  -3  15   3 52.5905 17.8329   2
  -3 -15   3 75.5265 22.1806   3
  -3 -15   2 97.9289 32.8952   5
  -3  15   2 65.2560 12.6646   7
  -3 -15   2 81.9050 14.8771   7
  -3 -15   2 115.461 22.4486   3
  -3 -15   2 109.393 13.6375   2
  -3  15   2 95.6202 14.5486   2
  -3  15   1 283.388 26.7686   5
  -3  15   1 235.441 13.4885   2
  -3 -15   1 353.317 32.4553   5
  -3 -15   1 306.331 20.4289   6
  -3  15   1 323.304 25.9687   3
  -3 -15   1 415.035 28.5522   3
  -3  15   0-24.4250 25.7843   5
  -3  15   0 33.0561 18.6897   3
  -3 -15   0 15.0275 23.8443   3
  -3 -15   0 31.3251 17.4791   6
   3  15   0 37.4978 22.8848   3
  -3 -15  -1 170.767 24.0815   6
  -3  15  -1 193.913 32.5210   5
   3  15   1 154.236 27.5137   3
  -3  15  -1 132.016 16.8605   3
  -3 -15  -1 118.760 18.6772   4
  -3 -15  -1 169.799 15.0555   2
  -3  15  -1 131.124 14.6930   2
  -3 -15  -2 204.266 20.8473   2
  -3  15  -2 240.525 20.7938   2
  -3 -15  -2 249.006 27.0596   5
  -3  15  -2 242.021 37.5223   5
   3 -15   2 144.641 20.3038   7
   3  15   2 237.866 19.4077   7
  -3 -15  -2 197.236 19.6117   4
   3  15   2 243.563 30.1524   3
  -3  15  -3 28.4924 37.4705   5
  -3 -15  -3 16.0765 25.0423   5
  -3 -15  -3-11.7123 17.4605   4
  -3 -15  -3-2.34328 22.9983   2
  -3  15  -3-1.67184 22.3837   2
   3  15   4 34.5521 21.7828   6
  -3 -15  -4-2.30093 29.0603   2
  -3  15  -4-19.4818 27.8542   2
   3  15   5-16.3138 24.5649   6
  -3 -15  -5 43.4023 34.9161   2
  -3  15  -5 68.3823 32.6115   2
   3  15   5 24.4092 36.1825   3
  -3  15  -6-46.1556 48.4743   5
   3  15   6 71.4069 29.3976   6
  -3  15  -6 13.5387 37.3872   2
  -3 -15  -6 12.3451 39.7251   2
   3  15   6 28.2813 39.8059   3
   3  15   7 23.5145 33.6016   6
   3  15   7 33.0266 42.3568   3
  -3  15  -7 111.983 53.9447   5
   3  15   8-26.2276 37.6351   6
   3  15   9 12.7272 41.2393   6
   3  16  -9-27.7725 45.4235   5
  -3  16   9-54.7465 43.9281   1
  -3 -16   9-46.1550 41.2477   1
   3  16  -8 12.7631 41.2294   5
  -3 -16   8-13.7020 36.3125   1
  -3  16   8 11.6113 38.3034   1
   3 -16  -7 6.26901 27.4215   5
   3  16  -7-80.7073 39.2006   5
  -3  16   7-19.5678 21.7589   6
  -3 -16   7 10.0689 33.0143   1
  -3  16   7 39.1056 34.3068   1
   3 -16  -7 16.1458 31.5827   2
   3  16  -7-6.01617 33.3428   2
   3 -16  -6 48.5420 26.7103   5
   3  16  -6 64.2650 35.8739   5
   3  16  -6 53.0349 29.3341   2
  -3 -16   6 66.0018 29.2411   1
  -3  16   6 27.0384 30.0734   1
   3 -16  -6 65.6350 27.7191   2
  -3  16   6 18.5255 15.3152   6
   3  16  -5-36.3114 33.1539   5
   3 -16  -5 3.08332 27.5859   5
  -3 -16   5-1.12882 24.6485   1
  -3  16   5 16.0146 24.6535   1
  -3 -16   5-8.74700 21.8987   3
   3 -16  -4 382.613 34.4500   5
  -3  16   4 304.252 26.0214   1
  -3 -16   4 364.987 26.4782   1
  -3 -16   4 354.899 27.9292   3
   3  16  -4 287.764 37.0987   5
  -3 -16   3 70.4081 17.2087   1
  -3  16   3 54.9245 16.6447   1
  -3 -16   3 69.1870 22.8968   3
  -3 -16   2 616.383 41.2932   5
  -3 -16   2 479.928 23.2053   7
  -3  16   2 650.243 36.4527   3
  -3 -16   2 696.979 34.0870   3
  -3 -16   1 842.197 43.0486   6
  -3  16   1 1039.87 50.1282   5
  -3 -16   1 1107.56 53.1507   5
  -3  16   1 934.165 47.4007   3
  -3 -16   1 1129.65 49.2931   3
  -3  16   0 330.750 31.9430   5
  -3 -16   0 331.672 23.8972   6
   3  16   0 309.300 28.3175   3
  -3  16   0 264.202 23.5466   3
   3  16   1 48.0069 26.9276   3
  -3  16  -1 14.5591 15.8459   3
  -3 -16  -1 25.7005 23.9455   6
  -3  16  -1 19.6698 29.4515   5
  -3 -16  -1 34.6817 18.2283   4
  -3  16  -1 9.06528 10.9044   2
  -3 -16  -1 14.0126 10.4245   2
  -3  16  -2 941.885 52.8136   5
  -3 -16  -2 863.354 44.0973   5
  -3 -16  -2 796.172 37.8488   4
   3  16   2 800.529 34.3191   7
   3 -16   2 652.371 35.0874   7
   3  16   2 1012.61 47.4477   3
  -3  16  -2 833.153 37.7122   2
  -3 -16  -2 916.471 38.2122   2
  -3  16  -3 122.730 23.3491   2
  -3 -16  -3 158.585 24.8929   2
  -3  16  -3 165.678 39.9396   5
  -3 -16  -3 145.050 27.5416   5
   3  16   3 153.790 18.4550   7
  -3 -16  -3 116.508 19.6427   4
   3  16   3 153.767 33.5134   3
  -3  16  -4 39.3432 42.1895   5
  -3  16  -4 110.696 28.1971   2
  -3 -16  -4 120.542 30.1391   2
   3  16   4 94.8437 23.9418   6
   3  16   5 53.3904 25.3115   6
  -3  16  -5 8.60966 32.4380   2
  -3 -16  -5-0.94752 35.9855   2
   3  16   5-56.6555 38.6530   3
  -3  16  -6-82.0219 51.6955   5
   3  16   6-3.65867 28.6348   6
  -3  16  -6 11.0910 36.9350   2
  -3 -16  -6-8.92916 41.2846   2
   3  16   6-7.71227 40.5719   3
   3  16   7-19.7084 33.1685   6
   3  16   7-13.2874 42.8252   3
  -3  16  -7 64.8708 55.6467   5
   3  16   8 48.7760 36.9067   6
  -3  17   9 3.80745 42.3545   1
   3  17  -8 72.6533 43.8547   5
  -3 -17   8 5.83744 36.5786   1
  -3  17   8 93.9988 38.2789   1
   3 -17  -7 76.6254 30.2856   5
   3  17  -7 94.7749 41.4695   5
   3  17  -7 67.2108 33.0568   2
  -3  17   7 34.2355 33.0138   1
  -3 -17   7 89.2055 32.6347   1
  -3  17   7 42.2172 19.4750   6
   3  17  -6-0.60788 28.7313   2
  -3  17   6-13.9993 28.9293   1
   3 -17  -6-2.28279 27.1605   2
  -3 -17   6 5.89060 28.6536   1
   3 -17  -6-5.86021 29.1249   5
   3  17  -6 36.9261 37.0556   5
  -3  17   6-13.6277 39.9947   3
  -3  17   5 41.5794 24.5568   1
  -3 -17   5 21.2323 25.7814   1
   3 -17  -5 44.7136 30.5810   5
   3  17  -5-4.26182 35.6552   5
  -3  17   5 47.6635 37.4433   3
  -3 -17   5 45.4521 21.4890   3
  -3 -17   4 31.3842 22.1176   1
  -3  17   4 25.8926 20.1560   1
   3  17  -4 8.69836 34.5002   5
   3 -17  -4 10.2676 30.5484   5
  -3 -17   4 69.7514 23.9116   3
  -3  17   4 54.2518 34.3166   3
  -3 -17   3 566.716 26.7211   1
  -3  17   3 546.009 39.6897   3
  -3 -17   3 624.267 33.4932   3
  -3 -17   2 392.525 20.0734   1
  -3  17   2 493.146 36.2382   3
  -3 -17   1 56.1525 32.0642   5
  -3  17   1 26.3440 24.4106   3
  -3 -17   1 29.3537 17.8718   6
  -3  17   1 46.9205 28.3591   5
  -3 -17   0 4.72834 19.6388   6
  -3  17   0 12.9080 19.7164   3
  -3  17   0 55.3984 29.2938   5
   3 -17   0 16.7324 11.2240   6
  -3 -17  -1 297.348 31.4694   5
  -3 -17  -1 287.292 23.9429   4
  -3  17  -1 287.784 35.4946   5
  -3  17  -1 286.972 21.7734   3
   3  17   1 313.079 33.1796   3
  -3 -17  -1 314.173 29.6300   6
  -3  17  -2 61.7119 36.9588   5
  -3 -17  -2-7.55801 25.9706   5
   3  17   2 14.9515 30.9107   3
  -3 -17  -2 3.84516 17.3093   4
  -3  17  -2-14.9503 15.9010   2
  -3 -17  -2 2.61114 15.6921   2
  -3  17  -3 59.9488 22.2143   2
  -3 -17  -3 129.861 24.1570   2
  -3 -17  -3 127.966 28.8531   5
  -3  17  -3 48.4293 41.0287   5
   3  17   3 125.837 19.5700   7
   3 -17   3 69.7475 19.5944   7
  -3 -17  -3 89.2512 19.7074   4
   3  17   3 202.574 33.8894   3
  -3  17  -4 36.2136 43.2463   5
  -3  17  -4 100.769 28.1274   2
  -3 -17  -4 115.059 30.1210   2
  -3  17  -5-15.6508 32.3173   2
  -3 -17  -5-20.1445 36.2139   2
   3  17   5 32.8979 26.2729   6
  -3  17  -6 15.8738 49.9089   5
   3  17   6-20.7394 29.0455   6
   3  17   6-16.8935 42.7829   3
  -3  17  -6-61.1270 36.9482   2
   3  17   7 71.8109 32.6685   6
   3  17   8 93.6325 38.1642   6
  -3  18   8 63.7615 37.0865   1
   3  18  -8-77.5614 46.3931   5
  -3  18   7 29.5307 32.7722   1
  -3 -18   7 6.52794 33.6177   1
   3  18  -7 27.6013 42.2923   5
  -3 -18   6-1.88260 29.3344   1
  -3  18   6-7.11302 28.2127   1
  -3  18   6 42.1255 42.3690   3
   3 -18  -6 36.3433 32.3230   5
   3  18  -6-0.92166 39.9300   5
  -3 -18   5 23.6817 26.0997   1
  -3  18   5-0.94696 23.9225   1
  -3  18   5-13.9520 38.4701   3
   3  18  -5 0.91977 38.4281   5
   3 -18  -5 35.9175 31.8386   5
  -3 -18   4 72.8364 25.0590   3
  -3  18   4 57.6863 36.5585   3
  -3 -18   4 86.8248 22.4972   1
  -3  18   4 67.0283 19.9334   1
  -3  18   3 211.527 34.6357   3
  -3 -18   3 207.954 27.6837   3
  -3 -18   3 189.928 18.1563   7
  -3 -18   3 190.572 17.9498   1
  -3  18   2 59.5857 29.4798   3
  -3 -18   1 423.078 40.4248   5
  -3 -18   1 365.229 26.5993   6
  -3  18   1 462.769 31.7284   3
  -3  18   0 106.854 21.5449   3
   3 -18   0 81.7904 13.3768   6
  -3 -18   0 79.0872 22.3019   6
   3  18   0 128.591 27.4811   3
  -3 -18  -1 284.319 30.8589   6
  -3 -18  -1 258.510 32.6812   5
  -3  18  -1 272.728 36.3690   5
  -3 -18  -1 246.407 24.0402   4
  -3  18  -1 230.874 21.3188   3
   3  18   1 273.723 33.5563   3
  -3  18  -2 173.962 15.6396   2
  -3  18  -2 167.418 38.1087   5
  -3 -18  -2 226.936 30.6358   5
   3  18   2 259.460 35.1563   3
  -3 -18  -2 205.210 20.6443   4
  -3 -18  -2 151.659 15.0809   2
  -3  18  -3 123.027 21.3110   2
  -3 -18  -3 186.253 22.5272   2
  -3  18  -3 267.340 43.4428   5
   3 -18   3 122.284 21.0836   7
   3  18   3 199.323 20.2731   7
  -3 -18  -3 163.061 21.5272   4
   3  18   3 197.959 36.9976   3
   3  18   4 17.2284 19.8910   7
  -3  18  -4 42.5951 25.1510   2
  -3 -18  -4 53.1139 28.6440   2
   3  18   4 26.0852 38.6876   3
  -3  18  -4-18.7060 44.3991   5
  -3  18  -5 111.224 32.3034   2
   3  18   6-2.50350 29.9185   6
  -3  18  -6 26.3525 50.9737   5
   3  18   6 4.09950 45.2294   3
  -3  18  -6-29.3660 36.0852   2
   3  18   7 65.3698 33.1069   6
  -3  19   7 42.5271 32.5325   1
   3  19  -7 75.3603 44.8385   5
  -3  19   6-9.86381 27.8451   1
  -3  19   6-13.1319 43.4198   3
   3 -19  -6-9.67648 34.3763   5
   3  19  -6 5.86750 42.1223   5
  -3 -19   5 210.674 28.4633   1
  -3  19   5 152.323 25.1824   1
  -3  19   5 203.225 42.4975   3
   3  19  -5 179.267 43.7686   5
  -3 -19   4-0.71730 21.4213   1
  -3  19   4-22.4189 37.9493   3
   3 -19  -3 1.63301 11.0448   4
  -3  19   3-12.5612 33.5793   3
  -3 -19   3 0.09976 13.1865   7
  -3  19   2 296.252 33.8990   3
  -3 -19   1 15.5292 20.2385   6
  -3  19   1 73.3013 25.9016   3
  -3  19   0-14.9901 31.6958   5
   3  19   0 23.2560 28.1161   3
  -3  19   0 3.51021 21.6478   3
  -3 -19   0 4.15257 23.0986   6
   3 -19   0-4.26366 12.9783   6
  -3  19  -1 65.6401 34.7425   5
  -3  19  -1-16.0986 19.1497   3
   3  19   1 55.1765 31.6783   3
  -3 -19  -1 21.8654 20.7773   4
  -3 -19  -1 12.2022 28.7210   6
  -3 -19  -2 52.2952 18.6750   4
  -3  19  -2 96.2218 38.0712   5
   3  19   2 43.3423 34.4307   3
  -3  19  -3 41.9668 18.4663   2
  -3 -19  -3 32.6469 18.4251   2
  -3  19  -3 33.7624 40.6864   5
   3 -19   3 37.1668 16.5574   7
  -3 -19  -3 53.9988 20.7548   4
   3  19   3 5.93615 36.8848   3
   3 -19   4 38.2227 22.0024   7
   3  19   4 107.012 22.2069   7
  -3  19  -4 76.7158 24.0939   2
   3  19   4 82.7999 40.4873   3
  -3  19  -4 37.1774 44.8852   5
  -3  19  -5 77.8765 29.8849   2
  -3  19  -6-30.3857 51.9233   5
   3  19   6-25.6132 30.8881   6
   3  19   7-16.7475 33.5358   6
  -3  20   6 52.8515 44.4337   3
   3  20  -6 13.6231 45.9109   5
  -3  20   5 26.0789 41.6125   3
  -3  20   4-10.0178 15.5101   7
  -3  20   4-2.89680 38.5746   3
  -3  20   3 7.57471 35.4199   3
  -3 -20   2 146.133 29.2715   6
  -3  20   2 13.3139 30.0017   3
  -3 -20   1 66.6266 21.8466   6
  -3  20   1 45.5756 26.2059   3
  -3 -20   0 648.075 34.6508   6
  -3  20   0 645.286 32.2640   3
   3  20   0 722.752 38.2722   3
  -3  20   0 710.825 44.8407   5
  -3  20  -1-8.09247 37.9050   5
   3  20   1-31.9255 32.2199   3
  -3  20  -1 23.6684 20.6959   3
  -3 -20  -1 5.54609 21.6741   4
  -3 -20  -1 5.73250 29.9920   6
  -3 -20  -2 26.9352 19.0518   4
   3  20   2-2.40833 36.1637   3
  -3  20  -3 16.3076 15.9240   2
   3  20   3 74.5798 39.3431   3
  -3  20  -3 20.1312 40.8597   5
   3  20   4 42.1119 22.3275   7
  -3  20  -4-14.4673 22.0501   2
   3  20   4-6.63551 41.5950   3
  -3  20  -4-15.1697 46.3834   5
   3  20   5 35.9025 24.8478   7
   3  20   5-18.1895 44.0997   3
  -3  21   5 138.066 45.0505   3
  -3  21   4 91.9571 39.4906   3
  -3  21   3 10.0616 35.5484   3
  -3 -21   2-22.5821 29.4443   6
  -3  21   2-66.1080 32.1607   3
  -3 -21   1 6.51963 22.6204   6
  -3  21   1 1.76892 27.5910   3
  -3 -21   0 26.2179 26.3602   6
  -3  21   0-2.26600 23.5155   3
  -3 -21   0-38.9061 27.8402   4
  -3 -21  -1 219.151 33.3645   6
  -3 -21  -1 233.387 25.8904   4
   3  21   1 223.741 36.0898   3
  -3  21  -1 186.930 24.5283   3
  -3  21  -1 264.939 41.8249   5
  -3 -21  -2 29.7911 20.0435   4
   3  21   2 36.5628 37.9152   3
  -3  21  -2 73.0937 42.4008   5
   3  21   3 35.5218 40.6003   3
  -3  21  -3-9.32438 43.4539   5
   3  21   4 6.83969 43.4249   3
  -3  21  -4-69.9991 46.5379   5
   3  21   5 97.4723 47.2239   3
  -3  22   5 70.8319 44.0420   3
  -3  22   4 52.0743 41.0598   3
  -3  22   3 24.9291 37.0583   3
  -3  22   2-9.37037 32.4117   3
  -3 -22   2 42.7797 29.8496   6
  -3 -22   1-51.6816 25.0304   6
  -3  22   1 42.0863 28.7711   3
  -3 -22   0 221.082 30.5862   6
  -3  22   0 220.736 27.8210   3
  -3 -22   0 276.873 33.3093   4
  -3  22  -1 22.6845 40.0122   5
   3  22   1 100.480 35.9213   3
  -3  22  -1-8.10503 22.5762   3
  -3 -22  -1 51.0050 24.0509   4
  -3  22  -2-10.5735 44.6083   5
   3  22   2 25.9625 39.2082   3
  -3  22  -3 198.830 48.9992   5
   3  22   3 229.461 45.3974   3
  -3  22  -4 130.126 49.2527   5
   3  22   4 57.2221 45.6198   3
  -3  23   5-42.8790 47.3107   3
  -3  23   4 89.7067 42.9626   3
  -3  23   3 61.3672 39.1318   3
  -3  23   2 182.091 36.5744   3
  -3  23   1 21.8985 28.3687   3
  -3 -23   0 8.34113 31.2473   4
  -3  23   0-30.2189 26.0980   3
  -3  23  -1 0.71576 23.9034   3
   3  23   1-22.5131 36.3650   3
  -3  23  -2 128.026 46.3671   5
   3  23   2-31.1052 41.4025   3
  -3  23  -3-18.5335 49.1282   5
   3  23   3 42.5825 45.9928   3
  -3  24   4-35.6944 44.6242   3
  -3  24   3 51.5470 40.3656   3
  -3  24   2 30.6794 34.5811   3
  -3  24   1-8.13804 30.0719   3
  -3  24   0 68.3082 27.5395   3
   3  24   1 89.3138 37.0582   3
   3  24   2 70.9740 41.4918   3
  -3  24  -2 25.1990 48.7345   5
   3  24   3 27.1646 47.0877   3
  -3  25   3 50.6936 41.2117   3
  -3  25   2 57.1091 36.0082   3
  -3  25   1 44.0636 31.0728   3
  -3  25   0-27.4030 28.9162   3
   3  25   2-5.08157 42.4509   3
  -3  26   3-3.43070 41.2052   3
  -3  26   2 15.6863 35.8437   3
  -3  26   1 32.0648 32.3691   3
  -3  27   2-89.4815 38.5410   3
  -4   0  10-39.7019 45.5642   1
   4   0 -10-42.5119 26.4006   5
  -4   0   9-25.6469 38.9205   1
   4   0  -9 7.96827 25.3535   5
  -4   0   8-6.07313 34.8851   2
  -4   0   7-1.07865 32.3944   2
   4   0  -7-27.4410 31.3085   2
   4   0  -6 3483.19 137.486   2
  -4   0   6 3424.23 137.803   2
   4   0  -6 3288.70 129.490   5
   4   0  -5-4.70503 22.0582   2
  -4   0   5 16.5483 22.0714   2
   4   0  -5-11.6139 11.2002   5
   4   0  -4 384.622 26.4323   2
   4   0  -4 386.669 16.5697   5
  -4   0   4 384.689 26.0375   2
   4   0  -3 7.56508 14.1139   2
  -4   0   3 5.55808 13.4882   2
  -4   0   2 900.259 38.7425   2
  -4   0   2 904.544 37.4318   4
   4   0  -1 9.97838 9.32174   4
   4   0   0 15496.5 591.445   4
  -4   0   0 15438.0 591.757   4
   4   0   0 16134.6 590.906   6
  -4   0   0 13938.2 590.601   7
   4   0   0 17260.5 590.951   7
   4   0   1-2.00784 9.21003   6
   4   0   1-3.39855 10.6730   4
  -4   0  -1-15.6835 11.7940   3
  -4   0  -2 551.286 26.1324   3
  -4   0  -3 6.98414 12.9557   3
   4   0   3 14.1491 13.2377   3
  -4   0  -3 1.45718 16.2195   1
   4   0   4 175.340 17.8726   3
  -4   0  -4 180.569 23.5929   1
   4   0   5 6.88809 18.8198   3
  -4   0  -5-18.5756 25.0085   1
  -4   0  -6 263.298 35.8190   2
   4   0   6 279.547 24.9193   3
   4   0   7 11.9776 23.1659   3
   4   0   8-23.8799 27.3323   3
   4   0   9-16.0087 29.6599   3
  -4  -1  10-7.68100 44.3524   1
   4  -1 -10 5.97285 25.5109   5
   4   1 -10 25.1507 27.0112   5
  -4  -1   9 50.0881 39.3975   1
   4   1  -9 77.8141 26.0423   5
  -4  -1   8-30.3468 35.3157   2
  -4   1   8 46.2075 36.3909   2
   4   1  -8 2.61138 23.4837   5
   4   1  -7-2.56155 21.1766   5
  -4  -1   7-11.8622 32.8529   2
  -4   1   7 20.5238 32.1713   2
   4  -1  -7 58.3704 31.8029   2
   4   1  -6 419.120 25.0648   5
   4  -1  -6 417.154 35.8391   2
  -4  -1   6 493.376 36.2106   2
  -4   1   6 368.276 35.3667   2
  -4   1   5 382.766 30.9404   2
  -4  -1   5 398.557 31.2676   2
   4   1  -5 424.280 21.6172   5
   4  -1  -5 425.184 19.8204   5
   4  -1  -5 465.289 31.0141   2
  -4  -1   4 721.026 36.6004   2
  -4   1   4 683.954 36.6732   2
   4   1  -4 705.131 29.1752   5
   4  -1  -4 750.164 36.6236   2
   4   1  -3 107.543 16.2531   2
   4  -1  -3 140.935 16.3151   2
  -4   1   3 114.052 15.9212   2
  -4  -1   3 106.383 15.3975   2
  -4   1   3 125.016 11.3845   4
  -4   1   2 89.3284 12.6859   2
  -4  -1   2 86.9195 12.2352   2
  -4   1   2 99.5163 10.5578   4
   4   1  -1 4048.95 151.449   4
   4  -1  -1 3837.56 150.942   4
   4   1   0 18.4785 9.60905   4
  -4  -1   0 32.1112 11.2188   4
   4  -1   0 84.7005 10.0753   4
   4   1   0 38.3189 9.24643   6
   4   1   0-36.1761 13.4041   7
  -4  -1   0-12.7784 12.5559   7
  -4   1  -1 279.730 16.7044   3
   4   1   1 285.527 15.9675   6
   4  -1   1 263.412 15.6762   6
   4   1   2 723.612 33.6039   3
  -4   1  -2 816.402 33.5317   3
  -4  -1  -2 792.475 34.6218   3
  -4   1  -3 141.086 14.2413   3
  -4  -1  -3 153.453 16.0723   3
   4   1   3 140.136 16.2326   3
   4  -1   3 143.650 14.7260   3
  -4  -1  -3 154.009 19.0626   1
  -4   1  -3 131.459 18.9704   1
   4   1   4 11.6378 16.6944   3
   4  -1   4 15.9030 15.1889   3
  -4  -1  -4 10.6666 20.8588   1
   4   1   5 1113.85 49.3681   3
   4  -1   5 1099.78 48.0391   3
  -4  -1  -5 1059.64 53.8753   1
  -4  -1  -6-8.16812 30.3946   2
   4   1   6-18.3433 22.0526   3
   4  -1   6 11.8595 20.1573   3
   4   1   7 7.84761 24.6950   3
   4  -1   7 3.06597 22.6643   3
   4  -1   8 16.1449 25.1978   3
   4   1   8 23.2108 28.1210   3
   4  -1   9 9.15196 29.0978   3
   4   1   9-16.7621 32.0681   3
   4   1  10 25.6947 40.8304   4
  -4  -2  10-2.55787 45.4255   1
   4   2 -10-0.44456 28.0464   5
  -4  -2   9-1.16487 40.3676   1
   4   2  -9 6.54085 26.5068   5
   4   2  -8 253.077 27.3980   5
  -4  -2   8 263.292 40.4249   2
   4   2  -7-10.7590 21.0658   5
   4  -2  -7 64.5994 33.0577   2
  -4  -2   7 55.2953 30.6365   2
  -4  -2   6 159.539 28.3754   2
   4  -2  -6 200.949 30.0943   2
   4   2  -6 163.643 20.0051   5
  -4  -2   5 176.769 24.5458   2
   4  -2  -5 172.669 24.7181   2
   4   2  -5 177.487 15.6930   5
  -4  -2   4 3124.18 126.805   2
   4   2  -4 3187.07 121.971   5
   4  -2  -4 3196.53 126.457   2
  -4   2   3 2139.20 84.9198   4
  -4  -2   3 2190.57 87.8350   2
   4  -2  -3 2264.40 87.6241   2
  -4   2   2 2260.88 84.5341   4
   4  -2  -2 2302.37 84.7290   4
  -4  -2   2 2017.09 85.4704   2
  -4  -2   2 2108.69 83.4094   5
   4   2  -1 38.5961 10.6443   4
   4  -2  -1 40.9495 9.00472   4
  -4  -2   1 31.6744 10.3681   4
  -4   2   1 53.4249 7.64846   6
  -4  -2   0 5753.98 208.688   7
  -4   2   0 5006.29 208.404   6
   4  -2   0 5309.55 208.315   6
   4   2   0 5618.08 208.726   6
  -4  -2   0 5683.38 208.890   6
   4  -2   0 5644.63 208.775   7
   4  -2   0 5129.74 208.981   4
   4   2   0 5626.35 209.583   4
  -4  -2   0 5659.71 209.657   4
   4  -2   1 1263.22 52.0765   6
   4   2   1 1308.41 52.1097   6
  -4  -2  -1 1311.09 53.0916   4
   4   2   2 1633.53 66.7474   6
  -4   2  -2 1655.89 65.5382   3
  -4  -2  -2 1708.43 66.9442   3
   4   2   2 1633.22 66.4448   3
   4   2   3 4160.88 158.459   4
   4   2   3 4209.90 157.661   3
  -4   2  -3 3892.74 156.265   3
  -4  -2  -3 4113.07 157.715   3
   4  -2   3 4051.50 156.166   3
  -4  -2  -3 4108.13 159.217   1
   4  -2   4 55.3289 15.5864   3
   4   2   4 87.9892 17.7387   3
  -4  -2  -4 57.8714 21.1756   1
   4   2   5-1.80525 19.9962   3
   4  -2   5 1.62901 17.2381   3
  -4  -2  -5 8.89423 24.4292   1
   4   2   6 150.982 24.4771   3
   4  -2   6 108.857 20.2815   3
   4   2   7 68.3710 26.2272   3
   4  -2   7 70.2645 21.9949   3
   4   2   8-39.8227 30.5515   3
   4  -2   8 3.90488 24.8561   3
   4   2   9 41.3137 36.5237   4
   4   2   9 16.7993 33.3020   3
   4   2  10-67.6379 41.9514   4
  -4  -3  10-33.2685 46.5515   1
  -4   3  10-50.1423 46.1998   1
   4   3 -10 23.9270 29.0046   5
  -4  -3   9 5.81238 38.8463   1
   4   3  -9-11.5754 26.9208   5
   4   3  -8 24.5372 25.1407   5
  -4  -3   8 26.7542 35.4213   2
   4   3  -7 71.4486 22.0575   5
   4  -3  -7 62.3222 31.7065   2
  -4  -3   7 64.0148 32.8369   2
   4   3  -6-6.80975 19.1870   5
   4  -3  -6 48.9240 27.8814   2
  -4  -3   6 35.1434 25.8547   2
   4   3  -5 125.942 15.5540   5
  -4  -3   5 110.800 23.2003   2
   4  -3  -5 144.410 24.9670   2
  -4   3   4 659.977 29.9352   4
  -4  -3   4 673.405 35.5490   2
   4   3  -4 709.730 30.0424   5
   4  -3  -4 729.494 35.8312   2
   4  -3  -3 22.9402 14.5314   2
  -4   3   3 39.8140 9.77839   4
  -4  -3   3 0.46326 13.7622   2
  -4   3   2 885.315 34.7026   4
   4  -3  -2 817.569 34.3636   4
  -4  -3   2 823.854 36.0455   2
  -4  -3   2 795.163 33.6707   5
  -4   3   1 351.996 16.4687   6
  -4  -3   1 381.984 19.2243   4
   4  -3  -1 367.589 18.1326   4
   4  -3   0 154.423 15.1560   7
  -4  -3   0 198.096 14.5794   7
  -4  -3   0 189.044 13.2136   6
   4   3   0 195.080 12.6599   6
   4  -3   0 184.758 11.4499   6
  -4  -3   0 161.294 14.7706   3
  -4  -3   0 201.579 14.1413   4
   4   3   1 1828.94 73.1029   6
  -4  -3  -1 1892.71 73.8430   6
  -4  -3  -1 1831.66 73.8741   4
   4   3   2 5440.24 210.025   4
  -4   3  -2 5427.62 208.389   3
  -4  -3  -2 5325.69 210.068   3
   4   3   2 5686.07 209.966   3
   4   3   3 621.931 29.9073   4
  -4  -3  -3 591.835 31.7793   1
   4   3   3 590.615 29.5354   3
  -4  -3  -3 600.867 29.7525   3
  -4   3  -3 548.208 26.2591   3
  -4  -3  -4 175.669 23.8897   1
   4   3   4 145.844 20.3186   3
   4   3   4 161.214 20.1143   4
   4  -3   4 165.009 16.6305   3
  -4  -3  -5 23.1233 25.4857   2
  -4  -3  -5 32.0472 25.5188   1
   4   3   5 42.5321 21.0808   3
   4   3   5 40.9385 21.1010   4
   4  -3   5 55.6516 17.2339   3
  -4  -3  -6 34.8979 31.3385   2
   4  -3   6 37.4876 18.6629   3
   4   3   6 27.6989 24.0234   3
   4  -3   7 16.1158 21.2180   3
   4   3   7 9.07797 27.3069   3
   4  -3   8 50.3516 23.3354   3
   4   3   8 49.3133 32.0392   3
   4   3   8 43.6700 31.5331   4
   4   3   9 2.38063 35.8434   4
   4   3   9 69.8932 34.9355   3
   4   3  10 8.65152 40.5334   4
  -4   4  10 30.9738 45.1477   1
  -4  -4  10 21.6989 45.6493   1
   4   4 -10 29.0536 29.8476   5
  -4   4   9 19.8437 39.7200   1
  -4  -4   9 30.1463 40.3401   1
   4   4  -9-0.49691 27.9034   5
   4   4  -8 52.2294 25.7199   5
  -4  -4   8 96.1231 37.3030   2
  -4   4   8 98.1203 38.7293   2
   4   4  -7 209.374 25.0546   5
   4   4  -7 261.992 35.0040   2
   4  -4  -7 293.319 34.7950   2
  -4  -4   7 273.604 36.4582   2
  -4   4   7 178.515 35.2310   2
  -4  -4   6 60.2643 27.6305   2
   4  -4  -6 40.5843 27.1209   2
  -4   4   6 28.1510 27.7835   2
   4   4  -6-4.08492 26.9563   2
   4   4  -6 21.8481 19.6706   5
  -4   4   5 27.5632 12.1643   4
   4   4  -5 35.0418 15.2780   5
   4  -4  -5 24.9411 5.60437   5
  -4   4   5 24.0298 22.3663   2
  -4  -4   5-3.94016 23.3252   2
   4   4  -5 13.2079 22.1540   2
   4  -4  -5 29.8924 21.7351   2
  -4   4   4 584.132 26.8178   4
  -4  -4   4 613.924 33.4130   2
   4   4  -4 628.750 28.2795   5
   4   4  -4 656.208 33.0103   2
   4  -4  -4 578.561 32.7280   2
  -4   4   3 8697.86 331.276   4
  -4  -4   3 8364.18 333.839   2
   4   4  -3 8905.98 333.430   2
   4  -4  -3 8824.66 333.530   2
  -4  -4   3 8786.75 331.803   5
   4  -4  -2 3182.63 123.188   4
  -4  -4   2 3144.19 124.428   2
  -4   4   2 3212.35 123.323   4
  -4   4   2 3270.90 122.361   5
  -4  -4   2 3154.60 123.131   5
  -4  -4   1 1301.18 50.8002   4
   4  -4  -1 1201.14 49.7146   4
  -4   4   1 1226.98 49.0172   7
  -4   4   1 1253.69 48.5671   6
  -4  -4   0 57.7834 10.5734   6
   4  -4   0 46.2479 8.28028   6
   4   4   0 65.8812 10.8158   6
   4  -4   0 58.1318 12.9654   7
  -4  -4   0 71.3010 13.4657   7
  -4  -4   0 56.6643 11.8767   4
  -4  -4   0 42.8887 12.9663   3
  -4  -4  -1 184.206 15.2250   6
  -4  -4  -1 193.613 15.3429   4
   4   4   1 181.457 14.6648   3
   4   4   2 440.771 23.8450   4
  -4   4  -2 429.325 20.7733   3
   4   4   3 951.395 43.2270   4
  -4  -4  -3 1010.54 45.1888   1
  -4   4  -3 1000.39 45.2547   1
   4   4   3 974.452 43.8080   3
  -4  -4  -3 986.487 44.0785   3
   4   4   4 1303.38 55.7659   4
  -4  -4  -4 1290.17 58.0571   1
  -4   4  -4 1255.87 58.3902   1
   4   4   4 1273.60 55.8885   3
   4  -4   5 19.0410 16.4479   3
   4   4   5 3.60159 21.8526   3
  -4   4  -5 13.4302 27.1414   2
  -4  -4  -5-2.59900 26.5115   2
   4   4   5 31.5614 20.7846   4
  -4   4  -6 64.5491 32.2855   2
  -4  -4  -6 9.31157 31.2925   2
   4   4   6 34.8462 24.5727   3
   4   4   6 6.40292 23.8128   4
   4  -4   6-3.28591 18.1241   3
   4   4   7-20.5265 27.1838   4
   4   4   7 39.2204 28.6238   3
   4  -4   7-6.65374 20.3900   3
   4   4   8 7.08713 31.4528   4
   4   4   8 0.70261 33.2675   3
   4  -4   8 21.1527 22.3086   3
   4   4   9 41.2923 35.0604   4
   4   4   9 5.94251 36.3079   3
  -4  -5  10-6.38263 45.3176   1
  -4   5  10-41.2979 46.2668   1
   4   5 -10 44.5400 31.0079   5
  -4  -5   9 13.8817 40.9355   1
  -4   5   9-32.9449 40.0367   1
   4   5  -9-9.48142 28.4695   5
  -4  -5   8 9.69183 36.0642   2
  -4   5   8-23.4122 36.9734   2
   4   5  -8 6.38663 26.1055   5
  -4  -5   7 87.8448 34.2708   2
  -4   5   7 87.8818 33.2046   2
   4   5  -7 113.742 33.9112   2
   4  -5  -7 97.9485 32.5204   2
   4   5  -7 78.8960 23.5658   5
   4   5  -6 1.57117 20.5788   5
  -4   5   6-6.89224 14.0183   4
  -4   5   6-19.7128 26.5605   2
   4   5  -6 0.80145 27.6486   2
  -4  -5   6-2.76432 26.5611   2
   4  -5  -6 31.0392 27.1535   2
   4  -5  -5 164.639 10.7344   5
   4   5  -5 210.955 18.9298   5
  -4   5   5 208.087 14.1917   4
   4   5  -5 247.085 26.2463   2
   4  -5  -5 247.920 25.9024   2
  -4   5   5 198.280 26.8334   2
  -4  -5   5 269.570 26.7244   2
  -4   5   4 185.042 12.3798   4
   4   5  -4 149.499 15.6942   5
  -4  -5   4 120.045 20.8668   2
  -4   5   4 149.067 21.5162   2
   4  -5  -4 143.216 21.0227   2
   4   5  -4 152.439 21.3660   2
  -4   5   3 299.979 15.9698   4
  -4  -5   3 305.815 21.1571   2
  -4   5   3 325.381 22.6569   2
  -4  -5   3 287.729 20.2565   5
   4   5  -3 323.677 21.4892   2
   4  -5  -3 319.251 21.4750   2
   4  -5  -2 30.5918 8.51183   4
  -4  -5   2 19.8817 9.70448   5
  -4   5   2 14.8136 8.61298   5
  -4   5   2 9.16387 11.4611   2
  -4  -5   2 14.3587 10.5800   2
   4  -5  -1 3379.00 126.676   4
  -4  -5   1 3340.21 127.505   4
  -4   5   1 3318.02 125.713   7
  -4   5   1 3181.52 125.377   6
  -4  -5   1 3318.84 125.700   7
  -4  -5   0 648.146 29.3462   4
   4  -5   0 640.785 28.6917   7
   4   5   0 618.449 27.1825   7
   4  -5   0 632.311 26.5394   6
  -4  -5   0 637.481 28.1715   6
  -4  -5   0 652.194 30.2040   3
  -4  -5  -1 5931.06 227.816   4
   4   5   1 5732.80 227.734   4
  -4  -5  -1 5943.82 228.123   3
   4   5   1 5935.53 227.519   3
   4  -5   1 5838.32 226.491   7
  -4  -5  -1 5940.37 227.584   6
   4   5   1 6162.18 226.329   7
   4   5   2 70.2340 14.1233   4
  -4   5  -2 67.3719 9.75771   3
   4   5   2 76.2385 15.2679   3
   4   5   3 1381.86 56.7406   4
   4   5   3 1323.89 57.3767   3
  -4  -5  -3 1409.59 58.2045   3
  -4  -5  -3 1315.54 58.6378   1
  -4   5  -3 1317.95 58.4574   1
   4   5   4 51.4332 20.2206   3
   4   5   4 74.6615 21.3610   6
   4   5   4 41.4474 17.9133   4
  -4  -5  -4 37.6711 21.6801   1
  -4   5  -4 23.4844 22.6602   1
   4   5   5 257.506 26.9511   3
  -4   5  -5 253.315 33.1389   2
  -4  -5  -5 262.593 30.9331   2
   4   5   5 247.518 24.2308   4
   4  -5   6 188.622 19.7514   3
   4   5   6 235.885 29.0342   3
  -4   5  -6 205.026 35.7338   2
  -4  -5  -6 204.419 34.8810   2
   4   5   6 182.985 26.3569   4
   4   5   7 51.3988 27.3576   4
   4  -5   7 71.9356 19.9054   3
   4   5   7 110.344 31.2436   3
   4   5   8-5.57691 31.5290   4
   4  -5   8 62.6030 21.3429   3
   4   5   8 43.1433 34.8411   3
   4   5   9-21.4134 35.1908   4
   4   5   9 18.8130 37.6597   3
   4   5  10 36.2600 41.5165   3
  -4   6  10-9.12012 47.8802   1
  -4  -6  10 19.0995 44.9597   1
   4   6 -10 9.70599 30.9847   5
   4   6  -9-1.67521 29.0800   5
  -4   6   9-1.68820 16.1206   4
  -4   6   9-39.2043 42.6007   1
  -4  -6   9-26.6834 42.0138   1
  -4   6   8 19.4096 15.4211   4
  -4  -6   8 31.4388 36.7656   2
  -4   6   8 34.7031 36.8082   2
   4   6  -8 29.2122 27.0446   5
  -4  -6   7 60.3337 33.1979   2
   4   6  -7 140.187 25.5502   5
  -4   6   7 146.933 14.9671   4
   4   6  -7 172.619 34.2665   2
   4  -6  -7 133.921 32.2609   2
   4   6  -6 180.162 22.8654   5
  -4   6   6 153.713 13.1011   4
  -4   6   6 174.162 30.5039   2
  -4  -6   6 140.834 29.1269   2
   4   6  -6 166.824 29.0322   2
   4  -6  -6 129.090 28.2176   2
   4  -6  -6 145.989 12.1861   5
  -4   6   5 1395.46 53.8402   4
  -4  -6   5 1438.52 63.6220   2
  -4   6   5 1444.40 63.9738   2
   4   6  -5 1501.10 62.3391   2
   4  -6  -5 1460.68 62.0740   2
   4   6  -5 1401.78 57.6514   5
   4  -6  -5 1259.01 53.4227   5
  -4   6   4 515.101 23.4115   4
   4   6  -4 520.148 31.0966   2
   4  -6  -4 544.647 31.2706   2
  -4  -6   4 594.906 32.6668   2
  -4   6   4 619.521 33.4904   2
   4   6  -4 543.976 27.7552   5
  -4  -6   3 273.918 20.8584   2
  -4   6   3 263.919 21.5406   2
   4   6  -3 293.524 20.8258   2
   4  -6  -3 298.596 20.3693   2
  -4  -6   3 268.058 20.2886   5
   4  -6  -2 1590.67 60.3011   4
  -4   6   2 1462.08 58.8572   6
  -4   6   2 1524.37 62.2393   2
  -4  -6   2 1552.37 61.8488   2
  -4  -6   2 1630.95 61.3257   5
  -4   6   2 1555.77 60.1105   5
  -4  -6   1 5769.52 224.800   4
  -4  -6   1 5823.26 224.666   3
  -4  -6   1 5959.69 222.999   7
  -4   6   1 5845.27 223.095   7
   4  -6   0 72.9187 8.90004   6
  -4  -6   0 98.1843 12.3706   6
   4  -6   0 83.7439 13.3815   7
  -4  -6   0 91.9540 13.5639   4
  -4  -6   0 78.4005 13.7943   3
  -4  -6  -1 2111.89 82.8282   4
   4   6   1 2102.15 83.1011   4
   4   6   1 2142.80 81.4244   7
   4  -6   1 2074.62 81.6246   7
  -4  -6  -1 1947.53 82.4374   6
  -4  -6  -1 2141.11 83.6806   3
   4   6   1 2030.54 82.8113   3
   4   6   2 613.852 29.0450   3
  -4   6  -2 527.868 23.5330   3
   4   6   2 556.030 27.7245   4
  -4  -6  -2 562.799 27.5669   4
  -4   6  -2 521.439 27.8522   1
   4   6   3 40.7250 15.7619   6
   4   6   3 40.3812 18.0914   3
   4   6   3 66.8330 16.0431   4
  -4  -6  -3 41.8150 18.0170   1
  -4   6  -3 67.2568 19.1341   1
   4   6   4 592.464 33.2877   6
   4   6   4 569.932 31.2719   4
   4   6   4 601.395 34.6258   3
  -4  -6  -4 642.829 35.7848   1
  -4   6  -4 563.972 36.0117   1
  -4   6  -5 0.90898 27.4540   2
  -4  -6  -5 13.1526 27.5954   2
   4   6   5 57.6123 24.3809   3
   4   6   5-2.46800 20.5349   4
  -4   6  -6 146.280 36.5534   2
  -4  -6  -6 166.495 35.0852   2
   4   6   6 138.298 25.3648   4
   4   6   6 140.738 29.2736   3
   4   6   7 48.5611 27.2081   4
   4   6   7 47.5923 31.3984   3
   4   6   8-10.8297 31.5592   4
   4   6   8 9.39010 35.7485   3
   4   6   9-38.6077 36.6282   4
   4   6   9 48.6909 39.4974   3
   4   6  10-3.38109 42.0997   3
  -4   7  10 14.4130 47.8501   1
  -4  -7  10 29.2302 46.9129   1
   4   7 -10-21.4554 32.0263   5
   4  -7  -9-19.4055 15.7552   5
   4   7  -9-25.1826 30.0021   5
  -4   7   9-1.54615 8.80031   4
  -4   7   9-14.4328 42.4567   1
  -4  -7   9-38.9341 42.8251   1
   4   7  -8 16.0652 27.8635   5
  -4  -7   8 6.08231 37.3407   2
  -4   7   8-13.6482 38.5463   2
  -4   7   8 20.0563 9.79901   4
   4  -7  -8-0.77531 14.2704   5
   4  -7  -7 6.69321 12.1745   5
   4   7  -7-20.7542 24.4920   5
  -4  -7   7 46.2520 33.3776   2
  -4   7   7 12.4472 33.9934   2
  -4   7   7 13.5663 9.36687   4
   4   7  -7-7.13668 31.7467   2
   4  -7  -7 27.2474 30.1484   2
   4   7  -6 43.4140 22.1979   5
   4  -7  -6 59.3599 11.4638   5
  -4  -7   6 82.1294 29.0929   2
  -4   7   6 49.2320 28.9929   2
  -4   7   6 37.7459 8.47350   4
   4   7  -6 79.6958 27.6992   2
   4  -7  -6 69.7486 26.5439   2
   4   7  -5 200.723 21.4358   5
   4  -7  -5 163.161 14.6602   5
   4   7  -5 272.584 27.0417   2
   4  -7  -5 233.815 25.9967   2
  -4   7   5 237.303 28.3893   2
  -4  -7   5 225.477 27.6306   2
   4   7  -4 9.56250 16.4415   5
   4   7  -4-2.54754 19.1807   2
   4  -7  -4 7.04628 18.8751   2
  -4  -7   4 25.6961 20.2131   2
  -4   7   4 18.6581 20.8011   2
  -4   7   3 78.8610 17.5406   2
  -4  -7   3 78.4900 16.5972   2
  -4  -7   3 74.3031 18.5619   5
   4  -7  -2 496.634 20.4253   4
  -4  -7   2 473.954 22.4271   2
  -4   7   2 488.744 23.7740   2
  -4   7   2 453.024 20.7224   5
  -4  -7   2 463.629 22.7074   5
  -4  -7   1 69.4694 13.6031   5
  -4  -7   1 58.3874 14.3750   3
  -4   7   1 41.3787 11.2776   7
  -4  -7   1 48.0028 10.7307   7
  -4  -7   0 51.6012 14.3128   3
  -4  -7   0 67.7022 13.5704   4
  -4  -7   0 68.2709 12.5910   6
   4  -7   0 58.7439 8.43936   6
  -4  -7  -1 14.9713 13.2212   6
   4   7   1 46.8831 12.7397   6
   4  -7   1 16.9512 15.1400   7
   4   7   1 13.7939 14.0341   7
  -4  -7  -1 25.5824 15.9522   3
  -4  -7  -1 13.9804 12.9926   4
   4   7   1 20.6295 14.5642   3
   4   7   2 113.971 15.2712   6
  -4  -7  -2 123.229 15.5972   4
   4   7   2 127.323 16.3154   4
  -4  -7  -2 109.809 16.7501   1
  -4   7  -2 96.2299 16.1197   1
   4   7   2 129.031 18.0657   3
  -4   7  -2 109.941 9.94574   3
   4   7   3 61.5511 16.8713   6
   4   7   3 65.7803 19.9398   3
   4   7   3 60.7713 16.7159   4
  -4  -7  -3 82.7007 20.0145   1
  -4   7  -3 54.9678 19.6943   1
   4   7   4 859.603 40.9901   6
   4   7   4 781.279 39.0415   4
   4   7   4 775.581 41.9216   3
  -4  -7  -4 894.853 43.4047   1
  -4   7  -4 776.446 43.0399   1
   4   7   5 5.37386 24.0362   6
   4   7   5 27.6190 20.0369   4
   4   7   5 5.53936 25.4519   3
  -4   7  -5 54.3687 28.6432   2
  -4  -7  -5-12.4631 28.3294   2
   4   7   6 90.3589 30.5097   6
  -4   7  -6 169.590 36.0913   2
  -4  -7  -6 189.128 36.3418   2
   4   7   6 121.111 24.7597   4
   4   7   6 137.223 30.6969   3
   4   7   7 36.7048 27.2669   4
   4   7   7-9.84741 33.1161   3
   4   7   8 31.9091 30.7901   4
   4   7   8-63.9950 38.2734   3
   4   7   9-23.9903 37.6874   4
   4   7   9-21.5869 41.7462   3
  -4   8  10 7.94697 49.3421   1
  -4  -8  10-3.83682 47.2970   1
   4   8 -10 32.8842 32.5372   5
  -4   8   9 57.9133 44.1435   1
  -4  -8   9 72.4275 41.7776   1
   4   8  -9 77.4323 31.2207   5
   4   8  -8 74.3722 29.1573   5
   4  -8  -8 100.336 15.6032   5
  -4  -8   8 96.1029 38.1591   2
  -4   8   8 61.7413 38.7604   2
   4   8  -7 201.920 27.9158   5
  -4  -8   7 265.447 36.5965   2
  -4   8   7 304.910 39.5183   2
   4  -8  -7 268.239 34.1320   2
   4   8  -7 235.388 35.3799   2
   4  -8  -7 202.118 16.4030   5
   4  -8  -6 6.89108 12.6086   5
   4   8  -6-2.89357 22.1213   5
   4   8  -6-6.79523 27.9815   2
   4  -8  -6-13.6729 26.1410   2
  -4  -8   6 15.8951 28.5966   2
  -4   8   6 33.4588 29.2732   2
  -4  -8   5 1805.67 74.7497   2
  -4   8   5 1719.77 75.4550   2
   4  -8  -5 1817.02 72.7774   2
   4   8  -5 1757.37 72.8016   2
   4   8  -5 1626.51 70.3548   5
   4  -8  -5 1561.22 66.3303   5
   4   8  -4 5.47451 17.3786   5
  -4  -8   4-5.30322 21.0274   2
  -4   8   4 7.02135 21.7511   2
   4   8  -4-13.0642 19.6833   2
   4  -8  -4 22.6471 19.2691   2
  -4  -8   3 231.145 19.6076   2
  -4   8   3 185.058 20.7153   2
  -4  -8   3 234.363 22.2935   5
   4  -8  -2 339.350 17.1794   4
  -4  -8   2 324.268 20.5166   3
  -4  -8   2 362.514 20.0647   2
  -4   8   2 328.765 21.0597   2
  -4   8   2 302.083 18.2246   5
  -4  -8   2 341.706 21.1651   5
  -4  -8   1 1242.15 48.6411   7
  -4   8   1 1132.23 48.8683   7
  -4  -8   1 1184.09 50.8752   3
  -4  -8   1 1258.52 50.7338   5
  -4   8   1 1263.62 51.8308   5
  -4  -8   0 53.5687 12.8798   6
  -4  -8   0 55.1994 13.6191   4
  -4  -8   0 55.7410 15.3746   3
  -4  -8  -1 5365.73 209.312   4
   4   8   1 5372.59 208.733   6
  -4  -8  -1 5221.25 209.114   6
   4  -8   1 5482.20 208.524   7
   4   8   1 5636.83 208.060   7
  -4  -8  -1 5508.09 210.285   3
  -4   8  -2 52.2271 8.14835   3
   4   8   2 62.6563 18.1088   3
  -4  -8  -2 96.9672 19.3465   3
  -4  -8  -2 55.9729 15.3480   4
   4   8   2 73.2980 16.0632   4
  -4   8  -2 68.5115 16.0242   1
  -4  -8  -2 53.1592 16.0690   1
   4   8   2 58.3536 15.3620   6
   4   8   3 129.682 22.1070   3
   4   8   3 164.241 18.9002   4
  -4  -8  -3 140.423 21.1415   1
  -4   8  -3 121.755 21.5842   1
   4   8   3 133.269 18.5600   6
   4   8   4 167.910 26.5089   3
   4   8   4 190.835 22.4947   6
   4   8   4 132.763 20.4044   4
  -4   8  -4 161.125 25.4523   1
  -4  -8  -4 160.576 24.7763   1
   4   8   5 25.1713 24.8764   6
   4   8   5 16.4749 20.9957   4
   4   8   5 20.7868 26.4230   3
  -4   8  -5 20.6089 29.1520   2
  -4  -8  -5 25.3478 28.5041   2
   4   8   6 16.6792 29.1340   6
   4   8   6-10.1184 24.5107   4
   4   8   6-23.7961 30.3100   3
  -4   8  -6 54.4251 34.4840   2
  -4  -8  -6 71.7835 34.5972   2
   4   8   7-2.34799 33.8185   6
   4   8   7 34.9100 34.7983   3
   4   8   7 42.0712 27.6412   4
   4   8   8 0.87027 37.8653   6
   4   8   8-5.13982 38.6465   3
   4   8   8-16.3941 32.8658   4
   4   8   9-17.5539 42.3778   6
   4   8   9-3.67323 37.6532   4
   4   8   9 39.5864 42.4665   3
   4   9 -10 43.0058 34.6670   5
   4   9  -9 43.7144 32.0903   5
  -4   9   9 24.2024 43.3621   1
  -4  -9   9-39.4874 41.3644   1
   4   9  -8 1.80346 29.3344   5
   4  -9  -8 11.8786 14.8221   5
  -4  -9   8 2.10260 36.6468   1
  -4   9   8 1.08802 38.3140   1
   4   9  -7 22.9306 25.7716   5
   4  -9  -7 47.2644 14.3243   5
  -4  -9   7-14.9234 32.7317   2
  -4   9   7 52.3154 35.6599   2
   4   9  -7 23.3594 31.8040   2
   4  -9  -7 28.6890 29.8102   2
   4   9  -6 39.6306 24.2442   5
   4  -9  -6 36.5838 14.7460   5
   4   9  -6 31.2314 27.2118   2
   4  -9  -6 67.0894 26.2752   2
  -4   9   6 127.830 31.7418   2
  -4  -9   6 43.1647 29.3505   2
  -4  -9   5 378.465 31.4195   2
  -4   9   5 386.729 33.5247   2
   4  -9  -5 365.794 30.2528   2
   4   9  -5 401.427 31.0209   2
   4  -9  -5 334.705 22.9610   5
   4   9  -5 386.577 28.7538   5
  -4  -9   4 654.432 37.4241   2
  -4   9   4 692.104 38.9491   2
   4   9  -4 672.805 35.2794   5
   4   9  -4 738.574 36.3896   2
   4  -9  -4 615.558 35.7045   2
  -4  -9   3 21.6483 21.0202   5
   4  -9  -3-3.02664 7.08944   4
  -4   9   3-6.43125 17.4381   2
  -4  -9   3 9.39286 16.2888   2
  -4  -9   2 814.181 35.0753   2
  -4   9   2 716.712 35.5435   2
   4  -9  -2 813.276 32.7895   4
  -4  -9   2 724.810 35.5342   3
  -4   9   2 748.973 34.2082   5
  -4  -9   2 802.652 36.6430   5
  -4   9   1 337.367 19.8529   7
  -4  -9   1 369.827 20.3097   7
  -4   9   1 403.173 23.8465   5
  -4  -9   1 361.848 22.2715   5
  -4   9   1 376.516 20.4638   2
  -4  -9   1 371.132 19.2379   2
  -4  -9   1 356.104 22.7289   3
  -4  -9   0 1035.06 45.7161   4
  -4  -9   0 1071.52 46.9330   3
  -4  -9   0 1092.99 45.1398   6
  -4  -9  -1 253.238 19.1685   4
   4  -9   1 229.117 21.5569   7
   4   9   1 261.896 19.9923   6
  -4  -9  -1 276.149 20.0521   6
   4   9   1 271.723 19.8061   7
  -4  -9  -1 285.811 22.0467   3
   4   9   2 205.115 21.8689   3
  -4  -9  -2 193.744 22.4733   3
  -4  -9  -2 166.087 17.7073   4
   4   9   2 188.881 17.8040   6
  -4  -9  -2 202.436 19.2525   1
  -4   9  -2 169.710 18.4220   1
   4   9   3 135.672 18.8036   6
   4   9   3 113.921 23.3147   3
   4   9   3 148.537 20.2006   4
  -4  -9  -3 138.606 21.6449   1
  -4   9  -3 124.390 21.8431   1
   4   9   4 926.938 44.8403   6
   4   9   4 934.754 43.9948   4
   4   9   4 984.654 48.1005   3
  -4  -9  -4 928.194 46.8504   1
  -4   9  -4 873.008 47.6364   1
   4   9   5 137.695 26.1689   6
   4   9   5 158.165 23.3816   4
   4   9   5 153.233 30.4181   3
  -4   9  -5 114.813 31.3297   2
  -4  -9  -5 204.463 32.1889   2
   4   9   6 143.884 31.7026   6
   4   9   6 68.0194 25.2302   4
   4   9   6 95.1813 32.1488   3
  -4   9  -6 96.1433 36.3002   2
  -4  -9  -6 115.189 35.7784   2
   4   9   7 7.00837 34.9583   6
   4   9   7 50.3106 36.1421   3
   4   9   7-4.60408 27.8184   4
   4   9   8-7.65896 38.9570   6
   4   9   8-32.1113 40.3905   3
   4   9   8-10.7361 32.2571   4
   4   9   9-55.1454 44.5709   3
   4   9   9-20.1780 42.5555   6
   4  10 -10-49.1802 36.4795   5
  -4  10   9 61.3148 44.8391   1
  -4 -10   9 17.1796 41.9975   1
   4  10  -9 37.8898 33.2550   5
  -4 -10   8 47.1302 36.4459   1
  -4  10   8 53.0514 39.5893   1
   4  10  -8 120.645 31.3224   5
   4 -10  -8 35.6075 16.5836   5
   4  10  -7 105.031 27.9113   5
   4 -10  -7 104.397 17.4180   5
   4  10  -7 156.395 33.3170   2
   4 -10  -7 100.498 31.1724   2
  -4 -10   7 127.404 34.6230   2
  -4  10   7 177.870 37.6298   2
   4  10  -6 113.974 26.3217   5
   4 -10  -6 100.346 17.5844   5
   4  10  -6 90.7075 28.2683   2
   4 -10  -6 122.523 27.6740   2
  -4 -10   6 130.626 30.8221   2
  -4  10   6 138.234 33.3257   2
  -4 -10   5 781.016 42.7633   2
  -4  10   5 751.005 44.0099   2
   4  10  -5 889.038 42.4434   2
   4 -10  -5 762.676 41.0517   2
   4 -10  -5 650.575 35.9150   5
   4  10  -5 763.949 40.5213   5
   4  10  -4 10.1978 21.0275   5
  -4 -10   4 7.71675 20.7678   2
  -4  10   4 10.5856 23.2408   2
   4  10  -4 6.37174 20.6652   2
   4 -10  -4 52.0918 20.2106   2
   4 -10  -3 503.522 21.2920   4
  -4  10   3 522.213 30.2371   2
  -4 -10   3 538.151 28.9458   2
  -4 -10   3 575.849 32.5275   5
  -4 -10   2 975.694 41.6684   2
  -4  10   2 877.326 42.1033   2
  -4  10   2 969.284 41.5928   5
  -4 -10   2 982.735 43.9765   5
  -4 -10   2 963.306 42.7014   3
  -4 -10   1 786.431 36.7405   5
  -4  10   1 800.880 37.7602   5
  -4 -10   1 892.452 34.6127   7
  -4 -10   1 763.019 34.3253   6
  -4  10   1 662.540 33.5011   7
  -4 -10   1 810.651 33.8565   2
  -4  10   1 760.382 34.7907   2
  -4 -10   1 848.765 37.3132   3
  -4 -10   0 861.865 38.2388   4
  -4  10   0 798.229 43.4381   5
  -4 -10   0 814.965 37.1941   6
  -4 -10   0 902.350 40.1728   3
   4  10   1 459.511 23.6292   7
   4 -10   1 368.228 26.2213   7
  -4 -10  -1 402.876 24.5244   6
  -4 -10  -1 376.058 26.3756   3
  -4 -10  -1 375.221 23.3658   4
   4  10   2 348.777 22.9407   6
   4  10   2 345.230 27.0668   3
  -4 -10  -2 418.595 27.4657   3
  -4 -10  -2 354.723 23.2088   1
  -4  10  -2 286.739 22.7957   1
  -4 -10  -2 386.964 22.8772   4
   4  10   3 32.5836 17.5452   6
   4  10   3 8.58367 22.8411   3
  -4 -10  -3 25.0021 20.1478   1
  -4  10  -3 15.6538 20.7819   1
   4  10   4 192.256 22.9571   6
   4  10   4 187.020 22.7753   4
   4  10   4 219.614 28.2777   3
  -4  10  -4 110.035 27.7763   2
  -4 -10  -4 135.099 26.8382   2
   4  10   5 188.994 28.6468   6
   4  10   5 200.773 25.0456   4
   4  10   5 144.651 31.4829   3
  -4  10  -5 221.054 34.8064   2
  -4 -10  -5 219.669 33.3386   2
   4  10   6 19.7878 30.0488   6
   4  10   6 2.08985 24.9827   4
   4  10   6 71.5775 32.9094   3
  -4  10  -6 29.4527 35.4182   2
  -4 -10  -6 37.7201 35.4701   2
   4  10   7-0.75553 34.2065   6
   4  10   7 86.7452 37.6961   3
   4  10   7-14.5567 27.8407   4
   4  10   8-48.0530 39.1846   6
   4  10   8-29.5866 41.6364   3
   4  10   8 23.2494 30.4502   4
   4  10   9-11.5856 43.9771   6
   4  11 -10 42.7683 37.5212   5
   4  11  -9-14.1153 34.3909   5
  -4  11   9 40.9400 45.6005   1
  -4 -11   9 22.4817 41.4962   1
   4  11  -8 28.9395 31.5603   5
   4 -11  -8 21.8112 18.6468   5
  -4 -11   8 28.4582 37.3500   1
  -4  11   8 1.08992 40.0017   1
   4  11  -7 5.10611 28.4161   5
   4 -11  -7 7.95319 18.0415   5
  -4 -11   7 45.7623 33.3772   2
  -4  11   7-21.2999 36.1310   2
   4  11  -7 35.9927 32.0735   2
   4 -11  -7 33.2375 29.9177   2
   4  11  -6-14.7739 26.5100   5
   4 -11  -6 6.97842 18.2945   5
  -4 -11   6-21.9931 30.5019   2
  -4  11   6-27.1839 32.1915   2
   4  11  -6 33.9279 28.2962   2
   4 -11  -6 29.9236 26.1982   2
   4 -11  -5 172.366 23.1492   5
   4  11  -5 235.585 27.6342   5
  -4 -11   5 273.000 28.6975   2
  -4  11   5 170.363 30.1512   2
   4  11  -5 230.779 27.5487   2
   4 -11  -5 207.347 25.7941   2
   4  11  -4 109.291 23.6935   5
  -4  11   4 120.112 24.8409   2
  -4 -11   4 93.2425 22.0287   2
  -4 -11   4 81.4096 16.6467   3
  -4 -11   3 561.952 29.1925   2
  -4  11   3 536.823 30.5940   2
  -4 -11   3 554.361 34.0139   5
  -4 -11   3 498.705 27.8920   3
  -4 -11   2 4.08303 20.3452   5
  -4  11   2 16.2783 15.6407   5
  -4 -11   2 4.44821 14.3345   2
  -4  11   2 9.15986 15.9607   2
  -4 -11   2 24.9992 17.6591   3
  -4 -11   1 375.164 20.9529   6
  -4 -11   1 418.286 21.7808   7
  -4  11   1 372.863 25.9144   5
  -4 -11   1 398.157 25.1615   5
  -4 -11   1 408.491 24.9344   3
  -4 -11   1 386.315 19.7715   2
  -4  11   1 358.087 21.2519   2
  -4 -11   0 100.637 16.1384   6
  -4  11   0 112.917 26.0597   5
  -4 -11   0 114.364 19.5748   5
   4  11   0 130.508 19.5821   3
  -4 -11   0 124.099 17.0989   4
  -4 -11   0 134.150 19.8279   3
  -4 -11  -1 615.640 30.9645   4
  -4 -11  -1 581.489 32.2797   6
   4 -11   1 595.345 31.9979   7
   4  11   1 620.216 28.9906   7
  -4 -11  -1 703.729 34.8524   3
  -4 -11  -2 680.552 32.9522   4
  -4 -11  -2 720.210 33.6544   1
  -4  11  -2 608.772 33.3715   1
  -4 -11  -2 709.069 38.0212   3
   4  11   2 690.703 31.5945   7
   4  11   2 633.500 33.1805   6
  -4 -11  -3 265.346 24.8293   1
  -4  11  -3 262.149 25.4085   1
   4  11   3 247.879 22.4146   6
  -4 -11  -3 266.439 21.7119   4
   4  11   3 261.711 28.0691   3
  -4  11  -4 44.1742 26.3916   2
  -4 -11  -4 33.4960 25.9576   2
   4  11   4 79.3830 22.0561   6
   4  11   4 91.0783 28.0154   3
   4  11   5 132.854 23.9117   4
  -4  11  -5 141.722 33.3358   2
  -4 -11  -5 134.941 33.3608   2
   4  11   5 166.717 27.7958   6
   4  11   5 156.312 32.5430   3
   4  11   6-36.9766 34.6671   3
  -4  11  -6 25.8882 36.2747   2
   4  11   6 16.4608 23.7225   4
   4  11   6 3.30938 31.0724   6
  -4 -11  -6 35.6318 35.4459   2
   4  11   7 200.900 37.5358   6
   4  11   7 153.531 40.2595   3
   4  11   7 165.608 27.3712   4
   4  11   8 71.8144 38.9702   6
   4  11   8 102.387 43.8638   3
   4  11   8 17.8251 25.6941   4
   4  11   9-25.6945 43.0094   6
   4  12 -10-36.6756 38.7099   5
  -4  12   9 76.6260 46.1859   1
  -4 -12   9 4.47435 42.8494   1
   4  12  -9 39.0459 36.5064   5
  -4  12   8 21.5704 40.3215   1
  -4 -12   8 30.2183 37.8871   1
   4  12  -8 5.03146 33.6366   5
   4 -12  -8 48.1697 20.2903   5
  -4  12   7 121.532 36.3931   1
   4  12  -7 63.2401 32.8171   2
   4 -12  -7 97.7800 31.6355   2
   4  12  -7 72.6829 31.1772   5
   4 -12  -7 43.0890 20.6706   5
  -4  12   7 67.2405 37.5860   2
   4 -12  -6 42.0076 27.1933   2
   4  12  -6 2.12932 28.4421   2
   4 -12  -6 23.4976 20.5428   5
   4  12  -6 17.8069 27.8920   5
  -4 -12   6 30.0307 28.6674   2
  -4  12   6 0.99469 32.3538   2
   4 -12  -5 157.061 23.8303   5
   4  12  -5 194.938 28.3514   5
  -4  12   5 190.272 30.0362   2
  -4 -12   5 173.065 27.2403   2
  -4 -12   5 115.252 16.6837   3
   4  12  -5 212.157 27.2080   2
   4 -12  -5 165.087 25.3982   2
   4  12  -4 110.693 26.3720   5
  -4 -12   4 120.365 22.3870   2
  -4  12   4 96.2850 24.9765   2
  -4 -12   4 104.988 19.1798   3
  -4 -12   3 2525.22 93.0453   3
  -4 -12   3 2670.65 94.1397   2
  -4  12   3 2594.21 95.3385   2
  -4 -12   3 2494.13 96.0139   5
  -4 -12   2 758.039 34.1077   2
  -4  12   2 723.708 35.4424   2
  -4 -12   2 824.960 36.8478   3
  -4  12   2 774.088 36.0022   5
  -4 -12   2 850.616 39.1654   5
  -4 -12   1 551.412 25.6885   7
  -4 -12   1 506.954 26.2017   6
  -4 -12   1 565.329 31.1577   5
  -4  12   1 526.810 30.8079   5
  -4 -12   1 566.188 30.7299   3
  -4 -12   1 492.106 24.8143   2
  -4  12   1 486.214 25.9284   2
  -4 -12   0 114.668 16.6855   6
  -4 -12   0 93.0505 20.8861   3
  -4  12   0 78.2794 26.2962   5
  -4 -12   0 107.227 19.8439   5
  -4 -12   0 90.2260 17.4299   4
   4  12   0 82.5136 19.4531   3
  -4  12  -1 22.7058 13.7458   1
   4 -12   1-28.1033 17.1825   7
   4  12   1 1.25637 13.7713   7
  -4 -12  -1 19.6752 19.2855   6
  -4  12  -1 12.0563 32.4548   5
  -4 -12  -1-3.44327 20.9365   3
  -4 -12  -1 0.41285 16.4820   4
   4  12   1-13.1424 21.6772   3
  -4 -12  -2 142.572 25.7367   3
  -4 -12  -2 158.988 18.5279   4
   4 -12   2 115.449 18.3840   7
   4  12   2 157.809 18.5576   7
   4  12   2 119.740 19.7026   6
  -4 -12  -2 153.529 20.1451   1
  -4  12  -2 157.340 19.5170   1
   4  12   3 699.603 35.8521   6
  -4 -12  -3 783.944 38.6122   1
  -4  12  -3 654.664 37.5965   1
  -4 -12  -3 663.523 34.7090   4
   4  12   3 734.527 41.6817   3
  -4  12  -4 400.008 34.0940   2
  -4 -12  -4 450.793 34.8304   2
   4  12   4 341.518 28.8568   6
   4  12   4 374.104 35.2670   3
   4  12   5 19.6860 26.2261   6
   4  12   5 7.86093 31.9486   3
  -4 -12  -5-49.8276 33.8435   2
  -4  12  -5 38.6310 31.4671   2
   4  12   6 33.6273 29.9864   6
   4  12   6 34.2067 35.5389   3
  -4  12  -6 88.1249 36.7510   2
  -4 -12  -6 46.2648 36.9657   2
   4  12   7 57.3496 40.4897   3
   4  12   7 20.5210 35.6657   6
   4  12   8 38.3360 43.6637   3
   4  12   8 6.39103 39.3946   6
   4  12   9-53.8190 44.7525   6
   4  13 -10-14.8359 41.8934   5
  -4  13   9 77.9175 46.5311   1
  -4 -13   9 49.3491 42.2643   1
   4  13  -9 52.9649 38.9756   5
  -4  13   8 3.16894 39.7847   1
  -4 -13   8-41.2876 37.7133   1
   4 -13  -8 12.5428 22.3931   5
   4  13  -8-5.34283 35.3000   5
  -4 -13   7 9.46799 32.5264   1
  -4  13   7-1.85953 34.5668   1
   4  13  -7 42.2692 33.3920   2
   4 -13  -7 53.8634 30.9977   2
   4  13  -7-19.0921 32.2944   5
   4 -13  -7-22.7665 22.1444   5
  -4 -13   6-3.38708 28.0902   2
  -4  13   6-1.92818 32.3626   2
   4  13  -6 80.7028 30.7549   5
   4 -13  -6 42.7068 22.8140   5
  -4 -13   6 36.8940 14.9289   3
   4  13  -6 66.8750 28.9584   2
   4 -13  -6 32.9131 26.7938   2
  -4  13   5 26.3519 12.2622   6
   4 -13  -5 9.84367 23.6745   5
   4  13  -5 45.4795 27.8031   5
  -4 -13   5 35.8139 17.6985   3
   4  13  -5 53.6730 25.5830   2
   4 -13  -5 21.4302 23.3711   2
  -4 -13   5 16.9333 24.9675   2
  -4  13   5 54.7242 28.9515   2
  -4 -13   4 134.874 21.7623   2
  -4  13   4 185.795 25.5713   2
  -4 -13   4 133.480 21.7708   3
   4 -13  -3 339.482 18.3762   4
  -4  13   3 378.282 28.1612   2
  -4 -13   3 411.466 25.7326   2
  -4 -13   3 472.058 35.4486   5
  -4 -13   3 447.096 27.9752   3
  -4  13   2 91.3539 15.1313   7
  -4 -13   2 111.862 14.8445   7
  -4 -13   2 91.3754 26.2136   5
  -4  13   2 148.784 20.8679   5
  -4  13   2 76.7836 17.7871   2
  -4 -13   2 105.340 16.1205   2
  -4 -13   2 98.5080 21.0468   3
  -4  13   1 257.181 23.4651   5
  -4 -13   1 204.510 24.5092   5
  -4  13   1 190.161 17.4231   2
  -4 -13   1 218.725 23.2302   3
  -4 -13   1 191.581 15.8387   2
  -4 -13   1 210.480 18.0702   6
  -4 -13   0 4.19598 15.9640   6
  -4 -13   0 19.0462 21.3014   5
  -4  13   0-18.2644 26.0774   5
   4  13   0-5.37200 20.3322   3
  -4 -13   0 0.91627 17.0116   4
  -4 -13   0-18.0605 20.8171   3
  -4 -13  -1 337.611 25.3514   6
  -4  13  -1 278.346 37.5901   5
  -4 -13  -1 304.598 22.0737   4
  -4 -13  -1 319.923 19.9956   1
  -4  13  -1 263.706 19.1328   1
   4  13   1 266.064 27.0947   3
  -4  13  -1 244.041 18.1725   3
  -4 -13  -1 323.581 28.5600   3
   4 -13   2 1074.96 44.5519   7
   4  13   2 1294.04 44.4563   7
  -4  13  -2 1218.21 61.0661   5
  -4 -13  -2 1209.55 45.1920   4
  -4 -13  -2 1312.94 46.4379   1
  -4  13  -2 1117.16 45.5558   1
  -4 -13  -3 17.0325 18.3045   4
   4  13   3 15.7010 19.9994   6
  -4  13  -3-22.9474 22.8566   2
  -4 -13  -3 20.7831 23.8221   2
   4  13   4-8.15451 23.1119   6
   4  13   4-17.9376 30.9345   3
  -4  13  -4 7.08837 27.3471   2
  -4 -13  -4 4.93389 28.5685   2
   4  13   5 90.3000 27.0578   6
   4  13   5 74.2842 34.3360   3
  -4  13  -5 131.898 32.6319   2
  -4 -13  -5 41.3533 33.5769   2
   4  13   6-5.58222 31.0023   6
   4  13   6-22.1904 37.2483   3
  -4  13  -6 65.2796 36.8042   2
  -4 -13  -6-1.11891 38.1727   2
   4  13   7 26.3444 34.9355   6
   4  13   7 45.8663 42.2622   3
   4  13   8 33.6488 38.9386   6
   4  13   8 55.5046 45.7359   3
   4  14 -10 23.4105 42.9347   5
   4  14  -9-13.4983 40.7024   5
  -4 -14   9-4.25972 42.2528   1
  -4  14   9 33.2789 45.4822   1
   4  14  -8-5.65845 37.1164   5
  -4  14   8 16.2445 26.7468   6
  -4  14   8 21.9494 41.5085   1
  -4 -14   8 16.2697 37.6239   1
   4 -14  -7-1.90863 23.9958   5
   4  14  -7 35.1746 33.5801   5
   4 -14  -7-5.93772 31.0305   2
  -4  14   7 26.6621 36.0654   1
  -4 -14   7 13.6506 33.3214   1
   4  14  -7 41.4503 32.7346   2
  -4  14   7 10.5486 21.1402   6
  -4  14   6 118.511 17.5975   6
   4 -14  -6 134.671 26.5455   5
   4  14  -6 166.414 33.0394   5
  -4 -14   6 99.0353 19.1380   3
   4  14  -6 165.322 30.9606   2
   4 -14  -6 87.2289 28.7416   2
  -4 -14   6 154.387 30.3131   2
  -4  14   6 189.509 35.0934   2
   4  14  -5 44.1318 30.6024   5
  -4 -14   5 21.2709 24.6672   2
  -4  14   5-3.26211 28.2614   2
  -4 -14   5 24.2459 20.3738   3
  -4  14   5-12.2950 7.74991   6
  -4  14   4 206.511 27.4221   2
  -4 -14   4 212.453 24.5050   2
  -4 -14   4 224.546 24.5382   3
   4 -14  -3 1034.42 44.4080   4
  -4  14   3 1059.36 50.9272   2
  -4 -14   3 1162.36 49.5269   2
  -4 -14   2 117.070 28.6603   5
  -4 -14   2 99.9191 23.3893   3
  -4 -14   2 99.5928 16.7371   2
  -4  14   2 91.2264 18.4682   2
  -4 -14   2 100.168 17.0568   7
  -4  14   2 80.0121 16.3390   7
  -4 -14   1 247.672 17.2114   2
  -4  14   1 219.402 18.3894   2
  -4 -14   1 260.503 20.2080   6
  -4 -14   1 306.575 26.6062   3
  -4  14   1 201.249 25.6722   5
  -4 -14   1 279.609 27.5832   5
  -4  14   0 976.929 51.3469   5
  -4 -14   0 1016.41 47.9798   5
  -4 -14   0 953.848 45.6788   4
  -4 -14   0 961.777 44.4263   6
  -4 -14   0 1112.02 49.0477   3
   4  14   0 953.464 46.9110   3
   4  14   1 2.23923 24.0071   3
  -4 -14  -1 44.6739 22.5454   6
  -4  14  -1 49.9254 33.2814   5
  -4 -14  -1 13.0489 15.1693   1
  -4  14  -1 22.7547 14.7270   1
  -4 -14  -1 22.8021 17.9637   4
  -4  14  -1 8.79598 13.9966   3
  -4 -14  -1-5.17733 25.0459   3
  -4  14  -2 151.710 20.1276   1
  -4 -14  -2 152.532 20.9623   1
   4 -14   2 118.633 21.5227   7
   4  14   2 161.349 20.7125   7
  -4  14  -2 127.076 41.1163   5
  -4 -14  -2 171.387 19.6589   4
   4  14   2 216.230 29.7378   3
  -4  14  -2 91.8648 10.0081   3
  -4 -14  -3 471.714 29.4533   4
   4  14   3 447.358 31.0256   6
   4  14   3 569.240 29.1004   7
  -4  14  -3 514.252 49.0960   5
  -4  14  -3 503.732 34.0194   2
  -4 -14  -3 557.293 35.6717   2
   4  14   4 27.1253 31.8913   3
   4  14   4 20.6715 23.3107   6
  -4  14  -4 61.7203 28.5139   2
  -4 -14  -4 59.8837 29.7763   2
   4  14   5-10.6390 26.9904   6
  -4  14  -5-27.1705 31.9704   2
  -4 -14  -5 42.0063 34.0994   2
   4  14   5 31.3711 36.1267   3
   4  14   6 74.6161 31.4636   6
  -4  14  -6 74.3249 37.8243   2
  -4 -14  -6 39.7182 40.0697   2
   4  14   6 67.8085 39.8318   3
   4  14   7 0.97723 42.4070   3
   4  14   7 67.1634 35.9447   6
   4  14   8 23.7218 38.2717   6
  -4  15   9 37.9080 44.9073   1
  -4 -15   9 22.2683 40.9197   1
   4  15  -9 13.1874 41.9560   5
  -4 -15   8 70.0885 38.4856   1
  -4  15   8-6.10402 41.8992   1
  -4  15   8 1.97575 25.7127   6
   4  15  -8-50.0853 39.2053   5
   4  15  -7 39.1022 33.6661   2
   4 -15  -7 43.8741 32.3789   2
  -4  15   7 48.8935 36.4010   1
  -4 -15   7 15.7675 33.6271   1
  -4  15   7 12.8667 21.3285   6
   4 -15  -7 35.0639 26.6289   5
   4  15  -7 78.6735 36.4721   5
  -4  15   6 47.0340 14.2258   6
   4 -15  -6 67.2456 27.0779   5
   4  15  -6 126.852 34.7289   5
   4  15  -6 53.6157 30.3867   2
   4 -15  -6 52.3332 27.7617   2
  -4 -15   6 19.1819 28.5321   1
  -4  15   6-24.4103 31.2309   1
  -4 -15   6 35.0968 20.4705   3
   4  15  -5 100.906 32.9183   5
  -4 -15   5 94.3285 25.6466   2
  -4  15   5 88.7896 28.9539   2
  -4 -15   5 99.7443 23.1414   3
  -4 -15   4 7.85653 21.8078   2
  -4  15   4 24.4203 24.0643   2
  -4 -15   4 53.8975 24.0604   3
  -4 -15   3 8.29873 24.4181   3
   4 -15  -3 27.6208 11.9619   4
  -4 -15   3 22.9296 17.4594   2
  -4  15   3 15.2879 19.8919   2
  -4 -15   2 210.968 25.9604   3
  -4 -15   2 163.251 31.0696   5
  -4  15   2 152.963 19.1278   2
  -4 -15   2 148.625 16.8682   2
  -4 -15   2 130.424 17.8077   7
  -4  15   2 128.428 15.8096   7
  -4 -15   1 1644.03 66.5925   5
  -4  15   1 1567.14 65.6271   5
  -4 -15   1 1371.73 58.3819   2
  -4  15   1 1347.43 59.3318   2
  -4 -15   1 1468.50 60.5442   6
  -4 -15   1 1702.70 65.5547   3
   4  15   0-7.99009 23.5773   3
  -4 -15   0-4.56875 18.2120   6
  -4 -15   0 22.8252 25.2492   3
  -4  15   0 40.4629 18.5914   3
  -4 -15   0 26.8738 23.9787   5
  -4  15   0 45.0639 27.6704   5
  -4 -15   0 14.2085 19.8718   4
  -4  15   0 19.5449 13.3821   2
  -4  15   0 33.3968 11.7056   1
  -4 -15   0 15.9491 11.5444   2
   4  15   1 52.3335 26.8028   3
  -4 -15  -1-17.1955 23.9320   6
  -4 -15  -1-14.4013 25.8292   3
  -4  15  -1 30.1405 14.4941   3
  -4  15  -1 3.79672 33.6153   5
  -4 -15  -1-24.7922 18.7050   4
  -4  15  -1-15.4535 15.4183   1
  -4 -15  -1 15.7414 15.9616   1
  -4 -15  -2 395.076 32.4071   5
  -4 -15  -2 377.906 26.1034   4
  -4  15  -2 376.919 43.2357   5
  -4  15  -2 370.925 27.0356   2
  -4 -15  -2 512.778 28.9003   2
   4 -15   2 319.731 26.9226   7
   4  15   2 420.025 24.2947   7
   4  15   2 468.324 36.3016   3
  -4  15  -3-17.4868 23.8884   2
  -4 -15  -3 15.6632 25.4049   2
  -4  15  -3-15.3794 42.7560   5
  -4 -15  -3 8.59090 19.5828   4
   4  15   3-3.37769 19.3332   7
   4 -15   3 21.1710 20.6086   7
  -4  15  -4-4.94646 45.4147   5
  -4 -15  -4-8.26007 30.0904   2
  -4  15  -4 16.7202 27.6300   2
   4  15   4-27.2628 24.3527   6
   4  15   5 361.707 33.0351   6
   4  15   5 419.247 43.4221   3
  -4  15  -5 337.621 39.9647   2
   4  15   6 73.8401 31.3382   6
  -4 -15  -6-10.2723 41.0378   2
  -4  15  -6 1.04274 37.4729   2
   4  15   6-42.4652 41.4033   3
   4  15   7-62.3703 44.9978   3
   4  15   7 32.9844 34.4820   6
   4  15   8 24.5707 38.5769   6
  -4  16   9 54.8279 43.8254   1
  -4 -16   9 27.4559 41.2448   1
   4  16  -9-6.36928 42.6125   5
  -4  16   8-18.2699 39.7877   1
  -4 -16   8-81.4189 39.4957   1
   4  16  -8 4.40554 39.9928   5
  -4  16   7 58.5499 36.6826   1
   4  16  -7 113.239 34.0855   2
   4 -16  -7 91.5603 32.5014   2
  -4 -16   7 52.6590 33.5955   1
  -4  16   7 39.8730 18.5210   6
   4  16  -7 78.4133 37.6827   5
   4  16  -6 388.391 41.0181   5
  -4 -16   6 405.951 34.6856   1
  -4  16   6 265.754 35.5830   1
  -4 -16   6 262.478 27.0031   3
  -4  16   5-7.86574 26.0803   1
  -4 -16   5 8.45395 24.1956   3
  -4 -16   4 108.925 22.0665   2
  -4  16   4 72.1297 23.9146   2
  -4 -16   4 113.096 26.3366   3
  -4 -16   3 25.8236 26.0091   3
  -4 -16   3 40.6081 17.9894   2
  -4  16   3 11.5111 19.6141   2
   4 -16  -3 0.55497 12.3436   4
  -4  16   3 9.62912 14.7625   7
  -4 -16   2 188.639 26.7883   3
  -4 -16   2 125.541 15.6856   2
  -4 -16   2 135.872 33.2760   5
  -4  16   2 121.893 17.7954   2
  -4 -16   2 142.756 15.9105   7
  -4 -16   1 423.941 33.7810   5
  -4  16   1 366.475 31.6163   5
  -4 -16   1 295.548 17.6511   2
  -4  16   1 271.326 19.5025   2
  -4 -16   1 298.662 22.9764   6
  -4 -16   1 358.837 30.8479   3
  -4 -16   0 1747.83 65.2051   6
  -4  16   0 1599.00 69.5327   5
  -4 -16   0 1923.78 69.2594   5
  -4 -16   0 1347.84 59.8778   2
  -4  16   0 1289.48 60.3587   2
  -4 -16   0 1927.27 67.1018   4
  -4 -16   0 1602.61 60.5710   1
  -4  16   0 1360.45 60.0542   1
  -4  16   0 1758.32 64.8221   3
  -4 -16   0 2198.84 71.1477   3
  -4  16  -1 420.829 39.8587   5
  -4 -16  -1 413.094 27.7176   4
  -4 -16  -1 501.028 32.5276   6
   4  16   1 476.305 34.7288   3
  -4  16  -1 379.353 23.7321   3
  -4  16  -2 5.98709 20.0848   2
  -4 -16  -2 11.6503 22.3798   2
   4  16   2 14.9055 15.8585   7
   4 -16   2 22.6265 17.4673   7
  -4  16  -2-25.9587 37.8048   5
  -4 -16  -2 49.5509 25.5213   5
  -4 -16  -2 18.7424 18.6572   4
   4  16   2 39.2976 30.9890   3
  -4  16  -3 24.6359 42.4653   5
  -4 -16  -3 28.8029 28.2558   5
  -4  16  -3 50.4941 24.0251   2
  -4 -16  -3 23.3590 26.4490   2
  -4 -16  -3 6.14256 19.8757   4
   4 -16   3 21.7429 21.0218   7
   4  16   3 40.8218 21.0094   7
  -4  16  -4 70.0852 48.4177   5
  -4  16  -4 153.087 30.4505   2
  -4 -16  -4 171.081 34.1495   2
   4  16   4 91.5893 26.1377   6
   4  16   5-13.5578 27.6711   6
   4  16   5-16.3202 38.4982   3
  -4 -16  -5-28.1933 38.3295   2
  -4  16  -5 8.07866 33.1132   2
  -4  16  -6 19.5868 51.3843   5
   4  16   6 41.7656 42.5553   3
   4  16   6 10.7231 30.1905   6
  -4  16  -6 35.1009 36.7375   2
  -4 -16  -6 116.600 43.4485   2
   4  16   7-10.4480 36.3631   6
   4  16   8 60.3345 38.3382   6
  -4  17   9 26.7509 43.4017   1
   4  17  -8-53.3906 42.1222   5
  -4  17   8-5.39907 38.3975   1
  -4 -17   8-5.18039 36.9857   1
   4  17  -7 29.3055 39.4123   5
  -4  17   7 10.6120 34.6112   1
  -4 -17   7 30.2351 33.8815   1
   4  17  -6-1.80884 38.8352   5
  -4  17   6 14.7270 30.6095   1
  -4 -17   6-12.2186 29.4867   1
  -4 -17   5 47.6771 25.7317   1
  -4  17   5 58.2637 26.2670   1
  -4 -17   5 33.0782 25.8955   3
  -4  17   4 143.456 23.4345   1
  -4 -17   4 187.727 28.7798   3
  -4  17   3 41.6688 18.8900   2
  -4 -17   3 26.8776 18.0261   2
  -4 -17   3 23.4610 26.9010   3
   4 -17  -3 47.4621 13.6238   4
  -4  17   3 23.4810 17.6992   7
  -4 -17   3 43.0052 21.2494   7
  -4 -17   2 142.426 33.6726   5
  -4 -17   2 115.181 28.9480   3
  -4 -17   2 104.648 15.1599   2
  -4  17   2 68.6200 15.2598   2
  -4 -17   1 145.889 31.3382   5
  -4  17   1 168.879 28.1038   5
  -4  17   1 94.7817 11.2465   2
  -4 -17   1 176.425 29.8361   3
  -4  17   1 101.057 24.9137   3
  -4 -17   1 77.1280 9.06543   2
  -4 -17   1 136.488 20.0908   6
   4 -17   0 18.8771 8.42942   6
  -4 -17   0 24.7131 21.0889   6
  -4  17   0 61.3096 19.9519   3
  -4 -17   0 7.87315 28.7570   3
  -4  17   0 2.08500 29.1169   5
  -4 -17   0 9.07156 27.3915   5
  -4 -17   0 26.3110 22.4162   4
  -4 -17   0 6.98139 7.24663   2
  -4  17   0 32.5375 10.5582   2
  -4 -17  -1 33.2382 26.6967   6
  -4  17  -1 5.61010 33.0125   5
  -4  17  -1 15.7395 16.4728   3
   4  17   1 35.7399 28.3176   3
  -4 -17  -1 20.0669 19.8093   4
  -4 -17  -1 30.8520 16.6913   2
  -4  17  -1 46.2199 15.3084   2
  -4  17  -2 291.799 42.8406   5
  -4 -17  -2 322.429 31.9568   5
   4  17   2 404.276 37.6497   3
  -4 -17  -2 273.597 24.7241   4
  -4  17  -2 299.665 24.9716   2
  -4 -17  -2 358.792 27.1690   2
  -4  17  -3 137.013 25.9869   2
  -4 -17  -3 160.416 29.0850   2
  -4  17  -3 167.622 43.8851   5
   4  17   3 153.442 23.0520   7
   4 -17   3 88.7454 23.5101   7
  -4 -17  -3 179.730 22.6882   4
   4  17   3 150.211 36.2755   3
  -4  17  -4 50.6686 47.9102   5
  -4 -17  -4 72.7919 33.9178   2
  -4  17  -4 46.8336 29.3185   2
   4  17   4 17.4430 22.0992   7
  -4 -17  -5 79.2661 39.9159   2
  -4  17  -5 86.9601 34.3896   2
   4  17   5 48.0671 28.7189   6
  -4  17  -6-47.7917 56.1785   5
   4  17   6 54.4818 31.0704   6
  -4  17  -6 17.3885 38.8332   2
   4  17   6 2.98370 43.5250   3
   4  17   7 13.9969 34.0780   6
   4  17   8-13.9850 38.3459   6
  -4  18   8 16.0118 37.6446   1
   4  18  -8-22.8240 44.9526   5
  -4  18   7-75.4461 48.3314   3
  -4  18   7-1.50394 33.9279   1
  -4 -18   7 5.26801 33.6218   1
   4  18  -7-13.6270 43.6078   5
  -4  18   6 48.1278 29.9047   1
  -4 -18   6 128.379 31.0437   1
  -4  18   6 39.1477 41.2330   3
  -4 -18   5 22.7824 26.2512   1
  -4  18   5 15.4785 25.6992   1
  -4  18   5 33.9371 38.3122   3
  -4 -18   5 28.5045 26.3392   3
  -4 -18   4 554.109 36.7621   3
  -4  18   4 446.883 30.9373   1
  -4 -18   4 599.306 33.0346   1
  -4  18   4 491.719 44.5170   3
  -4  18   3 16.6844 15.4537   7
  -4 -18   3-34.6611 20.7046   7
  -4 -18   3 52.1347 29.4007   3
  -4  18   3-60.2160 33.5038   3
   4 -18  -3-8.05794 14.2266   4
  -4 -18   3 14.0589 18.5994   1
  -4  18   3-10.8110 16.3012   1
  -4 -18   2 289.360 39.9367   5
  -4 -18   2 376.991 34.9887   3
  -4  18   2 303.531 34.3512   3
  -4 -18   2 343.375 30.8827   6
  -4 -18   1-7.21664 32.1816   5
  -4  18   1 0.71452 30.1374   5
  -4  18   1 26.1894 24.6311   3
  -4 -18   1 30.0343 29.2630   3
  -4 -18   1 14.8538 19.8799   6
  -4 -18   0 296.775 27.4432   6
  -4  18   0 273.869 35.3276   5
  -4 -18   0 271.937 28.1609   4
  -4  18   0 277.191 24.6959   3
  -4 -18  -1 41.0042 28.5878   6
  -4  18  -1 78.3524 33.7673   5
  -4  18  -1 47.2226 17.1629   3
   4  18   1 73.6496 30.9898   3
  -4 -18  -1 40.8812 20.9789   4
  -4  18  -1 38.9158 10.9096   2
  -4 -18  -1 28.8635 8.64126   2
  -4  18  -1 21.8737 11.3199   2
  -4 -18  -1 40.2200 11.3248   2
  -4  18  -2 156.090 39.7140   5
   4  18   2 97.4355 35.8261   3
  -4 -18  -2 115.505 21.1388   4
  -4 -18  -2 108.601 21.6968   2
  -4  18  -2 125.793 19.8561   2
  -4  18  -3 67.1714 23.4270   2
  -4 -18  -3 23.5236 27.7806   2
  -4  18  -3 115.844 45.6459   5
   4 -18   3 62.9866 22.4289   7
   4  18   3 13.8025 19.5193   7
  -4 -18  -3 45.9391 21.6812   4
   4  18   3 100.333 37.2697   3
  -4 -18  -4 33.4510 34.0254   2
  -4  18  -4 58.1758 28.6519   2
   4 -18   4 25.3056 23.8064   7
   4  18   4 53.5543 23.9135   7
  -4  18  -4-5.49939 47.8255   5
   4  18   5-8.73301 29.3713   6
  -4  18  -5-12.8160 33.8221   2
   4  18   6-13.6821 31.4674   6
   4  18   6-41.8770 46.0097   3
   4  18   7 85.2015 34.3310   6
  -4  19   7 6.87882 33.1162   1
  -4  19   6-45.2969 44.8922   3
  -4  19   6 29.4363 28.4339   1
  -4  19   5 38.8132 40.3600   3
  -4  19   5 30.4721 23.9788   1
  -4 -19   5 28.0809 27.2659   1
  -4 -19   4 127.415 29.6202   3
  -4  19   4 72.2634 37.5292   3
  -4  19   4 69.7604 20.4610   1
  -4 -19   4 119.912 24.0608   1
  -4  19   4 15.3472 17.7706   7
  -4 -19   3-1.98563 30.2424   3
  -4  19   3 13.5442 34.1077   3
  -4 -19   3 14.8642 18.2295   1
  -4  19   3 1.83322 13.3951   1
  -4 -19   3-23.2141 15.7175   7
  -4  19   2 15.9385 30.4707   3
  -4 -19   2 29.7115 31.0295   3
  -4 -19   2 4.29355 27.2509   6
  -4  19   1 47.3374 32.7819   5
  -4  19   1-2.27143 25.1946   3
  -4 -19   1-11.1257 21.5231   6
  -4  19   0-3.19302 32.8741   5
  -4  19   0 42.4497 21.3788   3
  -4 -19   0 38.8567 25.4010   4
  -4 -19   0-2.94772 24.1258   6
  -4 -19  -1 48.0894 30.7841   6
  -4  19  -1 27.0257 35.8106   5
  -4 -19  -1 31.0093 21.6834   4
   4  19   1 41.7290 32.3461   3
  -4  19  -1 36.8247 18.6922   3
  -4 -19  -2 443.683 28.7843   4
  -4  19  -2 440.626 48.1211   5
  -4  19  -2 376.340 24.3892   2
  -4 -19  -2 432.791 24.8777   2
  -4  19  -3 111.944 23.5231   2
  -4  19  -3 68.3281 46.0573   5
   4 -19   3 80.6494 18.6432   7
  -4 -19  -3 114.968 23.5200   4
   4  19   3 71.9039 38.6550   3
   4 -19   4 24.2614 25.7926   7
   4  19   4 25.0717 24.8101   7
  -4  19  -4-32.4083 28.1742   2
  -4  19  -4-50.9188 48.5338   5
   4  19   4-27.3476 42.2810   3
   4  19   5-8.37567 26.7746   7
   4  19   6 7.18256 32.7956   6
   4  19   7 21.6463 35.4320   6
  -4  20   6 3.65721 27.4666   1
  -4  20   6 9.09888 46.2715   3
  -4  20   5 35.6481 23.2127   1
  -4  20   5 96.0406 43.0984   3
  -4  20   4 57.5000 18.3628   7
  -4  20   4 105.927 40.4012   3
  -4  20   3 51.5426 36.2514   3
  -4 -20   3 14.0261 31.1431   3
  -4 -20   2 234.763 31.4082   6
  -4  20   2 239.057 34.8287   3
  -4  20   1 62.6214 26.5619   3
  -4 -20   1 34.2575 23.4558   6
  -4  20   0-14.5936 22.2756   3
  -4 -20   0 25.1529 26.5199   4
  -4 -20   0 32.5075 25.5664   6
  -4  20  -1 44.1780 37.7910   5
  -4  20  -1-24.6955 19.7466   3
   4  20   1-3.56741 33.3606   3
  -4 -20  -1 5.77412 22.0498   4
  -4 -20  -1-23.2753 31.4413   6
  -4 -20  -2 32.6933 21.2238   4
   4  20   2 42.4395 37.4563   3
  -4  20  -2 94.7454 40.4234   5
  -4  20  -3 101.964 20.3410   2
   4  20   3 128.880 42.2934   3
  -4  20  -3 69.6634 45.9337   5
   4  20   4 113.025 24.4125   7
   4  20   4 244.630 46.2557   3
  -4  20  -4 161.469 50.5357   5
   4  20   5 49.3046 28.8346   7
   4  20   5 121.621 46.9909   3
  -4  21   5-1.06111 43.7019   3
  -4  21   4 81.2436 41.1736   3
  -4  21   3-18.5189 37.8379   3
  -4  21   2 132.881 32.5522   3
  -4 -21   2 107.765 30.6513   6
  -4  21   1 58.9577 27.0718   3
  -4 -21   1-1.94185 24.8999   6
  -4 -21   0 153.795 28.1678   6
  -4 -21   0 130.418 28.8319   4
  -4  21   0 145.377 24.7357   3
  -4  21   0 138.629 38.2221   5
  -4 -21  -1 110.251 33.3534   6
  -4 -21  -1 87.2495 24.1678   4
  -4  21  -1 96.5283 21.5132   3
   4  21   1 116.911 35.2770   3
  -4  21  -1 19.1303 40.3840   5
  -4 -21  -2 11.6693 21.2416   4
   4  21   2-16.5911 38.6370   3
  -4  21  -2-13.1723 41.9377   5
   4  21   3-58.4597 43.5202   3
  -4  21  -3 1.09905 46.5207   5
   4  21   4 35.1029 45.0717   3
  -4  21  -4 145.356 50.4160   5
  -4  22   5 33.8888 45.6714   3
  -4  22   4 41.0786 41.2049   3
  -4  22   3 51.6176 37.0441   3
  -4  22   2 176.818 34.7787   3
  -4 -22   2 113.884 32.3603   6
  -4  22   1 66.1667 28.5580   3
  -4 -22   1 42.4395 25.0615   6
  -4 -22   0-20.3389 29.1282   6
  -4  22   0-21.8499 40.4045   5
  -4  22   0-23.3648 24.0974   3
  -4 -22   0-26.0686 29.8987   4
  -4  22  -1 39.9615 42.7335   5
   4  22   1 156.573 37.1705   3
  -4  22  -1 124.020 23.2617   3
  -4 -22  -1 58.5379 25.2584   4
  -4  22  -2 51.3183 45.6836   5
   4  22   2 72.4437 41.0203   3
  -4  22  -3 7.82563 47.2464   5
   4  22   3-33.5147 44.3799   3
   4  22   4 23.1642 48.6273   3
  -4  23   5 123.033 46.0032   3
  -4  23   4-27.1320 41.6512   3
  -4  23   3-65.7497 39.2232   3
  -4  23   2 179.871 35.6789   3
  -4  23   1-5.18885 28.5278   3
  -4  23   0 13.2447 24.8253   3
  -4  23  -1 68.0231 43.8073   5
  -4  23  -1 8.37806 22.4095   3
  -4  23  -2-49.6377 47.9266   5
   4  23   2 56.8649 41.7620   3
   4  23   3-39.4940 46.5310   3
  -4  24   4-24.7291 44.1510   3
  -4  24   3-36.6457 40.0513   3
  -4  24   2 38.2002 35.3431   3
  -4  24   1 71.3740 30.1671   3
  -4  24   0 53.7534 26.4440   3
  -4  24  -1 102.424 48.3864   5
   4  24   2 26.7189 43.2531   3
  -4  25   3-82.4537 42.2317   3
  -4  25   2-21.5716 36.1901   3
  -4  25   1 13.0314 30.3007   3
  -4  25   0 25.1144 28.0121   3
   4  25   2-58.3300 43.7993   3
  -4  26   3 74.3762 41.4802   3
  -4  26   2-6.99191 35.6845   3
  -4  26   1 12.3802 30.9650   3
  -4  27   2 3.47816 35.9449   3
  -5   0  10 57.1932 44.2690   1
  -5   0   9 16.2910 40.7046   2
   5   0  -9 0.21774 16.2128   5
  -5   0   8-17.3351 36.7623   2
   5   0  -8 7.08670 14.8906   5
  -5   0   7 4.30908 31.3949   2
   5   0  -7-11.7558 30.4311   2
   5   0  -7 18.0736 11.9869   5
   5   0  -6 212.087 12.8661   5
  -5   0   6 186.054 29.4428   2
   5   0  -6 236.348 30.8660   2
  -5   0   5 4.81598 22.9962   2
   5   0  -5-7.97580 23.4173   2
  -5   0   4 475.723 24.4138   4
  -5   0   4 480.538 30.0488   2
   5   0  -4 520.960 29.9137   2
  -5   0   3 6.98330 11.5673   4
  -5   0   3 2.31028 13.9892   2
  -5   0   3 14.6987 7.05242   5
  -5   0   2 2586.59 106.950   2
  -5   0   2 2885.94 106.942   4
  -5   0   1 8.83536 10.4188   7
   5   0  -1 0.34159 10.9521   4
   5   0   0 212.867 15.5195   4
  -5   0   0 198.364 16.5572   4
  -5   0   0 185.689 16.0621   7
   5   0   0 225.766 14.5759   6
   5   0   0 217.700 17.5368   7
   5   0   1-1.81702 11.7383   6
   5   0   1-3.76568 13.3345   7
  -5   0  -1 31.9272 13.9077   3
   5   0   1 10.8389 12.9009   4
  -5   0  -2 1746.63 67.3555   3
   5   0   2 1551.72 66.7706   6
  -5   0  -3-11.3090 15.3660   3
   5   0   3 13.8218 15.0793   3
  -5   0  -3 13.6515 19.4628   1
   5   0   4 253.823 22.1532   3
  -5   0  -4 264.989 27.7304   1
   5   0   5-2.91925 20.7967   3
  -5   0  -5-5.59683 27.6533   1
   5   0   6 103.757 24.0344   3
  -5   0  -6 77.0457 33.6681   2
   5   0   7 15.9709 25.0148   3
   5   0   8-32.8002 29.2370   3
   5   0  10-15.8631 42.5839   4
  -5  -1  10-45.6650 44.7123   1
  -5  -1   9-5.41674 41.1773   2
   5  -1  -9 2.41449 14.4466   5
   5   1  -9 12.1573 17.6372   5
  -5  -1   8 102.544 38.3493   2
  -5   1   8 94.4236 38.7124   2
   5  -1  -8 50.7628 13.3635   5
   5   1  -8 55.9504 16.8249   5
  -5   1   7 63.8236 32.1688   2
  -5  -1   7-9.67529 31.1173   2
   5  -1  -7 14.3948 30.3690   2
   5   1  -7 25.3761 13.9233   5
   5  -1  -7 28.4206 9.98488   5
  -5   1   6-6.64686 27.5400   2
  -5  -1   6 46.1699 27.0087   2
   5  -1  -6-3.93827 27.7008   2
   5   1  -6 8.78872 11.5589   5
  -5  -1   5 44.7909 23.2872   2
  -5   1   5 92.9726 23.9874   2
   5  -1  -5 127.709 24.7886   2
  -5   1   4 371.281 20.5006   4
  -5  -1   4 383.159 26.9458   2
  -5   1   4 366.827 26.9535   2
   5  -1  -4 329.372 25.9905   2
  -5  -1   3 3710.66 151.251   4
  -5   1   3 4168.65 151.513   4
  -5  -1   3 3942.57 149.465   5
  -5  -1   3 3890.86 153.271   2
  -5   1   3 3857.47 153.347   2
   5  -1  -2 89.7667 12.1596   4
  -5   1   2 86.5323 12.3713   4
  -5  -1   2 46.7393 12.0456   2
  -5   1   2 49.5597 12.5654   2
  -5   1   1 348.704 17.8397   6
   5  -1  -1 352.390 19.1597   4
   5   1  -1 388.570 20.1232   4
   5  -1   0 1139.39 46.7333   7
   5   1   0 1087.34 46.3215   7
   5   1   0 1074.71 45.6368   6
   5  -1   0 1162.28 45.7291   6
  -5  -1   0 1031.55 45.9734   7
  -5  -1   0 1150.80 47.7215   4
   5   1   0 1137.90 46.9486   4
   5  -1   0 1203.18 46.9360   4
   5   1   1 231.692 16.9898   7
   5   1   1 202.063 15.1920   6
   5  -1   1 177.066 15.1153   6
   5  -1   1 189.012 16.2782   7
  -5  -1  -1 230.868 17.8638   3
   5  -1   1 200.640 16.2486   4
   5   1   2 810.746 38.4840   6
  -5   1  -2 881.890 38.7844   3
  -5  -1  -2 874.854 39.1050   3
   5   1   3 2075.27 80.1059   4
  -5  -1  -3 1945.35 81.1635   1
  -5   1  -3 1827.50 77.2438   3
  -5  -1  -3 1986.33 78.5204   3
   5   1   3 1910.21 78.1968   3
  -5  -1  -4 26.5574 23.4858   1
   5  -1   4 13.4180 17.2646   3
   5   1   4 11.3374 19.3281   3
  -5  -1  -5 84.6699 28.3477   1
   5   1   5 85.0535 21.7761   3
   5  -1   5 93.4814 20.4741   3
  -5  -1  -6 139.068 34.8647   2
   5   1   6 119.683 24.9965   3
   5  -1   6 144.213 24.0415   3
   5   1   7-1.57633 25.9560   3
   5  -1   7 4.98196 24.0694   3
   5   1   8-2.24101 29.1642   3
   5  -1   8-1.43264 26.8559   3
   5   1   9 18.0529 33.0886   3
   5   1   9 13.5572 38.3502   4
   5   1  10 3.81769 41.8863   4
  -5  -2  10-15.1857 44.2247   1
  -5  -2   9 27.0079 41.1513   2
   5   2  -9 25.0670 19.2629   5
   5  -2  -9-9.47279 11.6508   5
   5  -2  -8 121.523 12.3017   5
   5   2  -8 174.385 19.3093   5
   5   2  -7 79.9199 16.1894   5
   5  -2  -7 64.3841 32.1186   2
  -5  -2   7 88.1298 32.2283   2
   5   2  -6 20.7601 13.4619   5
  -5  -2   6 6.57294 27.5847   2
   5  -2  -6 5.48012 27.7533   2
  -5   2   5 874.489 39.5262   4
  -5  -2   5 877.651 46.5028   2
   5  -2  -5 898.774 46.0339   2
   5  -2  -4 192.425 22.3972   2
  -5   2   4 136.826 14.6729   4
  -5  -2   4 177.198 21.0218   2
  -5   2   3 24.7661 11.4229   4
  -5  -2   3 6.50942 14.1604   2
  -5  -2   3 23.5499 8.93800   5
  -5  -2   3 12.0065 11.4575   4
  -5  -2   2 167.412 14.7081   2
  -5   2   2 202.061 15.0521   4
   5  -2  -2 188.935 14.1695   4
   5  -2  -1 2340.47 91.6307   4
   5   2  -1 2588.88 92.8528   4
  -5   2   1 2268.29 91.8220   4
  -5  -2   1 2267.66 90.3629   7
  -5   2   1 2327.55 90.5057   6
   5  -2   0 141.439 13.1482   4
  -5  -2   0 129.774 14.6149   4
   5   2   0 117.371 13.7589   4
  -5  -2   0 86.1348 15.4083   7
   5  -2   0 121.102 11.6375   6
   5  -2   0 209.351 16.3820   7
  -5   2   0 173.583 13.3448   6
   5   2   0 101.230 12.6812   6
   5  -2   1 187.769 14.1467   6
   5  -2   1 159.231 16.0218   7
   5  -2   1 151.340 15.5232   4
   5   2   1 135.275 14.8733   6
   5   2   2 140.207 15.7584   6
  -5   2  -2 91.9117 16.1697   3
  -5  -2  -2 126.255 18.3300   3
   5   2   3 162.206 19.3517   3
  -5  -2  -3 208.339 20.1978   3
  -5   2  -3 154.854 15.7937   3
   5   2   3 178.698 20.3505   4
   5   2   3 209.210 21.7225   6
  -5  -2  -3 206.641 22.5945   1
  -5  -2  -4-11.6346 23.9825   1
   5   2   4 5.68125 20.2287   3
   5   2   4-12.3966 20.6828   4
  -5  -2  -5 132.292 28.3486   1
   5   2   5 136.716 23.3824   3
   5  -2   5 102.892 20.5676   3
   5   2   5 115.518 25.0165   4
  -5  -2  -6 14.8032 31.9758   2
   5   2   6 41.5997 25.0814   3
   5  -2   6-15.1604 20.9208   3
   5   2   6-10.4079 26.3625   4
   5   2   7 31.8578 27.6418   3
   5  -2   7 7.74046 23.0689   3
   5   2   7-13.5079 29.6491   4
   5   2   8 30.7897 31.0963   3
   5  -2   8 32.5147 25.3545   3
   5   2   8 8.04658 34.2228   4
   5   2   9 8.88240 33.6736   3
   5   2   9-4.37879 37.7760   4
   5   2  10 8.39626 41.7661   4
  -5   3  10-54.2107 46.0886   1
  -5  -3  10-61.1412 45.9971   1
   5   3 -10 31.8805 22.2867   5
  -5  -3   9-5.38761 41.2677   2
   5   3  -9-1.68924 20.4128   5
  -5  -3   8 33.4358 37.2002   2
   5   3  -8-0.31917 18.7438   5
   5   3  -7 95.6743 17.5916   5
  -5  -3   7 91.6866 32.8155   2
   5  -3  -7 97.2868 31.9087   2
  -5   3   6 483.533 28.6900   4
  -5  -3   6 488.961 37.5934   2
   5   3  -6 432.635 24.5604   5
   5  -3  -6 458.771 36.3126   2
  -5   3   5 303.130 20.1402   4
   5  -3  -5 310.167 28.8097   2
  -5  -3   5 308.629 29.2875   2
   5  -3  -4-1.56912 20.1063   2
  -5   3   4 30.9708 12.4641   4
  -5  -3   4 11.4417 18.0904   2
  -5   3   3 162.757 14.5298   4
  -5  -3   3 186.227 13.0976   5
  -5  -3   3 151.014 17.7077   2
  -5   3   2-1.80516 11.0917   4
   5  -3  -2 9.81483 10.8697   4
  -5  -3   2 10.2850 11.5799   2
  -5  -3   1 536.713 24.7730   7
  -5   3   1 542.654 24.3006   6
  -5  -3   1 556.043 26.8457   4
   5   3  -1 593.379 27.4573   4
   5  -3  -1 546.796 25.6325   4
   5  -3   0 1793.32 68.8001   7
   5   3   0 1717.16 68.1245   6
  -5  -3   0 1779.44 68.5697   6
  -5  -3   0 1848.20 68.6461   7
   5  -3   0 1605.28 67.3736   6
   5  -3   0 1604.80 68.3899   4
  -5  -3   0 1860.50 69.7265   4
   5   3   0 1565.74 69.1636   4
  -5  -3  -1 2415.69 91.8143   4
   5  -3   1 2234.14 90.1680   6
  -5  -3  -1 2398.09 91.3480   6
   5  -3   1 2203.18 90.2807   7
   5   3   1 2297.42 90.6706   6
   5   3   2 57.1808 14.7307   6
   5   3   2 64.6631 15.1687   4
   5   3   2 34.6113 15.3452   3
  -5   3  -2 43.3435 15.0438   3
  -5  -3  -2 83.7467 18.1678   3
  -5   3  -3 115.579 13.7431   3
  -5  -3  -3 125.610 19.9249   3
   5   3   3 149.270 19.2592   4
  -5  -3  -3 156.320 21.8615   1
   5   3   3 136.601 20.1810   3
   5   3   4 47.3567 20.6446   4
  -5  -3  -4-10.3268 23.2773   1
   5   3   4 25.8802 20.9505   3
   5   3   5 274.106 27.3800   4
  -5  -3  -5 293.020 32.0912   1
   5   3   5 213.678 25.3364   3
  -5   3  -6 146.495 36.4044   2
  -5  -3  -6 141.012 34.8149   2
   5  -3   6 131.368 21.4590   3
   5   3   6 166.140 26.9357   3
   5   3   6 114.988 27.6488   4
   5  -3   7-10.3867 22.1507   3
   5   3   7-8.95674 28.6996   3
   5   3   7 29.0106 29.5118   4
   5   3   8 30.7543 33.9814   4
   5  -3   8-30.5468 24.4748   3
   5   3   8-19.3050 32.3007   3
   5   3   9 55.3657 38.1199   4
   5   3   9 67.0604 36.1576   3
   5   3  10 11.8421 41.6984   4
  -5   4  10 10.4476 45.8875   1
  -5  -4  10 3.80833 45.0289   1
   5   4 -10 7.72475 23.8408   5
  -5  -4   9-42.9583 41.9515   2
  -5   4   9 8.24837 41.8489   2
  -5   4   9 3.35745 45.1695   4
   5   4  -9 29.0268 22.3319   5
  -5  -4   8 32.2641 37.0267   2
  -5   4   8-13.9826 37.5096   2
   5   4  -8-6.80855 20.0196   5
  -5   4   8 55.5424 33.9953   4
   5   4  -7 1.65908 18.1198   5
  -5   4   7-10.9003 22.7404   4
  -5   4   7 26.3628 32.2110   2
  -5  -4   7 41.7471 31.8899   2
   5   4  -7-16.1813 30.8098   2
   5  -4  -7-13.1175 30.5757   2
  -5   4   6 436.024 25.5852   4
  -5   4   6 474.907 37.8311   2
  -5  -4   6 419.230 36.3016   2
   5   4  -6 510.334 37.4282   2
   5  -4  -6 440.850 36.4706   2
   5   4  -6 455.043 25.6158   5
   5   4  -5 250.218 18.3450   5
  -5  -4   5 262.161 28.0022   2
  -5   4   5 276.055 28.7869   2
   5   4  -5 242.736 27.7984   2
   5  -4  -5 237.421 27.9757   2
  -5   4   5 228.939 17.4461   4
  -5   4   4 539.499 25.7186   4
  -5  -4   4 551.012 31.9210   2
   5  -4  -4 496.747 31.4142   2
   5   4  -4 558.664 31.6685   2
  -5   4   3 544.441 25.5585   4
  -5  -4   3 523.463 28.5264   2
  -5  -4   3 528.723 24.7481   5
  -5   4   2 295.219 14.9037   6
  -5   4   2 280.110 17.5195   4
   5  -4  -2 283.661 16.7499   4
  -5  -4   2 267.907 17.7011   2
   5  -4  -1 315.794 17.9670   4
  -5  -4   1 362.758 19.9169   4
  -5   4   1 343.591 16.5398   6
  -5  -4   1 312.046 17.9035   6
  -5   4   1 265.272 17.6757   7
  -5  -4   1 297.083 17.3778   7
   5   4   0 97.9718 13.4116   6
   5  -4   0 61.3001 15.8830   7
   5  -4   0 83.6056 10.9258   6
  -5  -4   0 86.8714 13.2723   6
  -5  -4   0 109.444 14.5352   4
  -5  -4   0 95.7636 14.9932   3
   5  -4   0 73.0319 12.6685   4
  -5  -4  -1 1155.36 47.1298   4
  -5  -4  -1 1046.00 46.1442   6
   5  -4   1 1056.79 45.0538   6
   5   4   1 1032.36 45.4973   6
   5  -4   1 1128.70 45.9529   7
  -5   4  -2 82.7535 14.8781   3
   5   4   2 57.5858 16.9184   3
   5   4   2 60.2527 15.1532   4
  -5  -4  -2 63.2445 18.4310   3
  -5   4  -3 507.558 25.7514   3
  -5  -4  -3 625.923 32.3847   3
   5   4   3 597.059 32.0109   3
  -5  -4  -3 628.084 33.7045   1
  -5   4  -3 541.117 32.3041   1
   5   4   3 571.659 30.5403   4
   5   4   4 508.593 32.2601   3
  -5  -4  -4 611.611 35.8368   1
  -5   4  -4 529.485 35.2346   1
   5   4   4 497.755 31.6679   4
   5   4   5 227.748 26.2958   4
  -5  -4  -5 208.076 31.2507   1
  -5   4  -5 228.671 30.8033   1
   5   4   5 223.125 26.6980   3
   5   4   6 99.9272 27.8660   3
  -5   4  -6 147.678 35.2108   2
  -5  -4  -6 100.636 34.7129   2
   5   4   6 138.981 27.9605   4
   5   4   7 55.7054 29.4551   4
   5   4   7 37.4713 30.1965   3
   5   4   8 5.38652 33.9062   4
   5   4   8-7.54288 33.6668   3
   5   4   9 4.98062 38.2226   4
   5   4   9 9.47735 37.3561   3
   5   5 -10-3.00379 25.6443   5
  -5   5  10-27.4390 46.2605   1
  -5  -5  10-1.27653 45.7629   1
  -5   5   9-11.6129 21.3752   4
   5   5  -9 14.2784 23.6899   5
  -5  -5   9 13.4379 42.2662   2
  -5   5   9 5.54193 42.6473   2
  -5   5   8 2.09588 19.4253   4
   5   5  -8 6.37238 21.5357   5
  -5  -5   8 24.8551 37.9407   2
  -5   5   8 12.8275 38.3894   2
   5   5  -7 138.202 21.2757   5
  -5  -5   7 179.505 34.3405   2
  -5   5   7 160.062 34.6939   2
  -5   5   7 157.870 18.3716   4
   5   5  -7 223.029 34.2101   2
   5  -5  -7 125.606 32.7901   2
   5   5  -6 283.192 31.5775   2
   5  -5  -6 204.591 29.5666   2
  -5  -5   6 286.296 32.3931   2
  -5   5   6 237.440 32.7461   2
  -5   5   6 219.104 17.5687   4
   5   5  -6 217.751 21.3287   5
   5   5  -5 131.303 25.0315   2
   5  -5  -5 84.0388 25.0471   2
  -5   5   5 76.7700 13.6627   4
  -5  -5   5 106.035 25.2354   2
  -5   5   5 100.101 26.9565   2
   5   5  -5 81.8384 16.5805   5
   5   5  -4 261.786 23.7384   2
  -5  -5   4 223.717 22.7784   2
   5  -5  -4 230.550 23.5058   2
  -5   5   4 213.786 24.5175   2
  -5   5   4 221.227 16.5035   4
  -5   5   3 172.693 14.5145   4
  -5  -5   3 194.029 14.9766   5
  -5  -5   3 172.265 18.1770   2
  -5   5   3 204.704 19.4717   2
  -5  -5   2 26.1752 11.3097   5
  -5  -5   2 25.0428 12.4773   4
  -5  -5   2 17.7694 12.1298   2
  -5   5   2 29.4962 13.6317   2
   5  -5  -2 23.5989 10.8557   4
  -5   5   2 31.6658 8.04798   6
  -5  -5   1 2636.24 103.264   7
  -5   5   1 2671.60 103.576   7
  -5  -5   1 2764.53 103.995   6
  -5   5   1 2506.45 102.836   6
   5  -5  -1 2793.32 104.417   4
  -5  -5   1 2841.97 105.290   4
   5  -5   0 1500.87 61.4484   6
   5   5   0 1554.33 62.2037   7
  -5  -5   0 1680.17 63.2761   6
   5  -5   0 1370.50 62.8608   7
  -5  -5   0 1593.30 64.4333   3
  -5  -5   0 1777.91 64.4854   4
   5   5   1 665.759 31.8023   7
  -5  -5  -1 696.434 31.8177   6
   5  -5   1 671.291 32.5795   7
   5   5   1 625.359 32.3297   4
  -5  -5  -1 688.289 32.8473   4
   5   5   2 33.6259 15.0262   4
   5   5   2 49.1658 16.7778   3
  -5   5  -2 37.9456 14.2530   3
   5   5   3 43.0530 19.7412   3
  -5   5  -3 57.5061 11.4799   3
  -5  -5  -3 54.4770 19.9862   3
   5   5   3 57.4912 17.6326   4
  -5  -5  -3 45.1075 20.9250   1
  -5   5  -3 45.9165 19.9702   1
   5   5   4 34.7911 22.5675   6
  -5   5  -4 48.9159 24.4479   1
  -5  -5  -4 72.9538 25.5603   1
   5   5   4 73.7631 20.3226   4
   5   5   4 35.4094 22.1937   3
  -5  -5  -5 601.365 41.4293   1
  -5   5  -5 628.230 41.0251   1
   5   5   5 582.390 36.0549   4
   5   5   5 680.733 40.4786   6
   5   5   5 564.777 36.7939   3
   5   5   6-36.3257 28.4705   3
  -5   5  -6 46.2860 34.3424   2
  -5  -5  -6 1.08114 33.7958   2
   5   5   6 8.80450 26.0344   4
   5   5   7-17.7811 28.8328   4
   5   5   7 47.8426 31.7124   3
   5   5   8 17.9115 32.5186   4
   5   5   8-2.90629 35.3334   3
   5   5   9 19.6177 38.0806   4
   5   5   9 8.46457 39.0516   3
   5   6 -10 14.2781 27.6792   5
  -5   6  10-27.9650 47.1623   1
  -5  -6  10 56.7228 45.7549   1
  -5   6   9 23.0418 13.1910   4
   5   6  -9 60.2692 26.0546   5
  -5  -6   9 110.957 43.5479   2
  -5   6   9 58.3824 43.9668   2
  -5   6   8-6.43352 13.3714   4
   5   6  -8 18.0962 22.8385   5
  -5  -6   8 57.1559 38.1396   2
  -5   6   8 90.4812 40.3656   2
   5   6  -7 63.4737 22.2275   5
  -5  -6   7 118.343 33.4971   2
  -5   6   7 92.4924 34.4663   2
  -5   6   7 89.3167 13.5647   4
   5   6  -7 112.814 33.5216   2
   5  -6  -7 64.0251 31.5731   2
  -5  -6   6 15.2640 29.0909   2
  -5   6   6-18.9847 29.8314   2
  -5   6   6 36.0647 12.6549   4
   5   6  -6 50.6941 28.9623   2
   5  -6  -6 27.5871 27.8542   2
   5   6  -6 27.0931 19.5794   5
  -5  -6   5 60.6221 24.9646   2
  -5   6   5 110.482 27.5969   2
   5   6  -5 102.906 18.1790   5
  -5   6   5 81.2421 13.5552   4
   5   6  -5 93.1517 25.0455   2
   5  -6  -5 81.2957 24.5373   2
  -5   6   4 1127.83 47.6286   4
   5   6  -4 1254.85 53.3376   2
   5  -6  -4 1136.76 53.3218   2
  -5  -6   4 1188.51 53.6176   2
  -5   6   4 1231.59 54.7608   2
   5  -6  -3 187.505 13.5528   4
  -5  -6   3 220.114 18.7479   2
  -5  -6   3 216.483 16.9632   5
  -5   6   3 163.588 19.7134   2
   5  -6  -2 243.519 15.0143   4
  -5   6   2 194.905 11.9109   6
  -5  -6   2 178.895 15.8624   2
  -5   6   2 208.942 17.6839   2
  -5  -6   2 212.324 15.5486   5
  -5   6   2 223.852 16.5767   5
  -5  -6   1 27.7865 13.6346   7
  -5  -6   1 12.9750 12.1935   6
  -5   6   1 36.7447 14.5714   7
  -5  -6   1 25.2192 13.5580   4
  -5  -6   1 42.9645 14.9931   3
   5  -6  -1 62.7774 11.9370   4
   5  -6   0 24.1878 15.5556   7
  -5  -6   0 20.5237 13.2916   6
   5  -6   0-2.95704 9.78248   6
  -5  -6   0 5.17192 14.1964   4
  -5  -6   0-6.27145 15.7322   3
  -5  -6  -1 374.236 22.3575   6
   5   6   1 346.072 22.8911   7
   5  -6   1 362.035 23.9739   7
  -5  -6  -1 365.119 24.5471   3
   5   6   1 346.354 23.0934   4
  -5  -6  -1 367.350 22.8299   4
   5   6   2 568.057 29.0097   4
  -5  -6  -2 575.084 28.8752   4
   5   6   2 589.359 29.7190   3
   5   6   3 9.65560 20.1895   3
   5   6   3-9.80693 18.6568   6
  -5  -6  -3 16.0650 20.4589   1
  -5   6  -3 25.2060 19.8120   1
   5   6   3 17.5162 17.6652   4
  -5   6  -3 9.71713 9.72107   3
  -5  -6  -3 17.0679 21.0987   3
   5   6   4 941.307 45.5975   6
   5   6   4 878.998 44.1837   4
   5   6   4 891.948 45.7320   3
  -5  -6  -4 1028.94 48.6228   1
  -5   6  -4 907.939 47.8567   1
   5   6   5 28.8970 25.4765   3
   5   6   5 20.0018 26.2957   6
   5   6   5-14.9719 22.5103   4
  -5  -6  -5 9.65535 28.3112   1
  -5   6  -5-1.62696 28.2862   1
   5   6   6 47.0273 30.6795   6
   5   6   6 40.0347 25.4033   4
   5   6   6-16.9561 29.0053   3
  -5   6  -6-21.1041 34.2689   2
  -5  -6  -6 22.9870 33.6397   2
   5   6   7 159.531 37.8777   6
   5   6   7 147.100 33.3932   3
   5   6   7 145.919 30.9170   4
   5   6   8-3.76735 40.0035   6
   5   6   8 18.2280 32.8528   4
   5   6   8 43.7445 36.3582   3
   5   6   9-10.4423 38.3636   4
   5   6   9-38.9569 40.0576   3
   5   7 -10 33.3245 29.2886   5
  -5   7  10-28.0157 48.2159   1
  -5  -7  10 16.6729 47.3937   1
  -5   7   9-1.74777 9.26088   4
   5   7  -9 9.14416 27.0235   5
  -5  -7   9 45.9149 42.3447   2
  -5   7   9 7.05861 44.5085   2
  -5   7   8 29.1661 11.4568   4
   5   7  -8 81.9619 25.2630   5
  -5   7   8 52.3888 39.7247   2
  -5  -7   8 79.7611 38.9756   2
   5   7  -7-0.46755 22.8235   5
  -5  -7   7-1.08907 32.7149   2
  -5   7   7 5.73565 33.4402   2
  -5   7   7-3.59941 11.8931   4
   5   7  -7 0.87842 32.3777   2
   5  -7  -7-7.56347 31.3500   2
  -5  -7   6 55.5130 29.1038   2
  -5   7   6 34.4142 30.1066   2
  -5   7   6 25.2854 11.9749   4
   5   7  -6 26.3238 21.0494   5
   5   7  -6 19.0960 28.2535   2
   5  -7  -6 44.2745 28.3186   2
   5   7  -5 156.328 20.9989   5
   5   7  -5 193.444 26.7894   2
   5  -7  -5 175.723 26.2533   2
  -5  -7   5 188.894 27.7641   2
  -5   7   5 173.836 29.4340   2
  -5  -7   4 979.794 45.3279   2
  -5   7   4 879.212 46.2677   2
  -5  -7   3 6.45741 15.4255   5
   5  -7  -3 9.47576 9.75995   4
  -5  -7   3 32.2508 15.4992   2
  -5   7   3-11.4219 17.7575   2
   5  -7  -2 3576.71 135.066   4
  -5   7   2 3324.23 133.328   6
  -5   7   2 3489.39 136.865   2
  -5  -7   2 3549.05 136.176   2
  -5  -7   2 3655.02 135.940   5
  -5   7   2 3704.84 135.199   5
  -5  -7   1 2575.66 99.5279   4
  -5  -7   1 2538.52 99.6521   3
  -5  -7   1 2616.03 98.0632   7
  -5  -7   1 2532.41 98.2646   6
  -5   7   1 2342.93 97.9280   7
  -5  -7   0 41.7313 16.9071   3
  -5  -7   0 51.1587 14.8072   4
  -5  -7   0 45.0030 13.3885   6
   5  -7   0 58.3629 10.4182   6
  -5  -7  -1 465.221 25.3809   4
   5   7   1 472.075 26.4025   4
  -5  -7  -1 454.520 27.2019   3
   5   7   1 413.770 25.2923   3
  -5  -7  -1 411.349 25.0512   6
   5   7   1 425.685 24.5500   7
   5  -7   1 370.636 26.6205   7
  -5  -7  -2 1764.13 63.3523   4
   5   7   2 1811.42 63.8117   4
   5   7   2 1635.18 62.0857   6
   5   7   2 1736.19 64.0879   3
   5   7   3 73.0179 18.6344   6
   5   7   3 71.5539 22.0614   3
   5   7   3 51.7586 18.1583   4
  -5  -7  -3 62.0153 21.5601   1
  -5   7  -3 62.2296 20.2895   1
   5   7   4 482.816 31.3230   6
   5   7   4 403.641 29.3963   4
   5   7   4 446.518 32.9635   3
  -5  -7  -4 535.681 34.7017   1
  -5   7  -4 453.090 33.7302   1
   5   7   5 76.4471 27.3080   3
   5   7   5 90.8795 27.6187   6
   5   7   5 13.0228 22.3262   4
  -5   7  -5 59.4972 29.3111   1
  -5  -7  -5 69.6090 28.8820   1
   5   7   6 22.7360 32.2440   6
   5   7   6 23.4311 25.7087   4
   5   7   6-25.4183 30.0386   3
  -5   7  -6 3.38449 35.4360   2
  -5  -7  -6-8.91162 35.2990   2
   5   7   7 3.28167 35.0280   6
   5   7   7-35.2980 34.7120   3
   5   7   7 23.0978 28.9875   4
   5   7   8 39.1424 38.9098   6
   5   7   8-46.7778 37.8368   3
   5   7   8-35.0735 33.8959   4
   5   7   9 25.5561 42.2438   3
   5   7   9-31.4146 39.4045   4
   5   8 -10-27.0241 30.9757   5
  -5   8   9 98.7105 44.5986   1
  -5  -8   9 68.2953 43.9303   2
  -5   8   9 113.705 46.5763   2
   5   8  -9 16.6603 28.4081   5
  -5  -8   8 24.6817 37.7239   2
  -5   8   8 26.2140 41.2608   2
   5   8  -8 16.4446 26.5501   5
   5   8  -7 179.518 34.6157   2
   5  -8  -7 196.537 34.2153   2
  -5  -8   7 130.049 35.1123   2
  -5   8   7 178.213 37.4803   2
   5   8  -7 133.002 26.1549   5
   5   8  -6 7.17033 22.1442   5
   5   8  -6 30.0989 28.6182   2
   5  -8  -6 68.7069 27.7058   2
  -5  -8   6 46.6599 29.2814   2
  -5   8   6 9.16637 30.5928   2
   5   8  -5-4.68120 20.3771   5
  -5  -8   5-11.5148 24.7919   2
  -5   8   5 24.7521 27.1936   2
   5   8  -5 3.78414 24.9238   2
   5  -8  -5 39.3678 24.1244   2
  -5   8   4-2.13503 23.2755   2
  -5  -8   4 34.0158 20.7802   2
   5  -8  -3 522.391 25.0830   4
  -5  -8   3 590.451 30.6445   2
  -5   8   3 599.413 32.2070   2
  -5  -8   3 637.040 30.2548   5
   5  -8  -2 110.341 13.3194   4
  -5  -8   2 134.227 15.0570   2
  -5   8   2 100.566 17.0593   2
  -5  -8   2 122.390 15.8751   5
  -5   8   2 134.485 15.7709   5
  -5  -8   1 986.072 41.9781   4
  -5  -8   1 1005.45 42.9386   3
  -5  -8   1 1000.91 40.8617   7
  -5  -8   1 945.021 40.5202   6
  -5  -8   0 286.406 20.8168   4
  -5  -8   0 320.088 22.2380   3
  -5  -8   0 272.114 19.4352   6
   5  -8   0 274.747 15.3808   6
  -5  -8  -1 2554.82 100.066   4
   5   8   1 2495.11 99.3053   6
   5  -8   1 2414.42 99.8040   7
  -5  -8  -1 2422.35 99.6877   6
   5   8   1 2546.50 98.9124   7
  -5  -8  -1 2758.55 101.751   3
   5   8   1 2410.98 99.8310   3
  -5  -8  -2 28.2564 17.0596   4
   5   8   2 23.3370 18.3285   4
  -5   8  -2 9.46673 11.5563   3
   5   8   2 35.0981 20.6193   3
   5   8   2 28.8431 16.4405   6
   5   8   3 24.8597 22.6275   3
   5   8   3 25.2406 18.8953   4
  -5  -8  -3 21.2836 21.1859   1
  -5   8  -3 47.2567 21.0780   1
   5   8   3 8.26847 18.7401   6
   5   8   4 4.74579 24.3241   3
   5   8   4 31.8828 22.7001   6
   5   8   4 46.8034 20.5238   4
  -5  -8  -4 18.9745 25.3736   1
  -5   8  -4 30.6430 25.0739   1
   5   8   5 36.9258 27.0765   6
   5   8   5 0.55169 22.7595   4
   5   8   5-9.19153 27.2394   3
  -5   8  -5 9.55962 30.7679   2
  -5  -8  -5 7.65177 29.7972   2
   5   8   6 6.68319 33.1233   6
   5   8   6-20.5142 26.5382   4
   5   8   6-26.6895 31.1967   3
  -5   8  -6-4.55339 36.5193   2
  -5  -8  -6-1.13188 36.6902   2
   5   8   7 131.319 37.0863   6
   5   8   7 144.030 36.1367   3
   5   8   7 110.969 32.1545   4
   5   8   8 63.2593 40.2568   6
   5   8   8 37.3060 35.0144   4
   5   8   8-4.22429 39.2396   3
   5   8   9-81.0253 44.6138   3
   5   9 -10-1.82798 32.8845   5
  -5  -9   9 33.8181 42.2165   1
  -5   9   9-34.2055 44.0877   1
   5   9  -9 42.9674 30.4876   5
  -5  -9   8-1.21680 38.4151   2
  -5   9   8-9.14048 40.9165   2
   5   9  -8 0.57679 28.0764   5
  -5  -9   7 81.0514 35.4529   2
  -5   9   7 81.6681 37.1082   2
   5   9  -7 41.3233 33.5787   2
   5  -9  -7 60.5299 31.9631   2
   5   9  -7 69.4560 26.9121   5
  -5  -9   6 45.3463 29.3388   2
  -5   9   6-5.14886 31.5753   2
   5   9  -6-5.15073 27.8730   2
   5  -9  -6-37.9703 27.0639   2
   5   9  -6-22.3451 23.6230   5
   5   9  -5-11.3989 22.0526   5
   5   9  -5 6.78415 25.8609   2
   5  -9  -5 11.3297 24.5101   2
  -5   9   5-4.43481 27.0978   2
  -5  -9   5 20.3894 25.1230   2
  -5   9   4 882.524 46.9047   2
  -5  -9   4 934.964 45.4654   2
   5  -9  -3 532.180 23.7132   4
  -5  -9   3 626.108 30.5466   2
  -5   9   3 607.035 31.8621   2
  -5  -9   3 631.908 30.6137   5
  -5   9   3 480.953 21.4953   6
   5  -9  -2 618.268 28.5695   4
  -5  -9   2 628.946 30.9403   5
  -5   9   2 653.438 30.2598   5
  -5  -9   2 610.591 29.9107   2
  -5   9   2 570.443 31.2817   2
  -5  -9   2 624.745 31.8063   3
  -5   9   1 848.735 40.6140   5
  -5  -9   1 903.358 39.3722   5
  -5  -9   1 852.650 38.1864   4
  -5  -9   1 845.020 39.4069   3
  -5  -9   1 820.200 36.6278   6
  -5  -9   1 885.633 36.9589   7
  -5   9   1 722.916 36.3359   7
  -5  -9   0 296.353 20.8138   4
   5  -9   0 274.182 15.2772   6
  -5  -9   0 262.966 19.1705   6
  -5  -9   0 294.502 22.6741   3
  -5  -9  -1 34.7887 17.3456   6
   5   9   1 70.4437 19.2246   7
   5   9   1 29.4020 17.0913   6
  -5  -9  -1 16.8771 16.2978   4
  -5  -9  -1 32.7645 20.1024   3
   5   9   2 1942.10 84.4041   6
   5   9   2 2134.89 83.5814   7
  -5   9  -2 1904.94 84.8014   1
  -5  -9  -2 2328.80 88.2477   3
   5   9   2 2150.46 86.8995   3
   5   9   2 2226.17 86.2591   4
  -5  -9  -2 2091.75 85.2212   4
   5   9   3 261.359 22.8018   6
   5   9   3 304.833 24.8482   4
   5   9   3 283.212 28.0109   3
  -5  -9  -3 282.153 26.0206   1
  -5   9  -3 195.517 25.2707   1
   5   9   4 164.906 28.3347   3
   5   9   4 155.782 24.5892   6
   5   9   4 148.823 24.2394   4
  -5   9  -4 169.355 27.7213   1
  -5  -9  -4 181.520 28.0521   1
   5   9   5 73.6126 28.5586   6
   5   9   5 68.4850 25.2662   4
   5   9   5 143.430 30.2366   3
  -5   9  -5 44.1615 31.1081   2
  -5  -9  -5 95.6096 32.0556   2
   5   9   6 41.6195 32.5717   6
   5   9   6-3.61042 26.6267   4
   5   9   6 9.82772 32.4870   3
  -5   9  -6-7.95247 36.1820   2
  -5  -9  -6 13.5837 36.4209   2
   5   9   7-20.1896 37.3482   6
   5   9   7-12.3436 36.2451   3
   5   9   7-13.6713 30.3549   4
   5   9   8 18.4668 41.5976   6
   5   9   8 30.7317 34.9624   4
   5   9   8 16.7327 40.6363   3
   5  10 -10 14.7747 33.6056   5
   5  10  -9-5.78551 32.3675   5
  -5 -10   9 13.7146 41.5788   1
  -5  10   9-18.2808 45.2207   1
   5  10  -8 43.5797 30.3151   5
  -5 -10   8 50.1438 38.3638   2
  -5  10   8 144.732 42.4259   2
   5  10  -7 244.762 31.0224   5
  -5 -10   7 272.696 38.5220   2
  -5  10   7 232.458 40.7629   2
   5  10  -7 299.616 36.7953   2
   5 -10  -7 227.107 34.3718   2
  -5 -10   6 31.5849 29.6967   2
  -5  10   6 60.2083 32.0095   2
   5  10  -6 3.62956 28.5041   2
   5 -10  -6 20.0141 27.2496   2
   5  10  -6 45.9740 25.5309   5
  -5 -10   5 233.617 29.7242   2
  -5  10   5 222.850 33.1795   2
   5 -10  -5 272.995 29.1436   2
   5  10  -5 310.745 29.8661   2
  -5 -10   4 18.2082 21.8019   2
  -5  10   4 33.5534 24.4868   2
  -5 -10   3 148.988 22.9916   5
   5 -10  -3 157.597 12.4638   4
  -5 -10   3 175.707 20.8535   2
  -5  10   3 177.575 22.9975   2
  -5 -10   3 138.398 19.2143   3
  -5  10   2 1007.61 43.4051   5
  -5 -10   2 1046.47 44.8443   5
  -5 -10   2 980.366 43.1747   2
  -5  10   2 968.788 44.4099   2
   5 -10  -2 1052.81 42.2142   4
  -5 -10   2 1072.78 45.3717   3
  -5  10   1 50.9170 21.6780   5
  -5 -10   1 64.3682 16.6452   4
  -5 -10   1 58.5380 17.2345   5
  -5 -10   1 67.2822 16.4395   7
  -5 -10   1 70.4519 14.4482   6
  -5  10   1 5.97615 15.0028   7
  -5 -10   1 36.8759 17.8753   3
  -5 -10   0-18.1946 14.6628   6
   5 -10   0 5.79452 9.95189   6
  -5 -10   0 30.6793 16.3971   4
  -5 -10   0-2.93272 18.4580   3
  -5 -10  -1 79.8205 18.9871   6
  -5 -10  -1 80.3650 21.6168   3
  -5 -10  -1 94.7244 18.0117   4
   5  10   1 80.7136 17.8890   7
   5 -10   1 76.5606 23.4930   7
   5  10   2 276.085 21.5669   7
   5 -10   2 186.675 21.6769   7
  -5 -10  -2 252.682 21.9187   4
   5  10   2 226.574 21.7250   6
  -5 -10  -2 248.955 23.2551   1
  -5  10  -2 236.809 21.8787   1
  -5 -10  -2 307.953 26.9805   3
   5  10   2 262.176 26.3527   3
   5  10   3 270.046 26.0947   4
   5  10   3 263.986 24.0896   6
  -5 -10  -3 276.442 27.1059   1
  -5  10  -3 235.452 25.4551   1
   5  10   3 336.648 30.3460   3
   5  10   4 660.034 38.1393   6
   5  10   4 650.229 38.1246   4
   5  10   4 719.268 41.3264   3
  -5 -10  -4 739.817 41.4394   1
  -5  10  -4 588.654 39.9985   1
   5  10   5-1.77776 27.5163   6
   5  10   5-6.38904 25.3090   4
   5  10   5 3.60215 30.7078   3
  -5  10  -5 44.6426 31.0486   2
  -5 -10  -5 56.8750 31.7877   2
   5  10   6 54.0741 33.1472   6
   5  10   6-3.08342 28.3544   4
   5  10   6 0.79027 34.0835   3
  -5  10  -6 77.8000 37.2966   2
  -5 -10  -6-19.3768 38.1640   2
   5  10   7-17.4984 37.3858   6
   5  10   7 34.3159 38.1562   3
   5  10   7 16.5394 31.6473   4
   5  10   8-3.40544 39.4799   6
   5  10   8 16.1163 35.5756   4
   5  10   8-6.40378 41.9484   3
   5  11 -10-40.9408 36.3086   5
  -5  11   9 1.23414 45.9735   1
  -5 -11   9-12.5008 41.7444   1
   5  11  -9 32.3750 33.5318   5
  -5 -11   8 40.3487 38.5771   2
  -5  11   8 19.4375 40.9937   2
   5  11  -8-22.9271 31.6642   5
  -5 -11   7 28.1304 34.5363   2
  -5  11   7-13.1446 37.9799   2
   5 -11  -7 0.77668 30.3441   2
   5  11  -7 16.4774 32.4988   2
   5  11  -7-23.9456 29.0470   5
  -5 -11   6 108.308 30.8591   2
  -5  11   6 81.5140 32.7666   2
   5  11  -6 19.2686 28.1692   5
   5  11  -6 100.538 29.8148   2
   5 -11  -6 0.67355 27.0939   2
  -5 -11   5 53.7572 25.9381   2
  -5  11   5 55.8146 28.9520   2
  -5 -11   4 65.9676 23.1594   2
  -5  11   4 41.2472 25.9900   2
  -5 -11   3 76.7115 19.4145   3
  -5 -11   3 93.2131 24.6254   5
   5 -11  -3 56.1877 11.2028   4
  -5 -11   3 90.3339 18.9140   2
  -5  11   3 63.0876 21.7376   2
  -5 -11   2 590.973 28.1235   7
  -5  11   2 489.654 28.2249   7
  -5  11   2 604.611 30.6602   5
  -5 -11   2 587.151 32.1147   5
  -5 -11   2 627.971 30.1210   2
  -5  11   2 588.241 31.7447   2
   5 -11  -2 621.937 28.4493   4
  -5 -11   2 648.144 32.8630   3
  -5 -11   1 989.762 42.1760   5
  -5  11   1 879.434 43.8835   5
  -5 -11   1 894.625 39.2249   6
  -5  11   1 749.168 37.7922   7
  -5 -11   1 1002.51 39.4015   7
  -5 -11   1 991.734 41.8299   4
  -5 -11   1 850.198 38.5841   2
  -5  11   1 812.270 40.1408   2
  -5 -11   1 955.662 42.5340   3
  -5 -11   0 1406.27 57.4862   4
  -5  11   0 1311.75 62.9261   5
  -5 -11   0 1327.67 56.2744   6
   5 -11   0 1283.05 52.9811   6
  -5 -11  -1 385.836 25.8049   6
   5  11   1 319.899 22.6433   7
   5 -11   1 284.168 25.5979   7
  -5 -11  -1 388.741 27.6110   3
  -5 -11  -1 336.182 24.0784   4
   5 -11   2 636.769 37.2875   7
   5  11   2 757.792 37.7525   6
   5  11   2 854.974 37.3372   7
  -5 -11  -2 830.458 42.8221   3
   5  11   2 801.088 42.6983   3
  -5 -11  -2 854.927 38.8613   1
  -5  11  -2 652.337 37.1531   1
  -5 -11  -2 799.442 38.1095   4
   5  11   3 120.474 21.8529   6
   5  11   3 97.5089 27.8007   3
  -5 -11  -3 151.234 24.6309   1
  -5  11  -3 80.3745 22.8763   1
   5  11   4 38.0556 22.9819   6
   5  11   4 23.6282 23.8207   4
   5  11   4 9.66479 29.3485   3
  -5 -11  -4 34.4733 26.2941   1
  -5  11  -4 58.2601 26.4093   1
   5  11   5 9.49402 27.8122   6
   5  11   5 34.9732 25.7596   4
   5  11   5 21.1238 31.3257   3
  -5  11  -5 16.1949 31.2476   2
  -5 -11  -5 48.9121 32.6444   2
   5  11   6 64.3378 32.4340   6
   5  11   6 54.9394 27.9403   4
   5  11   6 57.7237 36.2388   3
  -5  11  -6 46.8794 37.2131   2
  -5 -11  -6 88.6585 37.5004   2
   5  11   7-26.2833 38.4287   6
   5  11   7-53.4949 40.7339   3
   5  11   7 22.8653 30.7280   4
   5  11   8-45.4851 42.4585   6
   5  11   8 31.1002 32.1088   4
   5  11   8-18.0091 43.3719   3
   5  12  -9-8.56965 34.4548   5
  -5  12   9-19.5336 45.7854   1
  -5 -12   9 48.5850 41.5849   1
   5  12  -8-13.9012 32.4551   5
  -5 -12   8 10.4184 38.4383   2
  -5  12   8 11.7194 42.4108   2
  -5  12   8-45.7032 41.8959   1
   5  12  -7 26.4304 30.8008   5
  -5 -12   7 48.3221 35.0429   2
  -5  12   7 52.2752 39.5333   2
   5 -12  -7 20.6477 30.8983   2
   5  12  -7-4.87471 32.8246   2
   5  12  -6 8.78986 29.0072   5
   5  12  -6 22.4453 29.4904   2
   5 -12  -6 5.92363 26.7665   2
  -5 -12   6-23.8172 29.2801   2
  -5  12   6 16.6893 34.4651   2
  -5 -12   5 735.943 43.4044   2
  -5  12   5 718.886 45.9039   2
  -5 -12   4 137.465 20.1214   3
  -5  12   4 202.939 28.3889   2
  -5 -12   4 177.770 26.0245   2
  -5 -12   3 32.3929 21.1957   3
  -5 -12   3 18.5675 26.2699   5
   5 -12  -3 17.7498 11.5825   4
  -5 -12   3 7.80651 19.0949   2
  -5  12   3 42.4984 20.9916   2
  -5 -12   2 208.511 18.6163   7
  -5  12   2 171.024 19.0894   7
  -5 -12   2 257.919 25.2256   5
  -5  12   2 227.038 22.0475   5
  -5 -12   2 216.063 19.0534   2
  -5  12   2 175.025 20.6711   2
  -5 -12   2 185.841 22.4947   3
  -5 -12   1 143.410 17.5945   7
  -5 -12   1 111.834 16.3955   6
  -5 -12   1 153.731 22.1280   5
  -5 -12   1 132.823 20.0667   4
  -5  12   1 155.755 24.2936   5
  -5 -12   1 128.902 22.0548   3
  -5 -12   1 109.868 15.5246   2
  -5  12   1 121.558 18.1407   2
  -5  12   0 12.3502 30.4450   5
  -5 -12   0-12.1779 21.5627   5
  -5 -12   0 18.4531 21.3351   3
  -5 -12   0 4.26797 17.7719   4
   5 -12   0-10.1358 9.78808   6
  -5 -12   0-0.36898 16.2841   6
  -5 -12  -1 252.105 25.9683   3
   5 -12   1 167.155 21.1440   7
   5  12   1 187.214 18.6187   7
  -5 -12  -1 210.687 21.0065   4
  -5 -12  -1 231.296 23.6934   6
   5  12   2 103.188 20.7677   6
   5 -12   2 62.4693 22.6008   7
   5  12   2 98.3775 21.5168   7
  -5 -12  -2 102.520 26.2462   3
  -5  12  -2 61.0792 8.84199   3
  -5 -12  -2 114.278 19.9026   4
  -5 -12  -2 65.7298 19.9698   1
  -5  12  -2 87.8793 18.9535   1
   5  12   3 62.3749 21.2839   6
   5  12   3 39.9326 28.8354   3
  -5 -12  -3 27.1682 19.6871   4
  -5 -12  -3 54.6597 23.3404   1
  -5  12  -3 41.2495 22.6022   1
   5  12   4 168.754 26.0754   6
   5  12   4 138.442 31.5301   3
  -5 -12  -4 168.974 28.8034   1
  -5 -12  -4 140.304 30.3261   2
  -5 -12  -5 224.682 36.5296   2
  -5  12  -5 199.827 35.6258   2
   5  12   5 238.684 35.8370   3
   5  12   5 158.137 29.6519   6
   5  12   6 19.9087 26.0477   4
  -5  12  -6-42.5393 37.2539   2
  -5 -12  -6 13.5541 37.5156   2
   5  12   6-10.2563 36.8539   3
   5  12   6 4.72721 32.5669   6
   5  12   7 2.76087 40.0261   3
   5  12   7-0.74996 35.8666   6
   5  12   7 2.15529 27.3779   4
   5  12   8-58.7775 46.5973   3
   5  12   8 21.7267 40.1527   6
   5  13  -9-34.2528 37.0530   5
  -5  13   9 22.8179 45.9263   1
  -5 -13   9-1.10591 42.1948   1
   5  13  -8-25.2400 34.5326   5
  -5 -13   8-5.97795 37.8715   1
  -5  13   8 34.8852 41.3900   1
   5  13  -7-8.79450 32.9640   5
   5  13  -7 11.8423 33.1679   2
   5 -13  -7-5.20314 31.6363   2
  -5 -13   7 13.1791 33.3206   2
  -5  13   7 18.6233 38.2924   2
   5  13  -6 157.885 32.7050   5
  -5 -13   6 74.2850 14.9442   3
  -5 -13   6 95.1100 31.1813   2
  -5  13   6 149.032 36.2741   2
  -5  13   5 59.1424 8.12283   6
  -5 -13   5 73.4061 26.1071   2
  -5 -13   5 89.0603 17.4839   3
  -5 -13   4 4.52417 22.6099   2
  -5  13   4 18.0867 26.1304   2
  -5 -13   4-8.87995 20.2613   3
   5 -13  -3 486.270 24.6281   4
  -5 -13   3 508.751 30.6025   2
  -5  13   3 529.017 32.9056   2
  -5 -13   3 581.380 37.8340   5
  -5 -13   3 532.875 31.9543   3
  -5 -13   2 102.870 19.1663   7
  -5  13   2 58.5485 18.8247   7
  -5 -13   2 50.0721 17.1177   2
  -5  13   2 76.6624 18.9229   2
  -5 -13   2 77.4254 23.1597   3
  -5 -13   2 82.1015 25.1670   5
  -5  13   2 73.5272 21.0877   5
  -5 -13   1 223.954 19.7667   6
  -5 -13   1 243.754 24.8414   5
  -5  13   1 212.267 26.4506   5
  -5 -13   1 230.098 23.4581   4
  -5 -13   1 216.409 18.1491   2
  -5  13   1 208.990 19.8803   2
  -5 -13   1 243.541 25.5024   3
  -5 -13   0 1901.27 75.3169   5
  -5  13   0 1743.05 78.4716   5
  -5 -13   0 1908.41 74.0881   4
  -5 -13   0 1852.47 72.7090   6
   5 -13   0 1636.31 68.7303   6
  -5 -13   0 1992.61 76.4801   3
  -5 -13  -1 260.285 22.9071   4
  -5  13  -1 267.051 41.3984   5
  -5 -13  -1 271.093 29.1537   3
  -5 -13  -1 273.080 26.2154   6
   5  13   1 266.041 28.1531   3
  -5 -13  -2 2.76755 19.5293   1
  -5  13  -2-26.6495 19.5062   1
   5  13   2-18.4198 21.2874   7
   5 -13   2-16.6114 23.0461   7
  -5 -13  -2-1.43564 26.3200   3
  -5 -13  -2 19.9746 18.7594   4
  -5  13  -2 9.35381 7.79591   3
   5  13   3 68.8123 21.3372   7
   5  13   3 74.6760 22.4468   6
  -5  13  -3 89.2542 23.6339   1
  -5 -13  -3 110.412 24.4059   1
   5  13   3 58.7569 29.8338   3
  -5 -13  -3 53.4290 20.5400   4
  -5  13  -4 193.658 29.2375   2
  -5 -13  -4 166.889 30.5509   2
   5  13   4 138.350 34.6496   3
   5  13   4 138.989 26.1227   6
  -5  13  -5 165.060 35.5081   2
  -5 -13  -5 170.893 36.3611   2
   5  13   5 190.585 36.4127   3
   5  13   5 232.915 30.6850   6
  -5 -13  -6 185.567 40.3985   2
  -5  13  -6 94.4622 37.4909   2
   5  13   6 82.3229 33.9178   6
   5  13   6 121.544 39.1354   3
   5  13   7 15.5876 37.5953   6
   5  13   7 11.4193 42.0207   3
   5  13   8 48.8048 40.6994   6
  -5  14   9-23.6434 47.2557   1
  -5 -14   9 19.4306 42.7579   1
   5  14  -9 24.6909 39.9041   5
  -5  14   8 114.556 42.4581   1
  -5 -14   8 57.5060 38.1400   1
   5  14  -8 81.9955 37.5880   5
   5  14  -7-16.5550 34.9317   5
   5  14  -7-26.3263 35.1422   2
   5 -14  -7 16.7714 31.2232   2
  -5  14   7 16.2168 19.1877   6
  -5 -14   7 35.6412 34.2349   2
  -5  14   7 51.9228 37.5739   2
  -5 -14   6 26.6631 16.2870   3
  -5  14   6-7.72223 13.9817   6
  -5  14   6 14.4655 35.7975   2
  -5 -14   6 18.5762 30.6128   2
  -5 -14   5 35.0597 19.7981   3
  -5 -14   5 50.7131 26.4486   2
  -5  14   5-10.4729 30.3830   2
  -5 -14   4 4.79038 21.2073   3
  -5 -14   4 20.1753 23.0942   2
  -5  14   4-34.2119 26.7806   2
  -5 -14   3 89.3543 31.0755   5
  -5 -14   3 70.7417 23.3701   3
   5 -14  -3 57.8578 13.5925   4
  -5 -14   3 75.9078 20.5096   2
  -5  14   3 59.7483 23.9387   2
  -5  14   2 55.8847 18.2392   7
  -5 -14   2 53.7362 19.1814   7
  -5 -14   2 106.524 27.1738   5
  -5  14   2 70.3305 22.0108   5
  -5 -14   2 84.7505 24.0294   3
  -5 -14   2 65.0553 17.9440   2
  -5  14   2 66.6516 20.1546   2
  -5 -14   1 176.034 19.8326   6
  -5 -14   1 206.610 25.8763   3
  -5 -14   1 194.750 25.6542   5
  -5  14   1 236.279 26.1920   5
  -5 -14   1 194.054 23.4231   4
  -5 -14   1 166.222 16.8504   2
  -5  14   1 158.056 18.9731   2
  -5  14   0 53.1368 30.4970   5
  -5 -14   0 21.1951 24.1116   5
  -5 -14   0-3.01089 23.5316   3
  -5 -14   0-7.69094 19.4894   4
  -5 -14   0-6.14733 18.7497   6
   5 -14   0-5.19340 9.73567   6
  -5 -14  -1 325.535 30.6087   3
  -5 -14  -1 299.214 26.9768   6
  -5 -14  -1 282.907 23.3897   4
  -5  14  -1 265.643 41.0079   5
  -5 -14  -1 273.876 29.6816   5
   5  14   1 289.547 29.7875   3
  -5 -14  -1 287.519 21.6805   1
  -5  14  -1 202.327 20.1369   1
  -5  14  -2 204.651 22.3728   1
  -5 -14  -2 230.717 23.2155   1
  -5 -14  -2 248.860 30.8564   3
  -5  14  -2 181.153 44.2044   5
   5  14   2 248.837 23.5522   7
   5 -14   2 166.279 25.2351   7
  -5 -14  -2 245.664 22.4005   4
  -5  14  -3 138.211 24.7594   1
  -5 -14  -3 225.703 26.6053   1
  -5 -14  -3 175.833 23.1410   4
   5 -14   3 146.749 23.9373   7
   5  14   3 206.278 24.0073   7
   5  14   3 178.259 25.5788   6
   5  14   4 65.2885 25.1974   6
   5  14   4-14.3803 35.2203   3
  -5  14  -4 26.7858 28.4867   2
  -5 -14  -4 40.1286 30.6601   2
   5  14   5 42.4185 28.4643   6
   5  14   5-2.57003 36.3981   3
  -5 -14  -5 21.2409 35.0510   2
  -5  14  -5 50.5067 32.7314   2
   5  14   6 10.7718 32.2940   6
   5  14   6 38.5892 40.0408   3
  -5  14  -6-65.3478 37.7763   2
  -5 -14  -6-19.4155 41.5091   2
   5  14   7 5.88828 43.9636   3
   5  14   7 46.6036 36.8256   6
   5  14   8-42.4534 41.3958   6
   5  15  -9 19.3640 42.3293   5
  -5 -15   9 8.48818 42.7031   1
  -5  15   9 31.4721 47.3300   1
   5  15  -8 28.4283 40.1276   5
  -5 -15   8 24.9633 37.9029   1
  -5  15   8-8.41113 42.8647   1
  -5  15   7 38.1194 37.1189   1
  -5  15   7 2.44911 18.6132   6
  -5 -15   6 27.1412 18.9300   3
  -5 -15   6 10.9650 29.9025   2
  -5  15   6 0.98401 34.4592   2
  -5 -15   5 80.6559 22.2097   3
  -5 -15   5 154.487 28.4550   2
  -5  15   5 134.194 32.4925   2
  -5 -15   4-21.0556 22.6743   2
  -5  15   4 14.3881 26.2588   2
  -5 -15   4 17.6800 22.8963   3
  -5 -15   3 441.850 36.3624   5
   5 -15  -3 373.681 20.9035   4
  -5  15   3 347.589 29.5984   2
  -5 -15   3 349.616 26.6040   2
  -5  15   3 289.546 22.5259   7
  -5 -15   3 447.655 31.1882   3
  -5 -15   2 44.9686 26.1715   3
  -5  15   2 47.4050 22.9472   5
  -5 -15   2 3.67195 27.9998   5
  -5  15   2-0.86583 15.6188   7
  -5 -15   2-20.5771 18.4827   7
  -5 -15   2 5.44590 20.9832   6
  -5 -15   2 6.15502 16.5917   2
  -5  15   2-8.66468 19.4067   2
  -5  15   1 53.3345 24.4368   5
  -5 -15   1 80.5182 25.7605   5
  -5 -15   1 52.1381 22.8328   4
  -5 -15   1 42.0505 25.2022   3
  -5 -15   1 25.5729 17.8752   6
  -5  15   1 29.0277 17.0087   2
  -5 -15   1 39.0966 14.9955   2
  -5 -15   0 120.820 21.1549   6
  -5 -15   0 137.316 27.4246   3
  -5 -15   0 116.634 25.7348   5
  -5  15   0 80.9800 30.9839   5
  -5 -15   0 94.3624 22.1356   4
   5 -15   0 112.756 11.1407   6
   5  15   1 34.2787 27.1698   3
  -5 -15  -1 72.6641 24.9140   6
  -5  15  -1 137.707 36.5204   5
  -5  15  -1 61.0226 16.5266   1
  -5 -15  -1 62.0307 17.4162   1
  -5 -15  -1 59.9036 20.3262   4
  -5  15  -1 64.2890 15.5201   3
  -5 -15  -1 60.6069 27.8353   3
  -5 -15  -2 7.07104 20.9448   1
  -5  15  -2-13.2773 20.2072   1
   5 -15   2-13.9976 21.2614   7
   5  15   2 9.93544 19.1794   7
  -5  15  -2-68.2595 43.4297   5
  -5 -15  -2 10.9776 20.0107   4
  -5  15  -2 13.5030 7.90680   3
   5  15   2 3.45468 30.2545   3
   5  15   3 499.874 30.8744   7
   5 -15   3 403.124 31.3790   7
  -5  15  -3 485.241 34.0061   2
  -5  15  -3 466.006 52.9623   5
  -5 -15  -3 435.409 30.6457   4
  -5  15  -4 140.637 31.1215   2
  -5 -15  -4 105.134 33.5633   2
   5  15   4 134.506 27.3673   6
   5  15   4 92.1118 36.3006   3
   5  15   5-31.1858 38.0918   3
   5  15   5 6.56146 29.0067   6
  -5  15  -5-46.6582 33.6457   2
  -5 -15  -5 71.7228 36.4691   2
   5  15   6 57.0593 34.0026   6
   5  15   6 125.604 42.4224   3
   5  15   7-49.5585 37.6601   6
   5  15   8 36.0678 38.9737   6
  -5  16   9 21.2556 46.8700   1
  -5 -16   9 40.1399 42.2705   1
  -5  16   8 67.1604 42.2707   1
  -5 -16   8 31.5594 38.3844   1
  -5  16   7 25.3748 37.1452   1
  -5 -16   7-21.5249 33.3983   1
  -5 -16   6 11.5209 20.9874   3
  -5 -16   6-20.3760 30.4931   2
  -5  16   6-25.1946 34.1979   2
  -5 -16   5 55.2452 24.3651   3
  -5 -16   5 75.1376 27.1094   2
  -5  16   5 113.607 31.8339   2
  -5 -16   4 53.6760 25.8689   3
  -5 -16   4 69.9107 23.1465   2
  -5  16   4 28.5247 26.7191   2
  -5 -16   3 17.8245 19.1506   2
  -5  16   3 12.3529 22.5705   2
  -5  16   3 7.44286 18.9698   7
  -5 -16   3 11.9676 23.8412   7
  -5 -16   3-12.6764 32.2964   5
   5 -16  -3 26.7480 14.7410   4
  -5 -16   3 23.7024 27.0469   3
  -5 -16   2 536.466 37.4773   5
  -5  16   2 462.876 34.4820   5
  -5 -16   2 446.948 26.6076   2
  -5  16   2 386.496 28.8348   2
  -5 -16   2 499.410 31.6478   6
  -5 -16   2 436.269 24.9761   7
  -5 -16   2 579.371 35.7739   3
  -5  16   1 45.7704 25.6868   5
  -5 -16   1 51.1225 27.3987   5
  -5 -16   1 44.1438 24.4878   4
  -5 -16   1 48.7028 26.2888   3
  -5 -16   1 45.0001 18.7990   6
  -5 -16   1 23.5284 14.6595   2
  -5  16   1 21.4944 16.6693   2
   5 -16   0 27.6365 9.03246   6
  -5 -16   0 45.3292 21.7387   6
  -5 -16   0 66.1065 28.0689   3
  -5 -16   0 62.7798 26.0570   5
  -5  16   0 65.3137 30.2986   5
  -5 -16   0 72.3449 22.4649   4
  -5 -16   0 54.7232 14.1935   2
  -5  16   0 52.7860 15.9997   2
  -5  16   0 50.6342 13.8258   1
   5  16   1-2.50874 28.3413   3
  -5 -16  -1-18.6438 26.4363   6
  -5  16  -1 60.6216 36.9826   5
  -5 -16  -1 38.5971 18.5289   1
  -5  16  -1 62.2213 17.6621   1
  -5 -16  -1 31.2447 20.4715   4
  -5  16  -1 50.3678 15.1926   3
  -5 -16  -1 14.4535 29.0622   3
  -5 -16  -2 38.7294 22.2785   1
   5 -16   2 10.3679 18.9885   7
  -5  16  -2 93.0691 43.4927   5
  -5 -16  -2 78.7713 21.1532   4
  -5  16  -2 44.8177 8.10105   3
   5  16   2 80.7065 31.9248   3
  -5  16  -3 26.9133 25.3491   2
  -5 -16  -3-3.64090 27.7442   2
  -5 -16  -3-12.7911 22.4690   4
   5  16   3 42.6687 24.0220   7
   5 -16   3-26.0463 24.9148   7
  -5  16  -3 26.9152 48.3922   5
  -5  16  -4 53.9384 49.4273   5
  -5 -16  -4 93.0702 34.1574   2
  -5  16  -4 69.8843 29.7096   2
   5  16   4 94.8614 24.7546   7
   5 -16   4 50.3614 27.0112   7
   5  16   4 55.1773 27.5179   6
  -5  16  -5-48.0665 34.3301   2
  -5 -16  -5-23.7607 38.7982   2
   5  16   5 25.9096 41.1479   3
   5  16   5-25.1363 29.3934   6
   5  16   6 40.3069 44.1700   3
   5  16   6 62.5555 33.1947   6
   5  16   7-21.3871 37.2567   6
   5  16   8 33.4264 40.8521   6
  -5  17   9 68.7033 45.2276   1
  -5 -17   8-76.4845 39.0938   1
  -5  17   8-9.82493 41.6577   1
  -5  17   7 75.6610 36.7717   1
  -5 -17   7 6.48806 34.3035   1
  -5  17   6 132.485 33.4142   1
  -5 -17   6 133.842 31.1080   1
  -5 -17   5 66.5998 26.4999   3
  -5 -17   5 57.5526 26.7976   2
  -5  17   5 57.0608 29.7073   2
  -5 -17   4-14.9991 28.4943   3
  -5 -17   4 15.7020 23.2618   2
  -5  17   4 12.8569 25.7732   2
  -5 -17   3 636.398 44.1676   5
   5 -17  -3 553.001 28.3724   4
  -5 -17   3 566.901 31.6457   2
  -5  17   3 553.137 34.1168   2
  -5 -17   3 674.140 35.8538   7
  -5  17   3 419.008 30.4901   7
  -5 -17   3 795.755 41.0330   3
  -5 -17   2-19.0734 28.2575   3
  -5 -17   2-0.70091 32.1759   5
  -5 -17   2 24.0166 24.1856   6
  -5 -17   2-9.76910 16.2722   2
  -5  17   2-10.6665 18.9086   2
  -5 -17   1 78.4118 29.3232   5
  -5  17   1 83.6620 28.3047   5
  -5 -17   1 99.6652 26.3294   4
  -5 -17   1 63.1113 29.8121   3
  -5 -17   1 14.6778 20.7761   6
  -5  17   1 83.7649 17.6118   2
  -5 -17   1 63.9397 14.5215   2
  -5 -17   0 15.9282 13.0134   2
  -5  17   0-16.8243 14.9808   2
  -5 -17   0-10.9933 22.7253   6
  -5  17   0 17.6189 20.3602   3
  -5 -17   0-18.0670 30.6692   3
  -5 -17   0 31.5288 26.9355   5
  -5  17   0 76.2934 30.1947   5
  -5 -17   0 31.2888 22.8793   4
  -5  17   0 24.2464 14.1344   1
  -5 -17   0 37.2088 15.1027   1
   5  17   1 54.0868 30.4212   3
  -5 -17  -1 77.5389 28.5075   6
  -5  17  -1 47.7375 38.1038   5
  -5 -17  -1 93.6035 19.7625   1
  -5  17  -1 72.2794 18.0310   1
  -5 -17  -1 94.2067 21.9679   4
  -5  17  -1 73.6130 16.8358   3
  -5  17  -2 102.054 44.4152   5
   5  17   2 59.8420 33.4846   3
  -5 -17  -2 56.6977 22.0776   4
  -5  17  -2 69.6744 22.0040   2
  -5 -17  -2 65.4646 24.9626   2
  -5  17  -3 157.219 28.9778   2
  -5 -17  -3 279.030 33.7001   2
   5 -17   3 114.059 27.4471   7
   5  17   3 234.460 26.2981   7
  -5  17  -3 286.907 51.6078   5
  -5 -17  -3 218.840 25.9473   4
   5  17   3 294.670 40.2816   3
  -5  17  -4 40.8412 50.9788   5
  -5 -17  -4 0.89210 34.6066   2
  -5  17  -4 41.1933 29.7295   2
   5  17   4 39.9967 26.5228   7
   5 -17   4 17.2871 26.7552   7
   5  17   5 15.1189 29.2852   7
   5  17   5-1.10264 29.9394   6
   5  17   5-39.6354 42.4331   3
  -5  17  -5 68.7431 34.3576   2
   5  17   6 29.7501 32.9176   6
   5  17   6-6.10997 45.9215   3
   5  17   7 85.1191 36.5673   6
  -5  18   8 115.851 40.5845   1
  -5 -18   7-6.27791 34.4585   1
  -5  18   7 23.0488 36.4229   1
  -5 -18   6-34.3163 30.5696   1
  -5  18   6 6.97815 30.9596   1
  -5  18   5 26.9899 27.2447   1
  -5 -18   5 65.7468 28.8581   3
  -5  18   4 18.9127 18.8720   7
  -5 -18   4 69.4072 23.0619   2
  -5  18   4-9.13936 24.4809   2
  -5 -18   4 67.4485 29.9454   3
  -5  18   3 100.026 21.8131   2
  -5 -18   3 126.918 20.4245   2
  -5 -18   3 174.214 31.3119   3
  -5 -18   3 79.9742 23.2501   7
  -5  18   3 55.4788 17.7095   7
   5 -18  -3 115.032 17.9897   4
  -5 -18   2 46.0898 25.2783   6
  -5 -18   2 98.1732 31.6960   3
  -5 -18   2 58.5611 16.0071   2
  -5  18   2 39.3746 17.6404   2
  -5 -18   1 58.0136 27.0138   4
  -5  18   1 24.4840 30.3139   5
  -5 -18   1 103.393 31.5949   3
  -5  18   1 59.0261 26.3169   3
  -5 -18   1 48.7242 21.8209   6
  -5 -18   1 47.8788 13.5478   2
  -5  18   1 38.2150 15.9706   2
  -5 -18   0 10.1462 12.1410   2
  -5  18   0 3.73842 14.6091   2
  -5 -18   0 28.4772 24.0513   6
  -5  18   0 0.86626 21.1644   3
  -5 -18   0-2.39494 31.0167   3
  -5  18   0 5.18431 31.5800   5
  -5 -18   0-28.2592 24.9004   4
  -5 -18   0-9.07932 16.2136   1
  -5 -18  -1 88.8236 30.1413   6
  -5  18  -1 108.698 39.3921   5
  -5  18  -1 112.291 18.4516   3
   5  18   1 138.892 32.4526   3
  -5 -18  -1 101.473 22.5301   4
  -5  18  -1 42.3098 18.1127   2
  -5 -18  -1 79.7950 21.3440   2
  -5  18  -2-6.17794 45.0374   5
   5  18   2 14.6923 34.3260   3
  -5 -18  -2-17.3319 21.9444   4
  -5  18  -2 18.1823 22.2961   2
  -5 -18  -2 4.55476 26.2278   2
  -5  18  -3-12.8192 26.5539   2
  -5 -18  -3 13.1331 30.6030   2
   5  18   3-27.0137 21.0974   7
   5 -18   3-39.1654 22.6131   7
  -5 -18  -3 5.08737 23.7581   4
   5  18   3-32.5285 40.0102   3
  -5  18  -4 48.7092 51.8952   5
  -5  18  -4 18.8936 29.9407   2
   5  18   4 23.3943 27.1409   7
   5 -18   4-1.75990 28.7334   7
  -5  18  -5 72.8836 56.2936   5
  -5  18  -5 113.137 35.3295   2
   5 -18   5 99.8628 32.4018   7
   5  18   5 35.3899 31.6232   6
   5  18   5 40.0757 29.6413   7
   5  18   6-1.78328 34.4566   6
   5  18   7 58.8400 36.5465   6
  -5  19   7 36.0390 34.7235   1
  -5  19   6 47.4905 30.9853   1
  -5  19   5 25.7061 25.8530   1
  -5 -19   5 42.5272 27.4333   1
  -5  19   4-33.3541 22.2072   7
  -5  19   4 3.65078 21.5108   1
  -5 -19   4 17.5357 30.5948   3
   5 -19  -3 80.7425 17.8987   4
  -5 -19   3 70.2095 32.8013   3
  -5 -19   3 48.5012 17.9861   7
  -5 -19   2-28.1221 26.7256   6
  -5 -19   2 19.1369 33.2655   3
  -5  19   2 19.9047 14.8062   2
  -5  19   2 17.5947 30.7664   3
  -5 -19   1 189.330 30.6741   4
  -5  19   1 155.612 32.7157   5
  -5  19   1 182.091 28.3899   3
  -5 -19   1 196.611 34.4487   3
  -5 -19   1 169.212 25.6985   6
  -5 -19   1 112.592 12.0665   1
  -5 -19   0 213.886 27.8418   6
  -5  19   0 142.143 11.6022   2
  -5  19   0 267.698 23.5281   3
  -5  19   0 254.478 36.0674   5
  -5 -19   0 212.665 27.7449   4
   5  19   1 203.123 34.5742   3
  -5  19  -1 175.807 20.0532   3
  -5 -19  -1 202.704 33.4592   6
  -5  19  -1 175.581 38.9677   5
  -5 -19  -1 119.154 14.6727   2
  -5  19  -1 171.024 16.9212   2
  -5 -19  -1 191.873 25.0307   4
  -5 -19  -1 169.539 20.9565   2
  -5  19  -1 125.288 17.8467   2
  -5  19  -2 63.1955 21.1676   2
  -5  19  -2 34.6219 44.8777   5
   5  19   2 78.1507 37.7201   3
  -5 -19  -2 77.0841 23.1947   4
  -5 -19  -2 124.598 26.4861   2
  -5  19  -3-20.6721 25.9009   2
  -5  19  -3 12.7352 49.7312   5
   5 -19   3-7.54652 19.3690   7
  -5 -19  -3 4.64884 25.0577   4
   5  19   3 32.3769 40.7470   3
   5  19   4-8.15628 27.6325   7
   5 -19   4-7.17915 29.4020   7
  -5  19  -4 27.3504 30.6847   2
  -5  19  -4-33.8450 52.7965   5
   5  19   4 32.4799 44.5782   3
   5  19   5-27.2157 31.3842   7
  -5  19  -5-41.3709 56.0888   5
   5  19   6 92.0386 33.9592   7
   5  19   6 1.19860 35.5343   6
   5  19   7 55.5128 38.0099   6
  -5  20   6 70.3187 29.0602   1
  -5  20   6 100.058 46.0697   3
  -5  20   5 24.6045 25.3107   1
  -5  20   5-12.6628 41.6197   3
  -5  20   4 99.4528 20.1413   7
  -5  20   4 51.5652 20.7610   1
  -5  20   4 112.510 40.2422   3
  -5 -20   3-29.2034 41.9165   6
   5 -20  -3-5.93881 18.7826   4
  -5  20   3 8.22443 14.2634   1
  -5 -20   3 8.28376 34.1358   3
  -5  20   3-16.4280 34.7215   3
  -5  20   2 29.8903 31.9129   3
  -5 -20   2-5.64607 35.0204   3
  -5 -20   2 6.94015 29.6637   6
  -5 -20   1 99.2992 31.1657   4
  -5  20   1 95.8600 34.1472   5
  -5  20   1 65.1707 28.0359   3
  -5 -20   1 56.7778 34.9609   3
  -5 -20   1 57.4019 25.2056   6
  -5  20   0 58.2170 36.3210   5
  -5  20   0 31.9887 22.2199   3
  -5 -20   0 34.4732 26.5133   4
  -5 -20   0 32.9223 25.8745   6
  -5  20  -1 51.1943 39.3058   5
  -5  20  -1 17.1328 18.4318   3
  -5 -20  -1 15.1957 23.1035   4
  -5 -20  -1 26.4817 32.8021   6
  -5  20  -2 13.7952 43.3624   5
   5  20   2 49.7956 38.3667   3
  -5 -20  -2 29.9102 22.5783   4
  -5  20  -2 8.19307 18.6914   2
  -5  20  -3 84.8811 24.9912   2
   5  20   3 99.8838 42.3680   3
  -5  20  -3 12.9444 51.1185   5
   5  20   4 108.106 24.6300   7
   5  20   4 136.039 47.0136   3
  -5  20  -4 30.9938 54.3653   5
   5  20   5 42.6885 31.7513   7
  -5  21   5 11.7892 44.2910   3
  -5  21   4 93.7552 41.7924   3
  -5  21   3 29.9203 37.2446   3
  -5 -21   3-31.7225 35.7894   3
  -5  21   2 54.3301 33.1283   3
  -5 -21   2 74.4629 31.1566   6
  -5  21   1 211.597 29.8535   3
  -5 -21   1 187.123 28.0945   6
  -5  21   0-12.3730 36.8519   5
  -5  21   0-23.5623 23.2892   3
  -5 -21   0-8.79323 28.1337   4
  -5 -21   0 30.1206 28.7860   6
  -5  21  -1 125.543 41.9496   5
  -5  21  -1 64.9015 20.1156   3
  -5 -21  -1 51.4593 23.9006   4
  -5 -21  -1 84.2309 33.5959   6
   5  21   2-0.84496 39.5616   3
  -5  21  -2 9.56094 11.7320   2
  -5  21  -2-12.8857 11.3937   2
  -5  21  -2 20.3254 45.6230   5
   5  21   3-20.4400 42.7202   3
  -5  21  -3-45.4222 51.7502   5
   5  21   4-22.6222 48.3519   3
  -5  22   5-30.2437 45.1837   3
  -5  22   4 84.2778 42.8944   3
  -5  22   3 2.67384 38.4734   3
  -5  22   2 2.85135 31.9928   3
  -5 -22   1-12.7139 27.6425   6
  -5  22   1-18.8605 27.6242   3
  -5 -22   0 20.0790 30.2750   6
  -5  22   0 6.87437 23.9882   3
  -5  22   0 43.1044 38.6819   5
  -5  22  -1 29.7148 43.5896   5
  -5  22  -1 32.4347 21.1406   3
  -5 -22  -1 87.3896 25.1503   4
  -5  22  -2-48.2108 47.2466   5
   5  22   2 24.7569 40.5748   3
  -5  22  -3-20.4330 50.7554   5
   5  22   3-32.5391 45.4702   3
  -5  23   4 79.1965 44.9637   3
  -5  23   3-89.5200 39.5564   3
  -5  23   2 59.1815 34.0258   3
  -5  23   1 20.6598 29.1202   3
  -5  23   0-16.6590 42.5984   5
  -5  23   0-2.14393 24.4387   3
  -5  23  -1-38.6106 44.9026   5
  -5  23  -1 11.2876 21.8457   3
  -5  23  -2 20.8446 49.6983   5
   5  23   2 61.0225 42.6350   3
  -5  24   4 40.8275 43.6478   3
  -5  24   3 45.1281 39.7221   3
  -5  24   2 82.4277 35.6110   3
  -5  24   1 17.5793 29.7314   3
  -5  24   0 44.2297 25.6121   3
  -5  24  -1 82.2367 47.6291   5
  -5  25   3 12.1292 40.1092   3
  -5  25   2-45.7131 36.5221   3
  -5  25   1-36.0124 30.5335   3
  -5  26   3 17.3312 41.7524   3
  -5  26   2 37.4450 35.9680   3
  -6   0  10-14.8449 46.6630   2
  -6   0   9 34.8990 42.7295   2
  -6   0   8 66.3927 36.5889   2
   6   0  -7 34.7384 32.4299   2
  -6   0   7-8.91122 32.7189   2
   6   0  -6-30.6090 29.6871   2
  -6   0   6 20.8344 29.5570   2
   6   0  -5 13.0359 24.5106   2
  -6   0   5 30.4095 24.5796   2
  -6   0   5 11.5373 17.9015   4
  -6   0   4 18.2337 14.3692   4
  -6   0   4 26.2419 20.3648   2
  -6   0   3 12.8594 14.9602   2
  -6   0   3-10.6026 13.7017   4
  -6   0   3 4.09374 6.23579   5
  -6   0   2 3998.62 149.891   4
   6   0  -2 3976.85 150.328   4
  -6   0   2 3699.39 148.267   6
  -6   0   1 6.62163 11.8753   6
  -6   0   1 20.5328 14.9530   7
   6   0  -1-0.81249 13.7697   4
   6   0   0 1076.38 45.6138   4
  -6   0   0 1102.09 46.7432   4
   6   0   0 1044.43 44.3798   6
   6   0   0 1014.65 45.1674   7
   6   0   1 37.9741 18.3310   7
  -6   0  -1 8.58464 15.6005   3
   6   0   1 40.2291 14.0639   6
   6   0   1-13.1830 14.5021   4
   6   0   2 64.8684 16.7088   6
  -6   0  -2 108.132 19.6606   3
  -6   0  -3 26.5861 18.3484   3
   6   0   3 13.0520 20.7516   6
   6   0   3-2.37524 20.1903   4
  -6   0  -3-6.98159 23.1165   1
  -6   0  -4 903.715 42.4685   3
  -6   0  -4 864.297 47.5512   1
   6   0   5 8.53403 21.8854   3
  -6   0  -5 5.16479 29.7642   1
   6   0   6 104.800 25.1305   3
  -6   0  -6 113.395 35.9383   1
   6   0   7-30.6047 26.5828   3
   6   0   8 52.0485 28.8371   3
   6   0   8 16.6607 37.2606   4
   6   0   9 72.2414 42.2514   4
  -6  -1  10 59.0915 46.4393   2
  -6  -1   9 43.0711 42.6004   2
  -6  -1   8 55.0709 36.6526   2
  -6   1   8 76.7157 38.0593   2
   6  -1  -7 162.993 34.5819   2
  -6  -1   7 212.837 35.0823   2
  -6   1   7 186.297 36.6642   2
  -6   1   6 35.7228 23.0937   4
  -6  -1   6 11.7874 28.6122   2
  -6   1   6 17.9385 30.3361   2
   6  -1  -6 12.5203 29.3154   2
  -6   1   5 991.458 44.0634   4
  -6  -1   5 1042.05 50.6709   2
  -6   1   5 969.429 50.1968   2
   6  -1  -5 911.329 49.7276   2
  -6  -1   4 125.455 16.0126   4
  -6   1   4 152.793 16.2937   4
  -6   1   4 164.627 22.3538   2
  -6  -1   4 120.471 21.0244   2
  -6  -1   3 16.1339 13.6206   4
  -6   1   3 10.4635 13.8248   4
  -6  -1   3-10.3755 14.7287   2
  -6   1   3 18.3679 15.5276   2
  -6  -1   3 2.66113 7.49808   5
  -6   1   2 104.361 12.8666   6
  -6   1   2 104.542 15.5692   4
   6  -1  -2 94.2546 14.6807   4
   6  -1  -1 1651.62 65.8064   4
   6   1  -1 1669.19 66.3300   4
  -6  -1   1 1546.99 64.6695   7
  -6   1   1 1605.87 64.2421   6
   6  -1   0 23.8675 11.9838   6
   6   1   0 12.1630 12.5061   6
  -6   1   0 43.3453 13.2264   6
   6   1   0 18.2154 12.8572   4
   6  -1   0 49.5720 13.1968   4
  -6  -1   0 21.1942 15.5119   4
   6  -1   0 66.2554 16.9263   7
   6  -1   1 3597.09 142.825   6
   6   1   1 3643.29 143.135   7
   6  -1   1 3681.45 143.157   7
   6   1   1 3709.23 143.062   6
  -6  -1  -1 3737.57 144.170   3
   6  -1   1 3759.09 144.069   4
   6   1   2 17.6723 15.8912   6
   6  -1   2 29.7719 17.1280   6
  -6  -1  -2 6.77947 19.3479   3
  -6   1  -2-1.29858 18.3999   3
  -6   1  -3 86.6873 18.2045   3
  -6  -1  -3 50.4672 20.2615   3
   6   1   3 66.2220 20.7328   6
   6   1   3 70.6413 20.4023   4
  -6  -1  -3 87.0155 24.0008   1
   6   1   4-22.2639 23.5509   4
   6   1   4 24.2029 21.1338   3
  -6  -1  -4 10.4199 20.4791   3
  -6   1  -4 1.69030 18.0489   3
  -6  -1  -4 39.0018 25.1724   1
   6   1   5 20.7635 22.8315   3
   6   1   5 28.9384 26.8488   4
  -6  -1  -5 10.3873 30.0404   1
   6  -1   6 45.6148 23.2743   3
   6   1   6 101.403 30.5524   4
   6   1   6 32.2770 25.0034   3
  -6  -1  -6 60.9001 34.8476   1
   6   1   7 34.2153 33.4073   4
   6  -1   7 37.8630 24.8459   3
   6   1   7 69.9356 27.4968   3
   6  -1   8-0.45811 26.5977   3
   6   1   8 28.7623 29.9090   3
   6   1   8 35.3796 35.9312   4
   6   1   9-2.86084 41.7113   4
  -6  -2  10 29.4548 45.7638   2
  -6   2   9 68.2645 148.843   4
  -6  -2   9 41.6622 41.8423   2
  -6   2   8-83.3340 64.5113   4
  -6  -2   8-13.5050 34.7117   2
   6  -2  -7 28.0403 33.1033   2
  -6  -2   7 26.5260 31.7992   2
  -6   2   7-14.8113 33.6005   4
   6  -2  -6 108.951 29.4651   2
  -6  -2   6 99.9787 29.6151   2
  -6   2   6 116.181 22.3045   4
   6  -2  -5 208.799 27.7174   2
  -6  -2   5 214.428 26.4996   2
  -6   2   5 186.723 19.2638   4
  -6  -2   4 44.2103 14.9148   4
  -6   2   4 56.2004 14.6595   4
  -6  -2   4 85.1605 19.5200   2
  -6  -2   3 211.470 12.8243   5
  -6   2   3 256.146 17.6953   4
  -6  -2   3 214.146 17.4076   4
  -6  -2   3 205.754 18.8749   2
   6  -2  -2 342.933 20.3722   4
  -6   2   2 381.299 21.4198   4
  -6   2   1 3314.47 127.985   4
   6  -2  -1 3153.40 127.311   4
   6   2  -1 3478.78 128.585   4
  -6   2   1 3338.92 126.406   6
  -6  -2   1 3134.99 126.371   7
  -6  -2   0 5829.47 202.469   4
   6   2   0 5459.53 201.660   4
   6  -2   0 5003.09 201.074   4
   6   2   0 5061.31 200.365   6
   6  -2   0 4932.84 200.047   6
   6  -2   0 5392.04 200.539   7
  -6   2   0 5174.53 200.397   6
   6  -2   1 1804.04 75.7032   4
  -6  -2  -1 1851.08 76.6160   3
   6  -2   1 1871.65 74.7119   6
   6   2   1 1813.68 74.7888   6
   6  -2   1 1927.86 75.6765   7
  -6   2  -2 130.998 19.8392   3
  -6  -2  -2 131.200 21.2036   3
   6   2   2 133.594 18.4012   6
   6  -2   2 144.346 18.7782   6
   6   2   3 815.628 41.6507   4
  -6  -2  -3 893.472 44.4793   1
   6   2   3 860.189 42.3828   6
  -6   2  -3 792.573 38.6173   3
  -6  -2  -3 842.727 41.6876   3
   6   2   4 415.835 32.3598   4
   6   2   4 499.115 34.1841   6
  -6  -2  -4 442.328 35.0430   1
  -6  -2  -4 405.847 29.7328   3
   6   2   4 431.319 30.0619   3
  -6  -2  -5 308.008 34.4447   1
   6   2   5 298.748 31.1282   4
   6   2   5 296.659 28.6536   3
  -6  -2  -6-7.91175 33.3177   1
   6   2   6 24.2700 29.5351   4
   6   2   6 8.00317 25.7808   3
   6   2   7 46.2442 33.0922   4
   6   2   7 46.0073 29.3933   3
   6   2   8-30.5621 37.1229   4
   6   2   8 25.5478 31.6463   3
   6   2   9-29.6900 40.8687   4
   6   2  10 29.3469 43.7337   4
  -6  -3  10 29.3102 46.3895   2
  -6   3   9 39.7511 54.1952   4
  -6  -3   9-23.5168 43.3764   2
  -6   3   8 86.2504 38.4101   4
  -6  -3   8 62.4749 37.6367   2
  -6  -3   7 51.9184 33.6411   2
   6   3  -7 51.1913 34.0855   2
   6  -3  -7 83.5222 33.0489   2
  -6   3   7 55.7469 25.7356   4
  -6  -3   6 17.6149 27.5702   2
  -6   3   6 7.33306 18.7657   4
   6  -3  -6 49.4350 29.5126   2
  -6   3   5 406.698 23.8846   4
  -6  -3   5 391.077 31.1791   2
   6  -3  -5 356.070 32.2894   2
  -6   3   4 177.896 17.2231   4
  -6  -3   4 142.126 21.4812   2
  -6  -3   3 1476.35 63.3489   4
  -6  -3   3 1444.91 64.4873   2
  -6  -3   3 1552.96 61.0082   5
  -6   3   2 3057.85 121.801   6
   6  -3  -2 3137.15 123.501   4
  -6   3   2 3387.65 123.925   4
  -6   3   1 531.008 24.7132   6
  -6  -3   1 467.862 26.1208   7
  -6  -3   1 527.728 27.5796   4
   6  -3  -1 485.236 25.8288   4
   6   3  -1 567.573 27.9775   4
   6   3   0 270.327 18.7026   6
   6  -3   0 233.881 16.6486   6
   6  -3   0 334.267 22.3169   7
  -6  -3   0 219.339 18.1615   6
   6  -3   0 231.484 18.4479   4
  -6  -3   0 297.866 20.7471   4
   6   3   0 266.719 20.0613   4
   6  -3   1 15.3379 13.6558   6
   6   3   1 12.0684 15.4683   6
  -6  -3  -1 16.2430 16.1676   6
   6  -3   1 36.7988 16.1179   4
  -6  -3  -1 20.3182 16.8722   4
   6  -3   1 27.2280 19.5861   7
  -6   3  -2 20.0643 18.1131   3
  -6  -3  -2 6.35639 20.6127   3
   6   3   2 16.1011 16.6944   4
   6  -3   2 1.78479 17.7509   6
   6   3   2 13.5885 16.2722   6
   6   3   3 311.581 25.2731   4
  -6  -3  -3 329.138 29.7268   1
   6   3   3 299.349 25.0534   6
  -6   3  -3 259.668 21.0496   3
  -6  -3  -3 356.386 26.3881   3
   6   3   3 305.581 25.3171   3
  -6  -3  -4 475.965 32.7358   3
   6   3   4 510.084 32.4795   3
  -6  -3  -4 538.667 36.8740   1
   6   3   4 500.219 33.0721   4
   6   3   5 94.9472 25.3955   3
   6   3   5 81.8935 27.3199   4
  -6  -3  -5 123.571 31.8127   1
  -6   3  -6 120.936 38.2232   2
  -6  -3  -6 184.772 39.0124   2
   6   3   6 182.018 30.8033   3
  -6  -3  -6 238.724 38.0807   1
  -6   3  -6 227.322 37.3537   1
   6   3   6 213.623 31.1272   4
   6   3   7-2.36950 32.4657   4
   6   3   7 15.3511 30.6421   3
   6   3   8 17.8352 35.6766   4
   6   3   8 39.3446 33.2665   3
   6   3   9 11.7071 39.7082   4
   6   3   9-15.8172 35.8754   3
  -6  -4  10 84.4023 46.4582   2
  -6   4  10 20.0242 47.9920   2
  -6   4   9-13.9716 27.4653   4
  -6  -4   9 18.0917 41.9456   2
  -6   4   9-13.0374 43.6127   2
  -6   4   8 18.8285 24.6602   4
  -6  -4   8 40.5388 37.2580   2
  -6   4   8 30.7345 38.0336   2
   6  -4  -7 14.1194 32.0475   2
   6   4  -7 56.0012 32.3883   2
  -6  -4   7 17.6900 32.8543   2
  -6   4   7-9.26784 34.0933   2
  -6   4   7 37.8154 19.3623   4
   6   4  -6 52.6372 30.0756   2
   6  -4  -6 69.6297 30.1787   2
  -6  -4   6 90.6232 29.0299   2
  -6   4   6 62.6936 31.9862   2
  -6   4   6 39.0434 17.1306   4
   6   4  -5 117.759 26.3382   2
   6  -4  -5 107.010 27.0701   2
  -6   4   5 91.9874 16.3290   4
  -6   4   5 157.631 27.0664   2
  -6  -4   5 137.573 25.6166   2
  -6   4   4 107.203 15.9957   4
  -6  -4   4 90.8959 20.7254   2
  -6   4   3 291.622 13.8992   5
  -6  -4   3 296.166 16.6429   5
  -6  -4   3 279.193 21.2316   2
   6  -4  -2 184.489 16.0366   4
  -6   4   2 179.970 13.5719   6
  -6  -4   1 280.481 19.2937   4
   6  -4  -1 240.698 17.4708   4
  -6   4   1 262.960 15.6509   6
  -6  -4   1 225.203 19.0181   7
  -6  -4   1 245.441 17.2439   6
   6  -4   0 133.292 19.0706   7
   6   4   0 155.743 16.2836   6
   6  -4   0 136.938 15.5574   4
  -6  -4   0 157.104 18.4765   4
   6  -4   0 111.217 13.5955   6
  -6  -4   0 157.073 15.9445   6
   6  -4   1 388.244 22.3269   6
  -6  -4  -1 343.337 23.8860   6
   6   4   1 415.916 24.1609   6
   6  -4   1 419.307 26.9596   7
  -6  -4  -1 408.118 25.4262   4
   6   4   2 1694.77 70.9307   4
  -6   4  -2 1554.50 70.0515   3
   6   4   3 351.587 26.4930   4
  -6   4  -3 357.720 22.0898   3
  -6  -4  -3 377.260 28.8565   3
   6   4   3 355.197 27.2545   3
  -6  -4  -3 391.883 31.0703   1
  -6   4  -3 389.678 29.3167   1
   6   4   4 21.3191 22.8446   3
   6   4   4 5.44899 22.3847   4
  -6  -4  -4-2.28105 26.2102   1
  -6   4  -4-0.72101 25.4051   1
  -6  -4  -4 15.7817 23.6065   3
   6   4   5 1.12740 26.3207   3
   6   4   5-3.31699 25.7050   4
  -6  -4  -5 51.4811 31.4628   1
  -6   4  -5 19.7902 29.5109   1
  -6   4  -6-43.2994 34.5595   2
  -6  -4  -6-1.17099 36.4152   2
   6   4   6-6.12357 29.3769   3
   6   4   6-8.40521 34.7546   6
   6   4   6 22.8241 28.4391   4
   6   4   7 38.1316 32.5977   3
   6   4   7-8.28867 38.8939   6
   6   4   7 35.9409 31.5396   4
   6   4   8-6.93415 35.2896   3
   6   4   8 47.7656 43.0616   6
   6   4   8 22.1778 35.4760   4
   6   4   9-51.0858 40.8715   4
   6   4   9 6.42620 37.9274   3
  -6  -5  10 51.7020 45.7325   2
  -6   5  10-23.2576 50.7896   2
  -6   5   9 27.8048 17.6809   4
  -6   5   9 39.3567 43.9341   2
  -6  -5   9 49.9198 42.1355   2
  -6   5   8 0.91990 16.9961   4
  -6  -5   8-22.1931 37.5859   2
  -6   5   8 24.6832 39.3147   2
  -6  -5   7 157.342 35.8481   2
  -6   5   7 140.638 36.0456   2
  -6   5   7 62.9270 16.0512   4
   6  -5  -7 74.6198 32.6032   2
   6   5  -7 133.000 33.5783   2
  -6  -5   6 277.086 33.3440   2
  -6   5   6 222.566 33.7245   2
   6   5  -6 222.457 32.0924   2
   6  -5  -6 181.247 31.3145   2
  -6   5   6 197.108 18.4150   4
  -6  -5   5-3.20291 23.7950   2
  -6   5   5 48.3516 26.1329   2
  -6   5   5-0.92122 14.7759   4
   6   5  -5 23.6377 25.0125   2
   6  -5  -5 15.9607 25.4694   2
  -6   5   4 689.450 31.5280   4
  -6  -5   4 612.290 35.7789   2
  -6   5   4 609.967 37.4428   2
  -6   5   3 1805.17 71.2270   5
  -6  -5   3 1900.58 73.1607   5
   6  -5  -3 1873.99 74.0177   4
  -6   5   3 2052.97 74.7452   4
  -6   5   3 1715.55 76.7535   2
  -6  -5   3 1807.98 76.0813   2
   6  -5  -2 943.479 38.7938   4
  -6  -5   2 874.037 39.3820   4
  -6  -5   2 948.826 39.3032   2
  -6   5   2 838.695 39.7388   2
  -6   5   2 827.908 36.4428   6
  -6   5   1-0.44955 10.5517   6
  -6  -5   1 9.04483 12.9472   6
  -6  -5   1-3.83213 15.4154   4
   6  -5  -1 12.7762 12.8715   4
  -6  -5   1 5.87696 15.2099   7
  -6   5   1-39.2515 16.7111   7
   6  -5   0 200.120 21.6440   7
   6   5   0 213.410 18.3228   6
   6  -5   0 222.420 16.0330   6
   6   5   0 189.722 18.1130   7
  -6  -5   0 218.351 18.5831   6
   6  -5   0 231.361 18.4268   4
  -6  -5   0 277.906 20.5044   4
  -6  -5   0 236.268 20.6034   3
  -6  -5  -1 368.105 25.0122   4
   6   5   1 334.638 24.3253   4
   6  -5   1 360.324 26.9607   7
   6   5   1 338.361 25.4942   7
   6  -5   1 398.381 21.7804   6
  -6  -5  -1 382.983 24.1830   6
  -6  -5  -2 105.471 23.4635   3
   6   5   2 92.0543 18.3102   4
  -6   5  -2 71.2382 17.8084   3
  -6   5  -3 594.980 31.2088   3
  -6  -5  -3 830.124 39.8895   3
   6   5   3 667.863 37.7425   3
  -6  -5  -3 805.021 41.0760   1
  -6   5  -3 664.530 37.9366   1
   6   5   3 721.649 36.3831   4
   6   5   4 8.78213 21.4545   4
  -6  -5  -4-43.9371 27.3077   1
  -6   5  -4 38.6077 25.5701   1
   6   5   4 31.3236 24.1765   3
   6   5   5-2.85997 29.0583   6
   6   5   5 21.1715 25.3019   4
  -6  -5  -5-50.9484 32.3020   1
  -6   5  -5-6.05541 30.5772   1
   6   5   5 23.3013 27.2288   3
   6   5   6 22.4709 29.5384   3
   6   5   6 45.9780 33.9751   6
   6   5   6 20.9699 27.7717   4
   6   5   7 21.4329 33.2979   3
   6   5   7 19.6173 36.9104   6
   6   5   7 4.47627 31.3350   4
   6   5   8 72.3853 37.7893   3
   6   5   8 38.1540 35.4832   4
   6   5   9 40.5259 39.8746   4
   6   5   9-16.1653 40.3516   3
  -6   6   9-14.4356 13.0916   4
  -6  -6   9 17.9315 42.7622   2
  -6   6   9-33.6736 45.6740   2
  -6   6   8 0.21933 13.5932   4
  -6  -6   8 62.1796 38.3619   2
  -6   6   8-1.31475 39.9202   2
  -6  -6   7 9.92581 32.6689   2
  -6   6   7-1.17883 35.0663   2
   6   6  -7-51.8875 33.9554   2
   6  -6  -7-17.0063 32.5250   2
  -6   6   7 21.5306 14.3154   4
  -6  -6   6 38.9212 28.8118   2
  -6   6   6 28.4354 32.3523   2
   6   6  -6 81.9711 30.7072   2
   6  -6  -6 46.5916 30.3315   2
  -6   6   6 46.0158 15.0978   4
  -6   6   5 32.0438 14.9576   4
  -6  -6   5-3.23308 24.4050   2
  -6   6   5-8.79429 26.4736   2
  -6  -6   4 560.805 32.5973   2
  -6   6   4 470.590 33.6944   2
  -6   6   4 543.435 26.3730   4
  -6  -6   4 461.920 29.3592   5
  -6   6   3 332.934 16.6185   5
  -6  -6   3 402.718 20.6473   5
   6  -6  -3 375.170 20.3680   4
  -6   6   3 336.490 18.1441   6
  -6   6   3 333.135 25.1556   2
  -6  -6   3 377.564 23.6562   2
  -6  -6   2 83.8480 15.1291   2
  -6   6   2 96.7234 16.8129   2
   6  -6  -2 92.8012 14.2190   4
  -6  -6   2 97.3398 15.8185   4
  -6   6   2 92.6866 11.1996   6
   6  -6  -1 1137.71 46.5485   4
  -6  -6   1 1214.65 47.9033   4
  -6  -6   1 1039.45 46.1768   7
  -6  -6   1 1134.40 45.9156   6
  -6   6   1 954.552 46.2494   7
  -6  -6   1 1049.06 47.7370   3
   6  -6   0 57.7158 12.5254   6
  -6  -6   0 38.2969 15.4377   6
  -6  -6   0 75.9942 17.5545   4
  -6  -6   0 57.9482 19.0658   3
   6   6   1 262.129 22.0212   4
  -6  -6  -1 280.046 22.3308   4
  -6  -6  -1 244.659 21.3504   6
   6   6   1 235.371 22.7755   7
   6  -6   1 252.438 18.8371   6
   6  -6   1 232.034 24.4645   7
   6   6   2 1226.41 49.2322   4
   6   6   2 1277.45 47.6557   7
   6   6   2 1128.07 48.9056   3
   6   6   3-5.56459 23.0250   3
  -6  -6  -3-29.4451 24.8202   3
  -6   6  -3-6.20033 12.8435   3
   6   6   3 8.10260 19.8465   4
  -6  -6  -3 2.03107 24.6059   1
  -6   6  -3 3.60225 22.2829   1
   6   6   4-15.6906 24.8172   6
   6   6   4-6.84785 21.5554   4
  -6  -6  -4 18.0906 27.9042   1
  -6   6  -4 52.7885 26.9227   1
   6   6   4 36.5058 25.1300   3
   6   6   5 74.6913 29.2730   6
   6   6   5 31.3460 24.7584   4
  -6  -6  -5 31.6332 31.2402   1
  -6   6  -5 82.4037 30.1136   1
   6   6   5 46.1664 28.6907   3
   6   6   6 52.2545 31.0098   3
   6   6   6 29.0836 34.0520   6
   6   6   6 4.70556 28.0156   4
   6   6   7-47.7160 35.4494   3
   6   6   7 9.82937 38.6104   6
   6   6   7 1.44601 31.1850   4
   6   6   8 52.9449 37.7767   3
   6   6   8 23.0990 42.6409   6
   6   6   8 54.3114 35.8139   4
   6   6   9 32.7639 39.9737   4
   6   6   9 13.0430 41.8755   3
  -6  -7   9-1.37008 42.9173   2
  -6   7   9 67.5061 46.0149   2
  -6   7   8 55.6030 14.1175   4
  -6  -7   8 93.6450 39.0739   2
  -6   7   8 83.1288 40.8070   2
  -6  -7   7 14.4277 34.0164   2
  -6   7   7-7.18634 36.3533   2
  -6   7   7-10.2664 14.3315   4
   6   7  -7 63.4845 32.4657   2
   6  -7  -7 23.4185 31.2008   2
  -6   7   6 353.944 21.6902   4
  -6  -7   6 344.547 36.1594   2
  -6   7   6 382.624 39.6990   2
   6   7  -6 431.110 35.8684   2
   6  -7  -6 438.983 35.7095   2
  -6  -7   5-16.9871 24.3717   2
  -6   7   5 28.3728 26.7437   2
  -6  -7   4 494.183 32.8857   2
  -6   7   4 564.275 35.7793   2
  -6  -7   4 547.027 31.3671   5
  -6   7   3 7.98434 9.78682   6
  -6  -7   3 6.59542 14.8972   5
  -6   7   3 0.64366 9.54705   5
   6  -7  -3 14.7424 12.2618   4
  -6  -7   3-2.45501 16.2095   2
  -6   7   3 1.12184 19.0257   2
  -6  -7   2 229.082 17.3269   5
  -6   7   2 174.999 12.8242   6
   6  -7  -2 201.406 16.7610   4
  -6  -7   2 173.680 17.9849   4
  -6  -7   2 189.336 17.4773   2
  -6   7   2 221.770 19.8685   2
  -6  -7   1 146.950 16.1577   6
  -6  -7   1 159.869 18.4966   7
  -6   7   1 117.105 18.3930   7
  -6  -7   1 161.064 18.0076   4
   6  -7  -1 146.881 16.3418   4
  -6  -7   1 198.924 19.9954   3
  -6  -7   0 2448.40 92.0804   4
  -6  -7   0 2219.31 92.0906   3
   6  -7   0 2112.35 88.5508   6
  -6  -7   0 2457.04 90.8227   6
  -6  -7  -1 0.43595 16.9651   6
   6  -7   1-12.3040 13.7689   6
   6  -7   1 2.53389 22.3923   7
   6   7   1 8.17371 19.9360   7
  -6  -7  -1 0.53198 19.8123   3
  -6  -7  -1-4.47722 18.3825   4
   6   7   1-18.4852 19.0413   4
   6   7   2 239.980 22.2895   7
   6  -7   2 257.461 22.7647   7
   6   7   2 226.759 22.9115   4
  -6  -7  -2 246.541 22.6581   4
   6   7   2 233.979 24.1359   3
  -6   7  -2 167.603 18.2761   3
   6   7   3 505.272 29.1639   6
   6   7   3 497.627 30.2280   4
  -6  -7  -3 528.222 33.8677   1
  -6   7  -3 442.982 31.1381   1
  -6  -7  -3 546.585 33.9557   3
   6   7   3 469.455 31.6310   3
   6   7   4 180.132 27.8276   6
   6   7   4 157.572 24.4457   4
  -6   7  -4 116.512 28.2344   1
  -6  -7  -4 170.189 31.1454   1
   6   7   4 167.513 28.0797   3
   6   7   5-33.9112 29.6514   6
   6   7   5-11.1701 24.9947   4
  -6  -7  -5 49.7408 31.6827   1
  -6   7  -5-26.0171 30.9272   1
   6   7   5-8.51914 29.3240   3
   6   7   6 115.893 33.6933   3
   6   7   6 100.100 35.4258   6
   6   7   6 112.474 28.2832   4
   6   7   7-5.34210 36.5031   3
   6   7   7 56.0213 38.4603   6
   6   7   7 7.11043 31.2002   4
   6   7   8-11.3655 39.1505   3
   6   7   8 15.2233 43.5444   6
   6   7   8 14.8031 35.7773   4
   6   7   9 6.91412 43.2736   3
  -6  -8   9 32.5861 42.7231   2
  -6   8   9-5.87557 44.6353   2
  -6  -8   8 46.3614 38.5874   2
  -6   8   8 35.1668 42.8162   2
  -6  -8   7 39.5952 34.0965   2
  -6   8   7 85.0521 37.5301   2
   6   8  -7 87.8796 34.0478   2
   6  -8  -7 90.6522 31.7676   2
  -6  -8   6 30.0164 29.3106   2
  -6   8   6 24.5136 32.1070   2
   6   8  -6 45.2282 29.7142   2
   6  -8  -6-20.8576 28.4653   2
  -6  -8   5 100.378 26.1166   2
  -6   8   5 88.2781 29.2902   2
  -6  -8   4 53.3740 22.6787   2
  -6   8   4 67.3273 25.2513   2
  -6  -8   4 41.3621 22.4027   5
  -6   8   3 14.3171 9.47587   6
  -6  -8   3 6.72759 16.9395   5
  -6   8   3 42.2092 11.4582   5
   6  -8  -3 39.6442 12.8074   4
  -6  -8   3 31.8020 18.0444   2
  -6   8   3 28.7166 21.1996   2
  -6   8   2 0.93647 17.6945   5
  -6  -8   2 29.1905 15.0580   5
  -6   8   2 16.8715 15.2751   7
  -6  -8   2 8.71528 14.2198   7
   6  -8  -2 6.05752 13.8063   4
  -6  -8   2 15.4640 15.5808   4
  -6  -8   2 21.3988 14.5003   2
  -6   8   2-11.6091 17.4952   2
  -6  -8   1 2233.65 89.3694   7
  -6  -8   1 2290.77 89.4813   6
  -6  -8   1 2472.10 91.1826   4
  -6  -8   1 2360.14 91.8006   3
   6  -8  -1 2333.86 90.2715   4
  -6  -8   0-5.97944 16.8261   6
   6  -8   0 16.2710 11.7979   6
  -6  -8   0 32.1813 17.5296   4
  -6  -8   0 28.8043 19.4170   3
   6   8   1 20.1435 21.0757   7
   6  -8   1 56.7301 24.6925   7
   6   8   1 38.7858 19.9906   4
  -6  -8  -1-5.95443 18.5116   4
   6  -8   1 12.8213 14.4493   6
  -6  -8  -1-3.12822 18.1095   6
  -6  -8  -1 20.7284 20.8521   3
   6   8   2 162.996 20.2174   6
   6  -8   2 147.135 21.6013   7
   6   8   2 168.109 22.4094   7
   6   8   2 159.391 22.3431   4
  -6   8  -2 102.326 15.8631   3
  -6  -8  -2 199.187 21.5955   4
   6   8   2 154.151 24.0531   3
   6   8   3 10.6929 25.0889   3
  -6  -8  -3-11.3898 27.0462   3
  -6   8  -3-8.80269 9.73312   3
   6   8   3-8.66889 21.6010   4
   6   8   3 29.2232 20.9303   6
  -6   8  -3 1.20102 22.7995   1
  -6  -8  -3-6.08578 25.2740   1
   6   8   4-14.9703 24.6027   6
   6   8   4-6.94756 27.3008   3
   6   8   4-25.5080 23.8150   4
  -6   8  -4 7.49776 26.7894   1
  -6  -8  -4-3.20647 28.3450   1
   6   8   5 403.476 36.6043   6
   6   8   5 400.533 32.2303   4
  -6   8  -5 360.051 37.2842   1
  -6  -8  -5 417.211 39.5897   1
   6   8   5 344.261 36.1193   3
   6   8   6 14.8288 33.3932   3
   6   8   6-3.11180 34.7864   6
   6   8   6-15.3207 28.7177   4
   6   8   7-32.0227 37.2255   3
   6   8   7 50.5658 38.3956   6
   6   8   7 41.3557 32.6210   4
   6   8   8-31.5105 41.8580   3
   6   8   8-33.3755 36.4544   4
   6   8   8 24.9918 42.1059   6
  -6  -9   9 48.2716 42.0775   2
  -6   9   9 38.1102 48.0541   2
  -6  -9   8-32.4995 37.9358   2
  -6   9   8-40.9999 43.6031   2
  -6   9   7-46.5860 37.0067   2
  -6  -9   7-14.1311 33.8065   2
   6   9  -7-40.5182 32.7343   2
   6  -9  -7 42.6321 31.8160   2
  -6   9   6 322.422 39.4944   2
   6   9  -6 432.429 36.6460   2
   6  -9  -6 303.403 34.6441   2
  -6  -9   6 409.760 37.1306   2
  -6  -9   5-24.5792 26.5731   2
  -6   9   5-22.5910 29.2751   2
  -6  -9   4 747.341 40.5588   2
  -6   9   4 718.151 42.2336   2
  -6  -9   4 768.042 39.7581   5
  -6   9   3 39.5688 8.58660   6
  -6  -9   3 59.6521 18.5928   5
  -6   9   3 42.1306 12.2243   5
   6  -9  -3 21.3570 12.7353   4
  -6  -9   3 45.1026 18.6746   2
  -6   9   3 61.5855 21.3270   2
  -6  -9   2 53.8748 15.7870   2
  -6   9   2 99.1524 19.3900   2
  -6  -9   2 77.2484 15.3442   7
  -6   9   2 69.5406 16.9649   7
  -6  -9   2 81.2892 18.4797   4
  -6   9   2 101.617 18.9287   5
  -6  -9   2 85.4199 18.0296   5
   6  -9  -2 89.0007 15.2186   4
  -6  -9   2 63.2676 19.8470   3
  -6   9   1 61.4286 17.5758   7
  -6  -9   1 105.787 18.0328   7
  -6  -9   1 97.0539 16.3569   6
  -6  -9   1 87.8375 17.6638   4
  -6  -9   1 92.0803 20.7199   3
  -6  -9   0 1966.86 76.9734   4
  -6  -9   0 1960.34 75.9034   6
   6  -9   0 1747.36 72.9015   6
  -6  -9   0 1895.76 77.7023   3
  -6  -9  -1 287.309 23.2609   4
  -6  -9  -1 270.528 26.2545   3
   6   9   1 236.825 22.8453   7
   6   9   1 250.598 22.6218   6
   6  -9   1 224.452 28.8577   7
  -6  -9  -1 249.307 22.7495   6
   6   9   2 131.986 21.0287   6
   6   9   2 193.282 23.4333   7
   6  -9   2 127.285 23.0671   7
   6   9   2 171.315 24.2798   4
  -6  -9  -2 162.395 22.2396   4
   6   9   2 119.594 25.2300   3
   6   9   3 49.8121 21.2643   6
   6   9   3 31.8596 22.9538   4
  -6  -9  -3 77.5081 26.1251   1
  -6   9  -3 61.4780 23.3499   1
   6   9   3 98.3436 26.3667   3
   6   9   4 16.7415 24.3364   6
   6   9   4 30.1560 25.0673   4
  -6  -9  -4 10.4053 29.1750   1
  -6   9  -4 5.23051 26.9798   1
   6   9   4-6.66021 29.3300   3
   6   9   5 19.3496 29.4282   6
   6   9   5-5.17126 26.7915   4
  -6  -9  -5 0.89391 32.2219   1
  -6   9  -5 31.4636 31.1960   1
   6   9   5-20.6540 30.8104   3
   6   9   6-24.1125 35.6060   3
   6   9   6 14.0437 35.7035   6
   6   9   6 58.0524 29.7537   4
   6   9   7 5.03580 38.8168   3
   6   9   7 46.9085 40.2807   6
   6   9   7 26.9140 32.8245   4
   6   9   8-27.6020 43.3476   3
   6   9   8 22.3102 37.4327   4
   6   9   8 10.0464 42.3658   6
  -6 -10   9 22.5061 42.9806   2
  -6  10   9 64.3344 47.9769   2
  -6 -10   8 39.6506 39.2677   2
  -6  10   8 42.6351 43.7833   2
  -6  10   7 46.0577 37.8227   2
  -6 -10   7-23.9282 33.5866   2
   6  10  -7-0.83063 33.2516   2
   6 -10  -7-22.8405 32.2050   2
  -6  10   6-11.9097 33.2354   2
  -6 -10   6-12.5892 30.1916   2
  -6 -10   5-26.3235 26.5636   2
  -6  10   5 17.0994 29.7172   2
  -6 -10   4 257.936 27.6144   5
  -6  10   4 169.925 12.3497   6
  -6 -10   4 275.668 25.8573   2
  -6  10   4 240.585 28.6074   2
  -6 -10   3 66.1346 19.6050   3
  -6 -10   3 30.7947 20.5828   5
  -6  10   3 30.6938 13.6698   5
   6 -10  -3 32.0125 13.2544   4
  -6 -10   3 84.4605 19.2463   2
  -6  10   3 38.7644 21.3213   2
  -6 -10   2 14.4805 16.2783   2
  -6  10   2 19.9779 18.5208   2
  -6  10   2 8.31264 17.0207   7
  -6 -10   2 23.6603 16.6469   7
  -6 -10   2 6.33270 17.7502   5
  -6  10   2-4.02491 18.3756   5
  -6 -10   2 8.30083 18.7234   4
   6 -10  -2 5.60772 14.8268   4
  -6 -10   2 1.82281 20.2838   3
  -6 -10   1 130.035 19.0068   7
  -6  10   1 127.292 17.5530   7
  -6 -10   1 129.739 16.9694   6
  -6 -10   1 96.9161 19.4639   4
  -6 -10   1 166.397 22.1272   3
  -6  10   1 144.890 26.6065   5
  -6 -10   1 161.042 21.3743   5
  -6 -10   0 7.09380 17.8739   6
   6 -10   0-6.47655 11.7780   6
  -6 -10   0-13.8283 18.1728   4
  -6 -10   0-4.21378 20.5566   3
  -6 -10  -1-3.31003 20.2631   6
  -6 -10  -1 14.4039 23.1433   3
  -6 -10  -1-1.02761 19.1055   4
   6  10   1 23.7702 19.7744   7
   6 -10   1 19.8230 24.2994   7
  -6 -10  -2 328.224 26.2143   4
   6 -10   2 239.469 27.6284   7
   6  10   2 268.155 24.8589   6
   6  10   2 335.792 27.1663   7
  -6 -10  -2 345.469 31.0301   3
   6  10   2 323.523 29.4224   3
   6  10   3 60.1741 24.7148   4
   6  10   3 42.6239 21.7490   6
  -6 -10  -3 63.2615 25.4244   1
  -6  10  -3 90.5284 23.7770   1
   6  10   3 67.6875 27.5014   3
   6  10   4-1.63821 24.8079   6
   6  10   4 5.72716 25.8276   4
  -6 -10  -4 36.9333 28.7428   1
  -6  10  -4 8.07401 26.7870   1
   6  10   4 0.69732 30.4222   3
   6  10   5 180.811 32.1422   6
   6  10   5 149.276 30.3307   4
  -6 -10  -5 159.022 33.6754   1
  -6  10  -5 129.455 33.0019   1
   6  10   5 155.016 34.5065   3
   6  10   6 11.3750 36.3617   3
   6  10   6 25.7009 34.3018   6
   6  10   6-22.9837 30.6939   4
   6  10   7 49.0378 41.1157   3
   6  10   7 39.3085 39.1746   6
   6  10   7 22.4973 34.1686   4
   6  10   8-41.6927 43.7912   3
   6  10   8 30.4959 39.2141   4
   6  10   8 10.9937 44.9106   6
  -6 -11   9-34.2074 44.2695   2
  -6  11   9 57.3103 48.5543   2
  -6 -11   8-3.67454 39.6972   2
  -6  11   8-71.5447 45.0702   2
  -6 -11   7 16.2853 34.2014   2
  -6  11   7 67.1198 39.4802   2
   6  11  -7 31.9543 33.2690   2
   6 -11  -7 44.1049 32.2898   2
  -6 -11   6 77.7080 31.5849   2
  -6  11   6 87.2177 35.0523   2
  -6 -11   5 15.9634 27.4423   2
  -6  11   5 22.9033 30.8210   2
  -6 -11   4 248.487 28.2683   5
  -6 -11   4 275.359 26.4623   2
  -6  11   4 297.750 29.3836   2
  -6  11   3 238.447 18.4992   5
  -6 -11   3 168.311 22.4342   3
  -6 -11   3 192.401 25.0242   5
   6 -11  -3 178.164 16.4308   4
  -6  11   3 172.228 24.6902   2
  -6 -11   3 215.701 22.2993   2
  -6  11   2 551.077 30.0191   5
  -6 -11   2 527.243 30.0318   5
  -6  11   2 493.170 29.8990   7
  -6 -11   2 524.599 28.2558   7
   6 -11  -2 551.126 27.8515   4
  -6 -11   2 555.984 31.5302   4
  -6 -11   2 516.649 32.5479   3
  -6 -11   2 491.968 28.4003   2
  -6  11   2 481.370 30.4933   2
  -6 -11   1 6.18617 17.2465   7
  -6  11   1-14.6982 26.5644   5
  -6 -11   1 13.5544 19.7476   5
  -6 -11   1 1.40033 15.5713   6
  -6 -11   1 1.02157 18.4322   4
  -6 -11   1 29.2982 20.9990   3
  -6 -11   0 369.546 25.5213   4
  -6 -11   0 347.103 28.3643   3
  -6 -11   0 346.365 24.9564   6
   6 -11   0 329.234 18.9036   6
  -6 -11  -1 614.510 33.2584   4
  -6 -11  -1 643.900 33.6978   6
   6 -11   1 479.860 33.4151   7
   6  11   1 532.623 30.4498   7
  -6 -11  -1 695.479 37.0017   3
  -6 -11  -2 198.406 25.6260   1
  -6  11  -2 133.623 22.1973   1
  -6 -11  -2 207.370 28.7812   3
  -6 -11  -2 173.376 23.3594   4
   6  11   2 186.858 28.5433   3
   6  11   2 173.507 24.6275   7
   6 -11   2 164.592 26.9721   7
   6  11   2 186.534 23.2502   6
   6  11   3 548.680 34.9176   6
   6  11   3 638.821 35.1136   7
   6  11   3 616.568 40.4494   3
  -6 -11  -3 630.950 38.1526   1
  -6  11  -3 574.946 36.5272   1
   6  11   4 115.179 26.4964   6
   6  11   4 145.332 29.4589   4
   6  11   4 173.732 33.2904   3
  -6 -11  -4 93.7181 30.2794   1
  -6  11  -4 86.5634 28.6738   1
  -6  11  -5 16.6214 31.8983   2
  -6 -11  -5 13.4756 34.3806   2
   6  11   5 25.6152 29.1184   4
   6  11   5 8.30121 30.2587   6
   6  11   5 3.89116 33.5551   3
   6  11   6 51.0603 32.2127   4
   6  11   6 19.7945 35.2562   6
   6  11   6 41.4761 37.2728   3
   6  11   7 2.94372 34.5996   4
   6  11   7 36.4100 42.6448   3
   6  11   7-30.7436 40.0094   6
   6  11   8-48.2307 42.5427   6
  -6 -12   9 6.86842 42.8498   1
  -6  12   9 14.8971 46.2334   1
  -6 -12   8 45.2207 39.2962   2
  -6  12   8 60.9414 43.5017   2
  -6 -12   7 25.9896 35.5708   2
  -6  12   7-46.8387 40.3738   2
  -6 -12   6 15.1531 30.4015   2
  -6  12   6-32.5982 34.7203   2
  -6 -12   5 4.94833 28.1177   2
  -6  12   5 62.6964 31.3692   2
  -6 -12   4 378.284 29.1804   2
  -6  12   4 366.318 33.1906   2
  -6 -12   3 36.3193 24.6392   5
  -6 -12   3-11.0518 21.4531   3
   6 -12  -3 20.4488 13.7172   4
  -6 -12   3 1.67569 20.3679   2
  -6  12   3 13.9694 22.9286   2
  -6 -12   2 35.3765 17.1335   2
  -6  12   2 35.0240 19.9563   2
  -6  12   2 47.2482 20.8196   7
  -6 -12   2 43.6283 20.4421   7
  -6 -12   2 44.1337 19.4024   6
   6 -12  -2 48.5220 17.0581   4
  -6 -12   2 25.5955 22.1967   3
  -6  12   2 53.8962 20.3707   5
  -6 -12   2 26.8364 21.3739   5
  -6 -12   2 20.4752 21.4356   4
  -6 -12   1-8.35756 16.5235   6
  -6  12   1 32.6828 26.1961   5
  -6 -12   1 22.5005 21.2554   5
  -6 -12   1 30.9616 19.5170   4
  -6 -12   1 12.3984 22.3222   3
  -6 -12   0 23.4083 23.9585   3
  -6 -12   0 23.5578 19.8143   4
  -6 -12   0 33.3595 19.0523   6
   6 -12   0 3.11892 11.9159   6
  -6 -12  -1 1074.29 48.4268   6
  -6 -12  -1 1069.75 50.2494   3
  -6 -12  -1 1104.09 47.8014   4
   6  12   2 742.086 39.8257   6
   6 -12   2 692.280 41.2822   7
   6  12   2 813.811 40.0326   7
  -6 -12  -2 774.444 39.6801   4
  -6 -12  -2 846.928 40.7124   1
  -6  12  -2 615.696 37.8850   1
  -6 -12  -2 839.408 45.2892   3
   6  12   3 275.974 27.5176   7
   6 -12   3 228.285 27.5057   7
   6  12   3 222.219 26.3603   6
  -6  12  -3 232.239 28.1318   1
  -6 -12  -3 356.160 30.7887   1
   6  12   3 283.161 33.1513   3
  -6 -12  -3 265.030 26.3105   4
  -6 -12  -3 343.336 35.0544   3
   6  12   4 25.0732 25.8662   6
  -6 -12  -4 68.6688 29.9006   1
  -6  12  -4 13.6986 27.4258   1
   6  12   4 45.8077 32.9896   3
   6  12   5 113.757 30.2549   4
  -6  12  -5 129.849 34.2058   2
  -6 -12  -5 82.0494 35.4404   2
   6  12   5 145.471 30.7694   6
   6  12   5 108.764 36.3216   3
   6  12   6-33.3437 36.0262   6
   6  12   6 64.1067 39.4047   3
   6  12   6 79.3315 32.4180   4
   6  12   7 99.1657 40.9468   6
   6  12   7 0.94151 42.8057   3
   6  12   7 59.4883 33.6458   4
   6  12   8 61.7693 43.8400   6
  -6  13   9-27.0824 46.3233   1
  -6 -13   9-1.10684 42.3487   1
  -6 -13   8 53.1558 38.8291   2
  -6  13   8 78.5827 45.4098   2
  -6 -13   7 31.9463 35.4689   2
  -6  13   7 93.9523 41.6036   2
  -6  13   6 13.8562 35.2715   2
  -6 -13   6-10.9921 30.6005   2
  -6 -13   5 4.84818 16.5638   3
  -6 -13   5-6.45552 27.9403   2
  -6  13   5-26.3807 32.0210   2
  -6 -13   4 109.422 21.1100   3
  -6 -13   4 149.669 26.5110   2
  -6  13   4 140.170 30.0195   2
  -6 -13   3 47.9575 21.5234   2
  -6  13   3 83.7025 24.2046   2
  -6  13   3 24.6537 19.1304   7
  -6 -13   3 38.0580 26.7430   5
   6 -13  -3 32.7452 14.9597   4
  -6 -13   3 30.6754 22.9098   3
  -6 -13   2 1515.11 60.5320   6
  -6  13   2 1129.63 58.6992   7
  -6 -13   2 1465.05 59.8502   7
  -6 -13   2 1514.26 62.8053   5
  -6  13   2 1414.72 61.0169   5
  -6  13   2 1207.97 60.6483   2
  -6 -13   2 1391.05 59.6866   2
  -6 -13   2 1651.59 63.5080   4
   6 -13  -2 1396.30 59.2661   4
  -6 -13   2 1547.04 62.7201   3
  -6  13   1 218.809 23.8024   2
  -6 -13   1 279.223 22.3736   6
  -6 -13   1 308.147 27.3885   5
  -6  13   1 308.132 30.8406   5
  -6 -13   1 328.021 25.8312   4
  -6 -13   1 310.619 28.4339   3
  -6 -13   1 281.611 21.2485   2
  -6  13   0 37.4456 35.2488   5
  -6 -13   0 72.0407 24.3125   5
  -6 -13   0 46.8627 24.5881   3
   6 -13   0 42.8567 12.0713   6
  -6 -13   0 34.2643 19.2067   6
  -6 -13   0 63.9917 21.4300   4
  -6 -13  -1 66.6025 25.6400   3
  -6 -13  -1 73.6856 21.2544   4
  -6 -13  -1 58.2045 23.3605   6
  -6 -13  -2 25.1274 28.6909   3
  -6 -13  -2 42.5637 21.6929   4
  -6  13  -2-3.32257 20.2510   1
  -6 -13  -2 78.9425 22.5400   1
   6 -13   2 37.2452 26.9806   7
   6  13   2 33.4465 24.0698   7
  -6  13  -3 59.4248 24.0843   1
  -6 -13  -3 93.0307 26.2592   1
   6  13   3 40.0111 31.2812   3
  -6 -13  -3 67.1796 23.0734   4
   6  13   3 26.9206 24.4031   6
   6 -13   3 48.6698 25.1276   7
   6  13   3 59.3319 24.9700   7
   6  13   4 261.585 37.5908   3
  -6 -13  -4 294.630 32.9844   1
  -6  13  -4 234.015 30.7603   1
   6  13   4 285.199 29.9554   6
  -6  13  -5-15.2626 33.1032   2
  -6 -13  -5 6.20249 35.0409   2
   6  13   5-1.26047 31.2998   6
   6  13   5 5.12394 37.0299   3
   6  13   6 32.1299 34.3672   6
   6  13   6 76.5847 41.7547   3
   6  13   7 20.3899 40.1107   6
   6  13   7-60.3436 46.2759   3
  -6  14   9-71.9026 48.3936   1
  -6 -14   9-58.4619 43.7673   1
  -6 -14   8 21.6162 39.6671   2
  -6  14   8-80.4487 46.2086   2
  -6  14   7 171.251 43.3033   2
  -6 -14   7 153.248 38.2680   2
  -6  14   6 102.252 36.1894   2
  -6 -14   6 85.1564 31.8346   2
  -6 -14   6 13.1927 15.5195   3
  -6 -14   5-6.47018 18.5366   3
  -6  14   5 4.70461 32.8801   2
  -6 -14   5 23.0386 26.9765   2
  -6 -14   4 108.762 22.4810   3
  -6 -14   4 129.656 25.3353   2
  -6  14   4 96.3595 30.0752   2
  -6 -14   3 149.698 22.4297   2
  -6  14   3 158.479 26.1226   2
  -6 -14   3 176.767 29.8197   5
  -6  14   3 115.025 21.1307   7
  -6 -14   3 197.755 25.7788   7
   6 -14  -3 149.947 17.4852   4
  -6 -14   3 159.651 24.9271   3
  -6 -14   2 210.866 23.9392   6
  -6 -14   2 199.150 23.2554   7
  -6  14   2 165.322 21.8633   7
  -6  14   2 259.314 25.4962   5
  -6 -14   2 242.056 27.5393   4
  -6 -14   2 234.404 27.5500   5
  -6 -14   2 237.184 27.3649   3
   6 -14  -2 230.077 21.3555   4
  -6 -14   2 201.954 21.0143   2
  -6  14   2 209.360 23.7249   2
  -6 -14   1 72.1039 25.4739   3
  -6 -14   1 51.9724 18.5578   6
  -6 -14   1 83.3592 24.9739   5
  -6  14   1 93.7139 26.8695   5
  -6 -14   1 117.057 23.3567   4
  -6 -14   1 77.9375 17.2495   2
  -6  14   1 54.0969 20.0121   2
  -6 -14   0 192.918 22.8653   6
  -6 -14   0 204.933 28.1857   3
  -6 -14   0 193.671 27.0632   5
  -6  14   0 275.380 36.8539   5
  -6 -14   0 191.898 24.2752   4
   6 -14   0 211.248 15.3991   6
  -6  14  -1 95.5965 41.8683   5
  -6 -14  -1 96.5925 28.6133   3
  -6 -14  -1 98.5660 22.5680   4
  -6 -14  -1 94.3764 25.9789   6
  -6 -14  -2 47.7182 29.6196   3
  -6  14  -2 41.1260 9.58261   3
  -6 -14  -2 46.0185 22.2107   4
   6  14   2 55.8477 22.0436   7
   6 -14   2-0.33159 26.1230   7
  -6 -14  -2 57.0041 22.2915   1
  -6  14  -2 53.4341 20.4882   1
   6  14   3 131.887 26.4565   6
   6  14   3 152.251 26.6392   7
   6 -14   3 95.5527 27.9783   7
  -6 -14  -3 108.564 27.6558   1
  -6  14  -3 115.244 25.4277   1
   6  14   3 156.316 34.0525   3
  -6 -14  -3 141.957 24.7425   4
  -6  14  -4 64.3960 29.3214   2
  -6 -14  -4 108.886 32.0783   2
   6  14   4 87.3646 27.4065   7
   6  14   4 84.4011 27.7036   6
   6  14   4 74.4748 36.9064   3
  -6 -14  -5 27.3324 35.8839   2
  -6  14  -5-14.3605 32.8679   2
   6  14   5 10.6639 40.2886   3
   6  14   5-9.57515 30.2083   6
   6  14   6 148.699 43.7358   3
   6  14   6 82.7550 36.2156   6
   6  14   7-5.21896 38.4718   6
  -6 -15   9 9.63940 42.6225   1
  -6  15   9-11.8605 47.3296   1
  -6 -15   8-29.4508 39.6745   1
  -6  15   8-3.24758 43.2218   1
  -6  15   7 5.69595 13.4666   6
  -6 -15   7 37.9308 35.0669   2
  -6  15   7 55.3897 40.8658   2
  -6 -15   6-4.54961 17.7521   3
  -6 -15   6-2.68675 31.2265   2
  -6  15   6 38.3348 37.6191   2
  -6 -15   5 308.091 31.5222   2
  -6  15   5 399.578 38.3103   2
  -6 -15   4 127.086 24.8892   3
  -6  15   4 153.845 31.0095   2
  -6 -15   4 182.949 26.5442   2
  -6 -15   3 114.987 21.9788   2
  -6  15   3 69.2254 25.0688   2
  -6 -15   3 126.364 29.5518   5
  -6  15   3 12.0414 21.7195   7
  -6 -15   3 87.6608 26.5736   7
   6 -15  -3 59.8478 16.3134   4
  -6 -15   3 65.3049 25.6343   3
  -6  15   2 76.5523 18.6713   7
  -6 -15   2 117.407 23.5368   6
  -6 -15   2 105.035 20.4781   7
  -6 -15   2 152.415 27.8300   4
  -6 -15   2 148.546 28.1443   5
  -6  15   2 157.375 25.6835   5
  -6 -15   2 110.861 27.2678   3
  -6 -15   2 154.082 19.8948   2
  -6  15   2 99.7242 22.3418   2
  -6 -15   1 87.3865 19.4605   6
  -6 -15   1 73.5199 27.2213   3
  -6 -15   1 117.871 26.1581   5
  -6  15   1 80.4464 26.7762   5
  -6 -15   1 126.054 24.5162   4
  -6 -15   1 77.4035 17.0818   2
  -6  15   1 88.2865 19.7244   2
  -6  15   0-3.66766 32.9547   5
  -6 -15   0-3.18345 26.0499   5
  -6 -15   0 6.08318 25.8238   3
  -6 -15   0-10.2736 21.9219   4
   6 -15   0 9.29943 12.1798   6
  -6 -15   0 4.71544 21.3118   6
  -6 -15  -1 366.595 32.2245   6
  -6 -15  -1 441.383 34.1017   5
  -6  15  -1 390.310 45.6537   5
  -6 -15  -1 384.321 28.7600   4
  -6 -15  -1 384.544 34.6278   3
  -6 -15  -1 349.223 26.2307   1
  -6 -15  -2 30.5683 22.6026   1
  -6  15  -2 3.86436 21.1035   1
  -6 -15  -2-10.7624 31.3321   3
  -6  15  -2-10.2007 47.4164   5
   6  15   2-9.08015 20.4995   7
   6 -15   2-9.84406 23.2509   7
  -6 -15  -2 36.2262 22.6891   4
  -6  15  -2 16.7521 8.82348   3
   6  15   3 37.9186 26.7783   7
   6 -15   3 82.9316 28.1046   7
  -6 -15  -3 41.4598 26.7461   1
  -6  15  -3 66.9107 25.0883   1
  -6 -15  -3 58.7353 24.0320   4
  -6  15  -4 22.1658 28.7052   2
  -6 -15  -4-30.0415 31.8989   2
   6 -15   4-4.63643 28.5535   7
   6  15   4-9.22903 28.1303   6
   6  15   4-10.0095 28.1046   7
   6  15   4-0.86162 38.3130   3
  -6  15  -5 64.9095 33.0925   2
  -6 -15  -5 7.37469 36.8721   2
   6  15   5 0.93494 43.1606   3
   6  15   5 53.0716 30.5869   6
   6  15   6-22.6003 44.2164   3
   6  15   6-14.5276 34.6956   6
   6  15   7-31.6798 40.9736   6
  -6  16   9 16.1841 47.0020   1
  -6 -16   9-29.0183 42.3863   1
  -6 -16   8 23.7794 38.7989   1
  -6  16   8-30.9333 44.5545   1
  -6 -16   7 25.7602 34.3795   2
  -6  16   7 30.5560 40.6473   2
  -6 -16   6 13.1035 19.2662   3
  -6 -16   6 33.7378 30.5704   2
  -6  16   6 24.9069 37.1035   2
  -6 -16   5 22.2278 21.8229   3
  -6 -16   5-3.67885 26.8688   2
  -6  16   5 27.3967 32.7327   2
  -6 -16   4 17.1587 24.5623   3
  -6 -16   4-1.90557 24.3455   2
  -6  16   4 29.2385 28.9564   2
  -6 -16   3 12.4532 21.9361   2
  -6  16   3-3.26942 26.2009   2
  -6 -16   3 60.6552 29.6181   7
  -6  16   3-2.87204 22.9997   7
  -6 -16   3 1.34703 32.3877   5
   6 -16  -3 55.9861 16.9320   4
  -6 -16   3-1.19020 27.0859   3
  -6 -16   2 286.880 31.4204   3
  -6 -16   2 249.170 29.9244   4
  -6 -16   2 215.431 31.7305   5
  -6  16   2 210.599 28.5201   5
  -6 -16   2 204.966 25.1425   6
  -6 -16   2 193.442 21.8807   2
  -6  16   2 155.948 24.6833   2
  -6 -16   1 3.92577 19.7341   6
  -6 -16   1 19.8668 27.9288   3
  -6  16   1 40.1970 26.5232   5
  -6 -16   1 58.6661 26.6121   5
  -6 -16   1 26.6815 24.7864   4
  -6 -16   1 17.9561 16.5292   2
  -6  16   1 41.4275 18.5752   2
  -6 -16   0 227.698 30.4525   5
  -6  16   0 244.810 36.2693   5
  -6 -16   0 272.870 27.4303   4
  -6 -16   0 249.556 25.9521   6
   6 -16   0 204.076 14.3521   6
  -6 -16  -1-16.0399 27.2635   6
  -6 -16  -1-4.80541 28.0762   5
  -6  16  -1 16.7293 41.2215   5
  -6  16  -1-5.47307 18.0868   1
  -6 -16  -1 29.1545 19.5315   1
  -6 -16  -1 21.4493 22.3663   4
  -6  16  -1-3.14090 16.1319   3
  -6 -16  -1-4.04133 31.1786   3
  -6  16  -2 11.8338 21.4364   1
  -6 -16  -2 13.7512 23.5057   1
  -6  16  -2 79.9978 50.3718   5
   6 -16   2-5.40484 20.8448   7
  -6 -16  -2 40.9172 22.6914   4
   6  16   2-37.1581 32.6972   3
   6  16   3 10.8552 27.1587   7
   6 -16   3 16.1314 28.3897   7
  -6  16  -3 7.98370 51.4363   5
  -6 -16  -3-7.55633 26.7920   1
  -6 -16  -3 12.0344 24.0964   4
  -6  16  -4 62.5280 30.4764   2
  -6 -16  -4 43.9467 34.4490   2
   6  16   4 54.2043 29.7988   6
   6  16   4 110.433 29.5733   7
   6 -16   4 66.6086 30.3744   7
   6  16   4 91.6469 40.7968   3
  -6  16  -5-6.46080 33.3574   2
  -6 -16  -5-1.05119 38.0106   2
   6  16   5-33.1408 31.5580   6
   6  16   5 18.3001 44.2299   3
   6  16   5-11.7325 31.3819   7
   6  16   6-67.8184 47.1871   3
   6  16   6-34.0935 35.1393   6
   6  16   7 15.4919 38.3623   6
  -6  17   9 43.8203 47.4483   1
  -6 -17   8 80.6941 39.0782   1
  -6  17   8 63.2389 43.8439   1
  -6  17   7-24.5351 38.4050   1
  -6 -17   6-14.0248 31.5703   2
  -6  17   6 86.1944 37.2698   2
  -6 -17   5 323.998 32.7805   2
  -6  17   5 295.804 36.8802   2
  -6 -17   5 256.531 28.6941   3
  -6  17   4-43.2035 21.4859   7
  -6 -17   4-15.2185 26.8853   3
  -6  17   4-11.0412 29.4122   2
  -6 -17   4-22.2499 24.0115   2
  -6 -17   3 66.9510 21.6453   2
  -6  17   3 46.2734 26.1532   2
  -6 -17   3 26.5889 28.6934   7
  -6  17   3 72.0471 22.0956   7
  -6 -17   3 57.0825 34.6175   5
   6 -17  -3 65.8718 18.4026   4
  -6 -17   3 116.235 29.9841   3
  -6  17   2 5.52922 26.8450   5
  -6 -17   2 28.5860 29.1569   4
  -6 -17   2-24.9705 31.5916   5
  -6 -17   2 39.5720 29.0054   3
  -6 -17   2 31.3674 24.5090   6
  -6 -17   2 1.22545 18.3013   2
  -6  17   2-16.8133 22.3141   2
  -6 -17   1 102.762 23.4548   6
  -6 -17   1 140.425 31.1934   3
  -6  17   1 145.538 29.8401   5
  -6 -17   1 162.414 30.5473   5
  -6 -17   1 158.548 27.7740   4
  -6 -17   1 107.754 18.1343   2
  -6  17   1 126.111 20.4262   2
  -6 -17   0 142.645 25.7144   6
  -6 -17   0 159.834 30.3462   5
  -6  17   0 131.989 35.2300   5
  -6 -17   0 169.906 25.8541   4
  -6 -17   0 116.735 17.8637   2
  -6  17   0 108.014 20.4229   2
  -6 -17  -1 260.372 31.6278   6
   6 -17   1 157.937 17.7886   6
  -6  17  -1 113.034 41.5804   5
  -6 -17  -1 227.829 23.1838   1
  -6  17  -1 173.925 21.0076   1
  -6 -17  -1 226.927 25.6884   4
  -6  17  -1 158.776 19.0571   3
  -6 -17  -1 206.758 34.3157   3
   6  17   2-29.4692 33.9453   3
  -6  17  -2 4.43783 50.2026   5
  -6 -17  -2 1.61856 23.5631   4
  -6  17  -2 20.2555 22.1462   1
  -6 -17  -2 45.6055 24.4774   1
  -6  17  -3-3.94747 25.4702   2
  -6 -17  -3 3.06142 29.6563   2
  -6 -17  -3 1.10797 24.3420   4
   6  17   3-27.3494 24.1341   7
   6 -17   3 3.67859 27.8588   7
   6  17   4 60.2698 30.1118   7
   6 -17   4 102.400 32.1807   7
  -6  17  -4 95.9270 31.3221   2
  -6 -17  -4 5.61558 35.8034   2
  -6  17  -4 115.109 56.3089   5
  -6  17  -5-26.1403 33.2073   2
  -6  17  -5-28.7422 56.3151   5
   6  17   5 49.4591 45.3125   3
   6 -17   5 38.0921 34.1751   7
   6  17   5 36.5462 32.5056   6
   6  17   5 28.7712 32.2302   7
   6  17   6 31.7794 35.3874   6
   6  17   6-7.25303 37.4023   7
   6  17   7 15.0333 37.9134   6
  -6  18   8 19.5818 42.7942   1
  -6  18   7 55.7460 37.8611   1
  -6 -18   6-34.8022 31.2711   2
  -6  18   6-1.84236 35.2840   2
  -6 -18   5-4.15408 27.2400   2
  -6  18   5-9.74206 31.9690   2
  -6 -18   5 21.1059 26.6630   3
  -6  18   4 20.8836 27.1976   2
  -6 -18   4 38.9717 24.2460   2
  -6  18   4 33.1568 23.9155   7
  -6 -18   4 74.4706 41.5711   7
  -6 -18   4 28.1404 30.0326   3
  -6  18   3 35.0344 18.8360   7
  -6 -18   3 83.8408 25.3501   7
  -6 -18   3 51.7839 34.3526   6
  -6 -18   3 59.9353 30.9807   3
   6 -18  -3 88.0607 19.0103   4
  -6 -18   3 73.8553 21.7689   2
  -6  18   3 60.4251 25.2122   2
  -6 -18   2 39.5388 29.6384   4
  -6  18   2 28.4341 30.2995   5
  -6 -18   2 107.494 31.6826   3
  -6 -18   2 83.1093 26.7775   6
  -6 -18   2 59.0288 19.1034   2
  -6  18   2 73.1392 23.1888   2
  -6 -18   1 54.5041 23.6472   6
  -6 -18   1 40.0007 33.7041   3
  -6  18   1 51.6663 30.1880   5
  -6 -18   1 61.7450 28.2952   4
  -6 -18   1 65.4585 17.1612   2
  -6  18   1 53.4010 20.0271   2
  -6 -18   0 122.648 26.1526   6
  -6 -18   0 157.708 34.5919   3
  -6  18   0 139.733 23.0379   3
  -6  18   0 97.7221 34.7812   5
  -6 -18   0 117.254 26.5204   4
  -6 -18   0 98.5828 18.5761   1
  -6 -18   0 81.5479 16.7969   2
  -6  18   0 83.9102 18.6995   2
  -6  18   0 72.7089 16.6663   1
   6 -18   1 72.4074 15.6672   6
  -6 -18  -1 19.0528 30.9541   6
  -6  18  -1 55.9336 41.2907   5
  -6  18  -1 39.3287 19.3824   1
  -6 -18  -1 48.7584 21.8677   1
  -6 -18  -1 80.0299 24.2025   4
  -6  18  -1 38.2774 17.1538   3
  -6  18  -2 12.3564 50.0297   5
  -6 -18  -2 38.9821 27.9146   2
  -6 -18  -2 29.3775 23.7735   4
   6  18   2 73.3960 36.1864   3
   6 -18   3 88.4413 24.7976   7
   6  18   3 79.4465 22.4374   7
  -6  18  -3 24.7775 55.6510   5
  -6  18  -3 76.2863 28.3467   2
  -6 -18  -3 106.557 26.5878   4
   6  18   3 162.841 41.3066   3
   6  18   4 103.181 30.7780   7
   6 -18   4 29.8076 33.0045   7
  -6  18  -4 63.4472 31.5467   2
  -6  18  -4 51.7933 57.7176   5
  -6  18  -5-14.6107 59.8249   5
   6 -18   5-9.84488 35.6239   7
   6  18   5 48.4253 34.3413   7
   6  18   5 24.3315 46.3945   3
   6  18   6 46.0888 36.2179   7
   6  18   6 1.27812 36.4479   6
   6  18   7-5.84513 41.4076   7
   6  18   7-36.4567 38.2351   6
  -6  19   7 89.9824 37.5981   1
  -6  19   6-40.2778 33.3779   1
  -6 -19   5 33.8600 28.0570   2
  -6  19   5 11.5648 29.8881   2
  -6  19   5 34.8219 23.4279   7
  -6 -19   4 11.5106 24.4022   2
  -6 -19   4-41.8811 31.2087   3
  -6  19   4-35.0710 26.9743   2
  -6  19   4 34.6267 24.3855   7
  -6 -19   3 205.296 23.7817   2
  -6  19   3 220.967 25.8817   2
   6 -19  -3 222.221 22.9015   4
  -6 -19   2 21.2695 33.3552   3
  -6 -19   2-13.1854 27.2769   6
  -6 -19   2 40.8860 18.0551   2
  -6  19   2 50.5221 20.6982   2
  -6 -19   1 64.1353 24.3259   6
  -6 -19   1 137.310 35.2251   3
  -6  19   1 99.4174 28.0977   3
  -6  19   1 61.6663 32.4896   5
  -6 -19   1 58.8124 29.3683   4
  -6 -19   1 78.8704 16.0378   2
  -6  19   1 74.2248 19.3933   2
  -6  19   0 95.1661 19.2881   2
  -6 -19   0 121.243 16.4810   2
  -6 -19   0 129.839 27.4760   6
  -6  19   0 121.150 23.4016   3
  -6  19   0 76.7766 36.0370   5
  -6 -19   0 160.140 28.7478   4
  -6 -19   0 142.379 19.7479   1
  -6  19   0 134.250 17.7040   1
  -6  19  -1-16.3498 17.7274   3
   6 -19   1-2.54671 14.9837   6
  -6 -19  -1 46.8804 31.9125   6
  -6  19  -1-25.5509 41.5066   5
  -6 -19  -1 11.4608 24.0435   4
  -6 -19  -1-40.3928 22.9386   1
  -6  19  -2 55.2315 50.4931   5
   6  19   2-3.24447 38.0525   3
  -6 -19  -2-9.26987 24.0849   4
  -6  19  -2 42.4975 23.8904   2
   6  19   3 116.327 42.5286   3
  -6  19  -3 29.0751 28.1303   2
  -6  19  -3-6.29641 55.4567   5
   6  19   4 3.27516 27.4077   7
  -6  19  -4 19.7725 58.6238   5
   6  19   5-40.2492 34.2196   7
   6  19   6 45.0440 38.2793   7
  -6  20   6 0.64075 31.0696   1
  -6  20   5-31.5238 26.7604   1
  -6  20   4 11.9893 21.3096   7
  -6  20   4 23.1339 24.3797   2
  -6 -20   3-11.7797 35.8921   3
  -6  20   3 23.2999 21.1203   2
  -6 -20   2-38.8030 36.5655   3
  -6  20   2 8.74349 17.1904   2
  -6  20   2 70.7751 32.9234   3
  -6 -20   2-5.45556 29.4120   6
  -6 -20   1 12.8588 25.7532   6
  -6  20   1-14.4900 28.2607   3
  -6  20   1-21.6413 34.3103   5
  -6  20   1 1.53960 15.2890   2
  -6  20   1 14.2821 9.85791   1
  -6 -20   0 1.79303 28.2945   6
  -6  20   0-5.84823 21.9183   3
  -6  20   0-10.1653 36.2232   5
  -6 -20   0-42.9467 27.2750   4
  -6  20   0-4.54981 16.9982   2
  -6  20  -1 36.8195 18.7054   3
  -6 -20  -1 16.9140 34.0548   6
  -6  20  -1 71.8964 42.2008   5
  -6  20  -1 19.5324 18.5162   2
  -6 -20  -1 46.1063 24.8342   4
  -6  20  -1 63.2703 19.8650   2
  -6  20  -2 74.6846 51.6441   5
   6  20   2 162.015 41.2744   3
  -6 -20  -2 135.253 25.8179   4
  -6  20  -2 82.1557 24.0660   2
  -6  20  -3 100.551 56.2537   5
   6  20   3 15.6971 41.9936   3
  -6  20  -4-44.1263 60.3540   5
   6  20   4 13.5695 24.9269   7
   6  20   4 24.7048 46.6657   3
  -6  21   5 67.7121 43.8714   3
  -6  21   4 0.98684 39.9839   3
  -6  21   4 2.58428 21.0251   1
  -6 -21   3 123.294 38.0783   3
  -6  21   3 75.2121 38.7066   3
  -6  21   3 61.6543 15.3325   1
  -6  21   2-38.3641 34.3282   3
  -6  21   1 42.8658 36.3674   5
  -6  21   1 63.8867 29.0406   3
  -6 -21   1 43.8507 28.2944   6
  -6  21   0 16.2099 38.1498   5
  -6  21   0-2.54264 22.9078   3
  -6 -21   0-16.6636 29.1884   6
  -6  21  -1-5.48340 19.0714   3
  -6  21  -1 0.99692 43.0410   5
  -6 -21  -1-11.2998 33.8323   6
  -6 -21  -1-0.59819 25.7935   4
  -6  21  -1 0.17568 14.1438   2
  -6  21  -1 9.89976 13.5523   2
  -6  21  -2-8.21990 49.5215   5
   6  21   3 1.89102 45.6191   3
  -6  21  -3 28.7636 57.4505   5
  -6  22   5 14.1456 45.1105   3
  -6  22   4 38.9756 41.9625   3
  -6  22   3 47.6285 38.9869   3
  -6  22   2 31.5314 33.9173   3
  -6  22   1 67.7569 28.8611   3
  -6  22   1 116.184 40.2699   5
  -6  22   0-9.02554 24.1414   3
  -6  22   0-8.50879 40.9222   5
  -6  22  -1-16.1008 19.8207   3
  -6  22  -1-34.3322 45.1091   5
  -6  22  -2-2.35456 52.2506   5
  -6  23   4-33.0933 44.0973   3
  -6  23   3 84.8081 40.1600   3
  -6  23   2 7.14546 33.3176   3
  -6  23   1 30.1025 28.9264   3
  -6  23   0 45.7452 24.7727   3
  -6  23   0 76.4698 42.7137   5
  -6  23  -1 18.6264 48.5338   5
  -6  24   4 4.07576 45.4702   3
  -6  24   3-10.2310 39.5198   3
  -6  24   2 88.3409 34.8808   3
  -6  24   1 127.571 30.7791   3
  -6  24   0 30.9658 44.3614   5
  -6  25   3 68.9701 40.5791   3
  -6  25   2-0.70727 35.1255   3
  -6  26   3 48.8279 41.5843   3
  -7   0   9-5.63106 42.9780   2
  -7   0   9-216.141 517.344   4
  -7   0   8 287.530 42.9610   2
  -7   0   8 1013.64 96.2243   4
  -7   0   7 31.0965 34.1568   2
   7   0  -7 0.90001 34.1806   2
  -7   0   7-78.8488 40.0938   4
  -7   0   6 40.9865 29.0776   2
   7   0  -6 84.7993 30.5898   2
  -7   0   6 43.4996 24.4308   4
  -7   0   5-19.0277 18.6170   4
  -7   0   5-21.7696 25.3871   2
  -7   0   4 815.502 36.9975   4
  -7   0   4 705.466 40.2046   2
  -7   0   3 0.86424 16.4295   4
  -7   0   3-6.97337 16.5796   2
  -7   0   2 2621.49 96.5412   4
   7   0  -2 2456.19 96.6753   4
   7   0  -1-15.5926 15.5544   4
  -7   0   1 9.41017 17.4678   7
  -7   0   1 15.3045 14.8042   6
   7   0   0 14.7050 15.3438   4
   7   0   0 13.6102 18.2301   7
  -7   0   0 17.1613 15.6237   6
   7   0   0-16.2926 15.2043   6
   7   0   1-5.56465 21.4081   7
   7   0   1-10.5788 16.3535   4
   7   0   1-10.5339 16.2409   6
  -7   0  -1-12.5459 17.6935   3
   7   0   2 63.7239 20.3761   6
   7   0   2 42.2111 20.6703   7
  -7   0  -3 25.6228 23.1071   3
   7   0   3 12.7602 22.8136   4
   7   0   3-12.0103 22.3218   6
  -7   0  -4 261.736 26.8098   3
   7   0   4 281.505 31.2350   6
  -7   0  -4 248.729 32.8524   1
   7   0   4 280.115 30.7390   4
  -7   0  -5 2.88228 32.7883   1
   7   0   5 17.7283 29.6165   4
   7   0   6-1.72157 32.2815   4
   7   0   7-0.91183 35.0854   4
   7   0   8-33.0486 40.0440   4
   7   0   9-12.4841 44.6251   4
  -7  -1   9 13.9759 42.2285   2
  -7   1   9 190.332 154.074   4
  -7   1   8-25.1459 64.2421   4
  -7   1   8 37.2522 39.3039   2
  -7  -1   8 44.2009 37.7550   2
  -7  -1   7 87.4517 35.1721   2
  -7   1   7 107.586 36.1900   2
  -7   1   7 132.696 35.3429   4
   7  -1  -7 146.260 35.9829   2
  -7  -1   7 158.594 44.5297   4
  -7  -1   6 17.4192 29.3339   2
  -7   1   6 35.5530 30.4246   2
  -7   1   6 29.8020 22.7848   4
   7  -1  -6 38.0599 29.2184   2
  -7  -1   6 42.9733 25.9188   4
  -7   1   5 9.85184 17.6391   4
  -7  -1   5 34.7224 19.1752   4
  -7  -1   5-7.46505 25.0799   2
  -7   1   5 14.4234 25.5210   2
  -7  -1   4 422.998 30.6511   2
  -7   1   4 445.496 32.0275   2
  -7  -1   4 494.849 27.4727   4
  -7   1   3-3.84386 15.7562   4
  -7  -1   3 2.52856 14.7695   4
  -7  -1   3 12.3484 16.7155   2
  -7   1   3 20.2083 16.9351   2
  -7  -1   2 145.892 18.2510   4
  -7   1   2 106.960 18.6320   4
   7  -1  -2 109.752 17.7363   4
   7   1  -2 115.812 18.4541   4
  -7  -1   2 112.713 15.3053   6
  -7   1   2 82.6229 14.4391   6
   7  -1  -1 302.036 20.3466   4
   7   1  -1 289.647 21.6113   4
  -7  -1   1 254.381 19.2080   6
  -7   1   1 294.572 19.3113   6
   7   1   0 5.97355 17.9521   7
   7  -1   0 8.89254 18.7971   7
  -7   1   0 26.4637 15.0416   6
   7   1   0-12.3581 14.6734   6
   7  -1   0 11.9386 14.0067   6
   7  -1   0 1.83143 14.7217   4
   7   1   0-26.6040 16.0092   4
  -7  -1   0 17.2948 18.0192   4
   7   1   1 978.537 47.2419   7
   7   1   1 1030.49 44.9090   6
   7  -1   1 964.442 47.1174   7
   7  -1   1 1075.96 45.4493   6
  -7   1  -1 953.197 45.2089   3
  -7  -1  -1 1102.46 46.9665   3
   7   1   1 946.647 46.0362   4
   7  -1   1 1052.64 46.5413   4
   7  -1   2 255.777 23.1427   6
   7   1   2 291.242 24.0116   6
   7   1   2 235.237 24.0208   7
   7  -1   2 241.542 23.9382   7
  -7  -1  -2 307.933 27.4590   3
  -7   1  -2 272.697 25.9905   3
  -7   1  -3-28.3279 22.4126   3
  -7  -1  -3-2.30241 24.0761   3
   7   1   3-38.5248 22.7586   4
   7   1   3-38.9025 22.4865   6
   7  -1   3 28.3470 23.9588   6
   7  -1   4 4.87737 27.1289   6
   7   1   4-44.5898 27.6174   6
   7  -1   4 18.4361 27.4892   4
  -7   1  -4 20.7231 21.1907   3
  -7  -1  -4 5.79891 24.5344   3
   7   1   4 79.0185 27.0707   4
  -7  -1  -4 58.2899 29.7543   1
   7   1   5 25.4578 31.3828   6
  -7  -1  -5-10.7017 34.0692   1
   7   1   5-60.6343 30.2135   4
   7   1   6-8.46705 31.9446   4
   7   1   7 39.6744 36.0042   4
   7  -1   7 78.6795 37.2476   4
   7   1   8 41.9666 40.1374   4
   7  -1   8 28.0893 40.5257   4
   7   1   9 73.5738 43.2813   4
   7  -1   9-41.1264 44.1536   4
  -7   2   9-58.6632 66.2566   4
  -7  -2   9 29.1592 41.4136   2
  -7  -2   8-47.9172 39.1883   2
  -7   2   8 34.8442 42.5904   4
  -7  -2   7 146.984 34.6805   2
  -7   2   7 190.944 30.4151   4
   7  -2  -7 104.862 34.8775   2
  -7  -2   6 188.130 32.1893   2
   7  -2  -6 189.035 32.8571   2
  -7  -2   6 256.733 30.1632   4
  -7   2   6 238.344 24.3763   4
  -7  -2   5 203.815 22.0783   4
  -7   2   5 186.075 20.3170   4
  -7  -2   5 220.281 29.0702   2
  -7  -2   4 736.769 36.0408   4
  -7  -2   4 743.728 32.8633   5
  -7  -2   4 677.154 39.9463   2
  -7   2   3 21.8695 16.3206   4
  -7  -2   3 23.7342 15.5967   4
  -7  -2   3 31.2526 16.2975   2
  -7   2   2 656.581 31.3507   4
   7  -2  -2 543.767 29.9608   4
  -7  -2   2 577.532 28.4797   6
  -7   2   2 581.276 27.7612   6
   7  -2  -1 246.126 19.2673   4
   7   2  -1 261.494 21.8889   4
  -7   2   1 266.397 18.2660   6
  -7  -2   1 218.958 21.0568   7
  -7   2   1 261.717 21.6892   4
   7  -2   0 39.6406 15.7397   4
   7   2   0 87.8054 16.5883   4
  -7  -2   0 72.9544 18.5917   4
   7   2   0 61.9751 15.9333   6
   7  -2   0 66.1893 19.1638   7
   7  -2   0 35.1601 14.7047   6
   7  -2   1 130.009 24.1557   7
   7  -2   1 97.2334 19.1630   4
  -7  -2  -1 127.101 22.0762   3
   7   2   1 124.920 17.8072   6
   7  -2   1 107.834 17.4816   6
   7  -2   2 707.989 38.5617   7
   7  -2   2 865.133 39.6894   6
   7   2   2 760.400 38.8485   6
   7  -2   2 835.416 41.4557   4
  -7   2  -2 789.138 41.1158   3
  -7  -2  -2 814.562 42.9530   3
   7  -2   3 285.990 27.8461   6
   7   2   3 341.765 27.9732   4
   7   2   3 334.646 27.7985   6
  -7   2  -3 311.060 26.7179   3
  -7  -2  -3 358.478 30.2066   3
  -7   2  -4 94.8485 21.7342   3
  -7  -2  -4 108.783 26.0245   3
   7   2   4 96.0498 26.7736   4
   7   2   4 66.1454 27.8605   6
  -7  -2  -4 97.7292 30.6989   1
   7   2   5 14.8418 28.9443   4
   7   2   5 19.6203 30.9837   6
  -7  -2  -5 51.3312 35.2247   1
   7   2   6 1.65862 32.0771   4
   7   2   6 53.1456 27.3864   3
   7   2   7-0.87700 35.1254   4
   7   2   7-19.3700 29.1577   3
   7   2   8-35.3635 38.8708   4
   7   2   8 56.7515 31.8759   3
   7   2   9 91.7133 41.9076   4
  -7   3   9-45.7780 35.8373   4
  -7  -3   9 48.7431 42.5326   2
  -7  -3   8 20.1053 37.1226   2
  -7   3   8 0.60409 29.0702   4
   7   3  -7-2.67830 34.3989   2
   7  -3  -7 29.0991 34.0991   2
  -7  -3   7-26.9199 34.2554   2
  -7   3   7-3.98943 23.1830   4
   7  -3  -6 33.1444 29.8440   2
  -7  -3   6 91.5920 30.3579   2
  -7   3   6 113.864 20.1142   4
  -7  -3   5 41.3875 20.8768   4
  -7  -3   5 78.3080 25.2566   2
  -7   3   5 17.0381 17.2998   4
  -7  -3   4 132.232 15.5458   5
  -7  -3   4 154.255 18.6327   4
  -7   3   4 170.215 19.3033   4
  -7  -3   4 169.487 23.1105   2
  -7  -3   3 35.2756 15.5632   4
  -7   3   3 48.2873 17.4254   4
  -7  -3   3 52.1247 16.7871   2
   7  -3  -3 51.8425 15.6382   4
  -7  -3   3 36.5536 11.0324   5
   7  -3  -2 517.124 26.9417   4
  -7   3   2 489.710 27.0636   4
  -7   3   2 481.709 24.3189   6
   7  -3  -1 58.1571 14.8763   4
  -7  -3   1 36.4470 17.5503   4
   7   3  -1 35.9944 17.7682   4
  -7  -3   1 1.99943 17.3959   7
  -7   3   1 42.9690 13.8583   6
   7  -3   0 11.1402 15.3901   4
   7   3   0 6.78317 17.3105   4
  -7  -3   0 5.22367 17.9655   4
   7   3   0-0.36967 15.6466   6
   7  -3   0 21.1366 20.3301   7
   7  -3   0-3.08385 13.7654   6
   7  -3   1 69.2268 23.2396   7
   7   3   1 99.6046 17.8038   6
   7  -3   1 82.4184 16.8422   6
   7  -3   1 76.0422 18.9317   4
  -7  -3  -1 70.1606 21.1834   3
  -7  -3  -1 78.6410 20.1580   4
   7  -3   2 238.907 23.6071   6
   7  -3   2 281.974 24.6791   7
   7   3   2 294.954 23.5670   6
   7   3   2 246.050 23.7459   4
   7  -3   2 276.490 26.9306   4
  -7  -3  -2 321.159 28.4977   3
  -7   3  -2 280.783 25.3171   3
   7  -3   3 287.075 27.0701   6
  -7  -3  -3 289.831 29.7237   3
  -7   3  -3 238.018 23.9302   3
   7   3   3 267.831 26.4092   4
   7   3   3 275.244 26.5049   6
  -7   3  -4 215.896 22.5407   3
  -7  -3  -4 259.823 29.7586   3
   7   3   4 239.794 28.5157   4
   7   3   4 254.224 30.9902   6
  -7  -3  -4 227.123 33.9937   1
   7   3   5 21.1098 28.4595   4
  -7  -3  -5 12.0105 34.4201   1
   7   3   5 49.5745 26.1571   3
   7   3   6-10.8539 28.5364   3
   7   3   6-24.8906 31.9387   4
   7   3   7 78.3780 31.8959   3
   7   3   7 46.7053 35.1542   4
   7   3   8 30.9683 33.2067   3
   7   3   8 60.2670 38.3416   4
   7   3   8-17.1033 44.0886   6
   7   3   9 33.2390 41.2500   4
  -7   4   9 7.12073 21.8811   4
  -7  -4   9-30.5089 43.6927   2
  -7   4   9 42.6789 45.2368   2
  -7   4   8 62.5557 39.7621   2
  -7  -4   8 76.2321 37.1486   2
  -7   4   8 75.0022 21.6685   4
   7   4  -7 113.615 34.8278   2
   7  -4  -7 52.3850 34.3047   2
  -7  -4   7 111.216 34.9633   2
  -7   4   7 39.6511 36.9550   2
  -7   4   7 29.0689 19.1356   4
  -7  -4   6 302.610 34.6430   2
  -7   4   6 241.295 35.9933   2
  -7   4   6 254.179 22.1236   4
  -7  -4   5 283.294 24.6038   4
  -7  -4   5 222.495 29.2951   2
  -7   4   5 195.755 30.4372   2
  -7   4   5 206.446 20.6903   4
  -7  -4   4 43.5294 15.2812   5
  -7  -4   4 26.5673 16.9248   4
  -7   4   4 56.3444 17.7903   4
  -7  -4   4 83.7301 21.3964   2
  -7   4   4 9.80519 22.8047   2
  -7   4   3 19.6041 12.8795   6
  -7   4   3 39.1362 17.1047   4
   7  -4  -3-4.41962 15.5157   4
  -7  -4   3 13.1324 11.4007   5
  -7  -4   3 27.4065 16.5533   2
   7  -4  -2 203.853 18.6601   4
  -7  -4   2 205.358 17.7120   7
  -7   4   2 227.688 16.0807   6
  -7  -4   1 1102.48 45.0966   4
   7  -4  -1 974.274 43.4480   4
   7   4  -1 1108.90 46.1469   4
  -7   4   1 952.557 41.6808   6
  -7   4   1 905.108 43.6980   7
  -7  -4   1 881.035 43.3626   7
   7  -4   0 1315.58 58.1074   4
   7   4   0 1349.16 57.8097   6
   7  -4   0 1263.06 56.2407   6
   7  -4   0 1309.10 58.6029   7
  -7  -4   0 1437.69 57.6185   6
  -7  -4  -1 246.202 23.8207   4
   7  -4   1 251.923 22.8842   4
   7  -4   1 242.963 20.3563   6
   7  -4   1 212.975 27.0818   7
  -7  -4  -1 217.129 21.7612   6
   7   4   1 211.408 21.1273   6
   7  -4   2 0.67748 20.6805   7
  -7  -4  -2 1.92823 23.9641   3
  -7   4  -2 36.2372 20.8190   3
   7   4   2-5.59893 19.1063   4
   7   4   2 26.8367 19.0893   6
   7  -4   2 12.3778 19.5540   6
   7   4   3 120.264 23.6045   4
  -7   4  -3 198.926 21.2475   3
  -7  -4  -3 179.890 28.6696   3
   7   4   4 120.681 26.3375   3
   7   4   4 182.173 26.8052   4
  -7  -4  -4 118.394 32.1308   1
  -7   4  -4 143.637 29.1318   1
  -7   4  -4 118.766 19.1906   3
  -7  -4  -4 158.250 29.4744   3
   7   4   5 280.894 31.8566   4
  -7  -4  -5 298.302 39.5059   1
  -7   4  -5 253.157 37.3945   1
   7   4   5 221.619 30.3772   3
   7   4   6 21.8515 29.8406   3
   7   4   6 27.2890 31.0942   4
   7   4   7 21.0951 31.9899   3
   7   4   7 35.8177 40.4552   6
   7   4   7-6.60136 34.2248   4
   7   4   8-16.6452 34.9497   3
   7   4   8 46.5244 36.9798   4
   7   4   8 13.1325 44.4058   6
   7   4   9-27.8193 41.5899   4
  -7   5   9 16.8499 16.1499   4
  -7  -5   9 26.3814 42.5784   2
  -7   5   9 25.3633 45.8485   2
  -7  -5   8 32.2967 37.1626   2
  -7   5   8 24.1257 39.6101   2
  -7   5   8 29.2133 16.9871   4
  -7  -5   7-26.7690 34.6982   2
  -7   5   7-1.21533 35.6392   2
   7   5  -7-32.6210 35.1087   2
   7  -5  -7 18.1301 33.8643   2
  -7   5   7-2.28859 16.9870   4
  -7   5   6 38.1758 17.8412   4
  -7  -5   6 8.88645 29.9709   2
  -7   5   6-8.57702 33.0957   2
  -7   5   5 414.715 25.9290   4
  -7  -5   5 425.196 32.8120   2
  -7   5   5 385.448 35.1307   2
  -7  -5   4 166.139 18.4232   5
  -7  -5   4 187.337 20.2525   4
  -7   5   4 212.665 19.9657   4
  -7  -5   4 160.993 23.1711   2
  -7   5   4 153.013 24.9142   2
  -7   5   3 84.0233 13.0739   6
  -7  -5   3 72.2403 13.3243   5
   7  -5  -3 91.0505 15.9159   4
  -7  -5   3 72.1457 17.5819   2
  -7   5   3 53.1662 19.4081   2
  -7   5   2 4.96499 12.7053   6
  -7  -5   2 8.09368 14.5743   7
  -7   5   2 17.2374 15.7843   7
   7  -5  -2-8.92140 14.8514   4
  -7   5   1 141.225 15.0081   6
  -7  -5   1 101.294 16.7751   6
  -7  -5   1 95.1691 18.2671   7
  -7   5   1 75.2604 19.8170   7
  -7  -5   1 101.364 18.7808   4
   7  -5  -1 145.237 17.0792   4
   7  -5   0 19.9903 17.0483   4
  -7  -5   0-1.06021 18.8345   4
   7  -5   0 8.85055 13.5725   6
  -7  -5   0-7.78805 16.2666   6
  -7  -5  -1 664.953 33.8081   4
   7  -5   1 565.876 33.0745   4
   7  -5   1 531.395 29.7025   6
   7   5   1 542.692 30.7859   6
  -7  -5  -1 621.200 31.5818   6
   7  -5   1 507.655 34.9818   7
   7   5   1 651.511 34.4339   7
   7  -5   2 14.0166 19.2964   6
   7   5   2-9.70023 22.4344   7
   7  -5   2-56.4772 21.6548   7
   7   5   2 7.30206 19.4053   4
  -7   5  -2 5.77350 20.0042   3
  -7  -5  -2 15.2673 24.7327   3
  -7   5  -3 42.3203 17.5807   3
   7   5   3 19.4001 22.0782   4
  -7   5  -3 77.5449 26.0983   1
  -7  -5  -3 47.5142 27.5586   3
   7   5   4 117.386 26.5076   3
  -7   5  -4 92.9010 17.7335   3
  -7  -5  -4 145.189 30.3128   3
   7   5   4 105.937 26.2594   4
  -7  -5  -4 114.996 32.8210   1
  -7   5  -4 119.309 28.4126   1
   7   5   5 449.214 36.3111   4
  -7   5  -5 443.071 42.0106   1
   7   5   5 434.969 36.2637   3
   7   5   6 13.3727 30.6705   3
   7   5   6-32.9033 36.8357   6
   7   5   6 53.0070 30.6556   4
   7   5   7 9.43232 33.9462   3
   7   5   7 26.2710 41.1765   6
   7   5   7-13.5194 33.0962   4
   7   5   8 17.0268 36.9307   3
   7   5   8-19.0649 44.5570   6
   7   5   8-7.63036 36.7820   4
   7   5   9-69.3721 42.0410   4
   7   5   9-0.73015 38.8883   3
  -7  -6   9-12.4993 43.8457   2
  -7   6   9 7.54022 45.9221   2
  -7   6   8 9.46962 40.8191   2
  -7  -6   8-43.3858 38.3465   2
  -7   6   8 11.6287 15.2635   4
   7   6  -7 4.36815 34.3947   2
   7  -6  -7 36.6031 33.6003   2
  -7  -6   7 3.34947 33.2998   2
  -7   6   7-48.9723 37.2684   2
  -7   6   7-5.28470 16.4089   4
  -7  -6   6 146.533 31.7710   2
  -7   6   6 219.151 35.7425   2
  -7   6   6 166.791 19.5756   4
  -7  -6   5 145.433 27.9020   2
  -7   6   5 140.578 29.5515   2
  -7   6   5 141.827 18.9801   4
  -7  -6   4 31.1882 20.8099   2
  -7  -6   4-10.4103 17.4223   5
  -7  -6   4 4.13224 18.7014   4
   7  -6  -3 616.143 31.2097   4
  -7   6   3 611.742 28.6791   6
  -7  -6   3 588.791 33.1367   2
  -7   6   3 591.854 35.2253   2
  -7   6   3 689.416 28.9939   5
  -7  -6   3 673.776 30.2396   5
  -7  -6   2 2.79125 16.7210   4
   7  -6  -2 20.1213 15.4789   4
  -7  -6   2 10.9718 14.7082   7
  -7   6   2 28.6300 17.0000   7
  -7  -6   2 16.4016 16.0305   6
  -7   6   2-6.24760 12.7685   6
  -7  -6   1 93.4882 18.5118   7
  -7   6   1 136.645 19.9591   7
  -7  -6   1 118.564 16.7674   6
   7  -6  -1 131.688 17.7636   4
  -7  -6   1 122.030 19.6238   4
  -7  -6   1 129.312 21.6581   3
  -7  -6   0 1291.34 52.3429   6
   7  -6   0 1068.18 50.0145   6
  -7  -6   0 1423.49 54.9189   4
   7  -6   0 1201.43 53.3364   4
  -7  -6   0 1193.37 54.2679   3
  -7  -6  -1 100.140 20.3845   6
   7  -6   1 61.1443 17.1569   6
   7   6   1 65.8918 20.4644   4
  -7  -6  -1 72.9919 21.3100   4
   7   6   1 71.4889 24.0573   7
   7  -6   1 74.9764 25.6231   7
   7   6   2 160.502 24.2410   7
   7  -6   2 66.9190 23.9626   7
   7  -6   2 135.441 21.0406   6
  -7  -6  -2 163.041 27.7669   3
   7   6   2 150.450 23.2350   4
  -7   6  -2 107.859 19.6014   3
   7   6   3 632.793 37.2332   4
  -7   6  -3 529.308 31.4098   3
  -7  -6  -3 927.583 43.1002   3
  -7  -6  -3 802.807 44.1903   1
  -7   6  -3 633.433 39.3366   1
   7   6   4 19.2827 26.4956   3
  -7  -6  -4-45.4853 30.1825   3
   7   6   4 24.0972 24.3483   4
  -7  -6  -4-5.35690 31.9475   1
  -7   6  -4 3.14447 28.2993   1
   7   6   5 61.7581 32.0449   6
   7   6   5 13.7036 27.0414   4
  -7  -6  -5 19.4880 35.9212   1
  -7   6  -5 4.59456 31.8820   1
   7   6   5 17.5700 29.4195   3
   7   6   6-1.34818 32.0070   3
   7   6   6 54.8891 37.0745   6
   7   6   6 10.3576 30.5379   4
   7   6   7 4.29667 34.8936   3
   7   6   7 15.7185 40.8406   6
   7   6   7 3.14915 33.4088   4
   7   6   8-40.3457 37.9747   3
   7   6   8-74.0363 46.3851   6
   7   6   8 24.5116 37.1580   4
   7   6   9 16.1750 42.0811   4
   7   6   9-1.55340 41.0260   3
  -7  -7   9 29.2490 43.3279   2
  -7   7   9-28.9141 48.1574   2
  -7   7   8 0.87857 16.1020   4
  -7   7   8-9.47279 42.1559   2
  -7  -7   8-7.38775 38.0356   2
  -7   7   7 46.4758 16.9196   4
   7   7  -7 25.0368 34.4733   2
   7  -7  -7-19.2363 33.6712   2
  -7   7   7 6.18196 36.7072   2
  -7  -7   7 11.1697 33.7551   2
  -7  -7   6 32.9618 30.1167   2
  -7   7   6 5.56704 33.9544   2
  -7   7   6-4.76300 16.9810   4
  -7   7   5 218.992 31.5092   2
  -7  -7   5 240.132 29.9400   2
  -7  -7   4 113.834 20.1649   5
  -7  -7   4 144.195 23.3372   2
  -7   7   4 132.116 26.1972   2
  -7  -7   3 2.56667 14.8078   5
[truncated: 263,219 more chars]
